# Supplementary material for: In-ear integrated sensor array for the continuous monitoring of brain activity and of lactate in sweat
Source: Nat Biomed Eng. 2023 Sep 28;7(10):1307–20. doi: 10.1038/s41551-023-01095-1 (PMC10589098; doi:10.1038/s41551-023-01095-1)
Supplement: Supplementary file 8 — Source data for electrochemical-sensing characterizations. [file 41551_2023_1095_MOESM8_ESM.xlsx]

## Sheet: Fig. 3a
Figure 4A																																		Figure s13		Figure S16
Lactate (mM)	I (uA)
0	-1.006e-06
5	-1.751e-06
10	-2.345e-06
15	-2.855e-06
20	-3.359e-06
25	-3.806e-06
30	-4.215e-06

## Sheet: Fig. 3b
Figure 4B
	Buffer		LA		AC		AA		Gluc		UA
t (s)	I (uA)	t (s)	I (uA)	t (s)	I (uA)	t (s)	I (uA)	t (s)	I (uA)	t (s)	I (uA)
0.3	-1.449e-06	0.3	-3.025e-06	0.3	-3.692e-06	0.3	-1.059e-05	0.3	-9.986e-06	0.3	-8.866e-06
0.6	-1.472e-06	0.6	-2.948e-06	0.6	-3.556e-06	0.6	-9.244e-06	0.6	-8.601e-06	0.6	-7.574e-06
0.9	-1.441e-06	0.9	-2.903e-06	0.9	-3.476e-06	0.9	-8.506e-06	0.9	-7.847e-06	0.9	-6.884e-06
1.2	-1.408e-06	1.2	-2.868e-06	1.2	-3.417e-06	1.2	-7.911e-06	1.2	-7.255e-06	1.2	-6.34e-06
1.5	-1.388e-06	1.5	-2.841e-06	1.5	-3.37e-06	1.5	-7.421e-06	1.5	-6.773e-06	1.5	-5.905e-06
1.8	-1.372e-06	1.8	-2.821e-06	1.8	-3.333e-06	1.8	-7.011e-06	1.8	-6.371e-06	1.8	-5.557e-06
2.1	-1.345e-06	2.1	-2.804e-06	2.1	-3.303e-06	2.1	-6.664e-06	2.1	-6.03e-06	2.1	-5.274e-06
2.4	-1.348e-06	2.4	-2.791e-06	2.4	-3.278e-06	2.4	-6.361e-06	2.4	-5.745e-06	2.4	-5.039e-06
2.7	-1.343e-06	2.7	-2.78e-06	2.7	-3.256e-06	2.7	-6.093e-06	2.7	-5.502e-06	2.7	-4.844e-06
3	-1.331e-06	3	-2.771e-06	3	-3.237e-06	3	-5.86e-06	3	-5.295e-06	3	-4.678e-06
3.3	-1.325e-06	3.3	-2.763e-06	3.3	-3.221e-06	3.3	-5.655e-06	3.3	-5.116e-06	3.3	-4.536e-06
3.6	-1.319e-06	3.6	-2.755e-06	3.6	-3.207e-06	3.6	-5.474e-06	3.6	-4.96e-06	3.6	-4.413e-06
3.9	-1.318e-06	3.9	-2.749e-06	3.9	-3.193e-06	3.9	-5.315e-06	3.9	-4.822e-06	3.9	-4.306e-06
4.2	-1.314e-06	4.2	-2.744e-06	4.2	-3.181e-06	4.2	-5.172e-06	4.2	-4.701e-06	4.2	-4.21e-06
4.5	-1.315e-06	4.5	-2.74e-06	4.5	-3.171e-06	4.5	-5.044e-06	4.5	-4.594e-06	4.5	-4.125e-06
4.8	-1.306e-06	4.8	-2.735e-06	4.8	-3.161e-06	4.8	-4.928e-06	4.8	-4.498e-06	4.8	-4.049e-06
5.1	-1.307e-06	5.1	-2.731e-06	5.1	-3.151e-06	5.1	-4.823e-06	5.1	-4.411e-06	5.1	-3.98e-06
5.4	-1.302e-06	5.4	-2.728e-06	5.4	-3.142e-06	5.4	-4.729e-06	5.4	-4.332e-06	5.4	-3.919e-06
5.7	-1.304e-06	5.7	-2.725e-06	5.7	-3.134e-06	5.7	-4.641e-06	5.7	-4.259e-06	5.7	-3.862e-06
6	-1.3e-06	6	-2.721e-06	6	-3.126e-06	6	-4.562e-06	6	-4.192e-06	6	-3.811e-06
6.3	-1.296e-06	6.3	-2.719e-06	6.3	-3.119e-06	6.3	-4.489e-06	6.3	-4.131e-06	6.3	-3.764e-06
6.6	-1.297e-06	6.6	-2.717e-06	6.6	-3.112e-06	6.6	-4.422e-06	6.6	-4.073e-06	6.6	-3.721e-06
6.9	-1.289e-06	6.9	-2.714e-06	6.9	-3.105e-06	6.9	-4.36e-06	6.9	-4.022e-06	6.9	-3.681e-06
7.2	-1.287e-06	7.2	-2.712e-06	7.2	-3.1e-06	7.2	-4.302e-06	7.2	-3.972e-06	7.2	-3.645e-06
7.5	-1.284e-06	7.5	-2.71e-06	7.5	-3.094e-06	7.5	-4.247e-06	7.5	-3.928e-06	7.5	-3.611e-06
7.8	-1.287e-06	7.8	-2.708e-06	7.8	-3.088e-06	7.8	-4.196e-06	7.8	-3.885e-06	7.8	-3.579e-06
8.1	-1.283e-06	8.1	-2.706e-06	8.1	-3.082e-06	8.1	-4.148e-06	8.1	-3.846e-06	8.1	-3.55e-06
8.4	-1.287e-06	8.4	-2.705e-06	8.4	-3.076e-06	8.4	-4.104e-06	8.4	-3.808e-06	8.4	-3.521e-06
8.7	-1.278e-06	8.7	-2.703e-06	8.7	-3.071e-06	8.7	-4.062e-06	8.7	-3.774e-06	8.7	-3.495e-06
9	-1.283e-06	9	-2.701e-06	9	-3.065e-06	9	-4.022e-06	9	-3.742e-06	9	-3.471e-06
9.3	-1.278e-06	9.3	-2.7e-06	9.3	-3.061e-06	9.3	-3.984e-06	9.3	-3.71e-06	9.3	-3.447e-06
9.6	-1.275e-06	9.6	-2.698e-06	9.6	-3.056e-06	9.6	-3.947e-06	9.6	-3.68e-06	9.6	-3.425e-06
9.9	-1.274e-06	9.9	-2.697e-06	9.9	-3.052e-06	9.9	-3.914e-06	9.9	-3.653e-06	9.9	-3.404e-06
10.2	-1.277e-06	10.2	-2.696e-06	10.2	-3.047e-06	10.2	-3.881e-06	10.2	-3.628e-06	10.2	-3.384e-06
10.5	-1.28e-06	10.5	-2.695e-06	10.5	-3.043e-06	10.5	-3.85e-06	10.5	-3.603e-06	10.5	-3.365e-06
10.8	-1.279e-06	10.8	-2.694e-06	10.8	-3.038e-06	10.8	-3.82e-06	10.8	-3.578e-06	10.8	-3.345e-06
11.1	-1.272e-06	11.1	-2.693e-06	11.1	-3.034e-06	11.1	-3.792e-06	11.1	-3.555e-06	11.1	-3.328e-06
11.4	-1.271e-06	11.4	-2.691e-06	11.4	-3.029e-06	11.4	-3.769e-06	11.4	-3.534e-06	11.4	-3.312e-06
11.7	-1.273e-06	11.7	-2.69e-06	11.7	-3.026e-06	11.7	-3.744e-06	11.7	-3.513e-06	11.7	-3.296e-06
12	-1.276e-06	12	-2.689e-06	12	-3.021e-06	12	-3.717e-06	12	-3.493e-06	12	-3.28e-06
12.3	-1.273e-06	12.3	-2.688e-06	12.3	-3.018e-06	12.3	-3.694e-06	12.3	-3.475e-06	12.3	-3.265e-06
12.6	-1.27e-06	12.6	-2.687e-06	12.6	-3.014e-06	12.6	-3.671e-06	12.6	-3.455e-06	12.6	-3.251e-06
12.9	-1.275e-06	12.9	-2.686e-06	12.9	-3.009e-06	12.9	-3.648e-06	12.9	-3.438e-06	12.9	-3.237e-06
13.2	-1.273e-06	13.2	-2.686e-06	13.2	-3.006e-06	13.2	-3.627e-06	13.2	-3.421e-06	13.2	-3.223e-06
13.5	-1.273e-06	13.5	-2.684e-06	13.5	-3.002e-06	13.5	-3.607e-06	13.5	-3.404e-06	13.5	-3.209e-06
13.8	-1.268e-06	13.8	-2.684e-06	13.8	-2.999e-06	13.8	-3.588e-06	13.8	-3.388e-06	13.8	-3.197e-06
14.1	-1.265e-06	14.1	-2.683e-06	14.1	-2.995e-06	14.1	-3.571e-06	14.1	-3.372e-06	14.1	-3.184e-06
14.4	-1.266e-06	14.4	-2.682e-06	14.4	-2.993e-06	14.4	-3.553e-06	14.4	-3.356e-06	14.4	-3.172e-06
14.7	-1.269e-06	14.7	-2.681e-06	14.7	-2.989e-06	14.7	-3.535e-06	14.7	-3.341e-06	14.7	-3.16e-06
15	-1.269e-06	15	-2.68e-06	15	-2.986e-06	15	-3.517e-06	15	-3.327e-06	15	-3.149e-06
15.3	-1.268e-06	15.3	-2.68e-06	15.3	-2.983e-06	15.3	-3.501e-06	15.3	-3.313e-06	15.3	-3.138e-06
15.6	-1.269e-06	15.6	-2.679e-06	15.6	-2.979e-06	15.6	-3.484e-06	15.6	-3.299e-06	15.6	-3.127e-06
15.9	-1.265e-06	15.9	-2.678e-06	15.9	-2.975e-06	15.9	-3.469e-06	15.9	-3.285e-06	15.9	-3.116e-06
16.2	-1.263e-06	16.2	-2.677e-06	16.2	-2.972e-06	16.2	-3.454e-06	16.2	-3.273e-06	16.2	-3.106e-06
16.5	-1.263e-06	16.5	-2.676e-06	16.5	-2.969e-06	16.5	-3.439e-06	16.5	-3.26e-06	16.5	-3.096e-06
16.8	-1.26e-06	16.8	-2.676e-06	16.8	-2.966e-06	16.8	-3.424e-06	16.8	-3.247e-06	16.8	-3.086e-06
17.1	-1.26e-06	17.1	-2.675e-06	17.1	-2.963e-06	17.1	-3.409e-06	17.1	-3.235e-06	17.1	-3.077e-06
17.4	-1.251e-06	17.4	-2.674e-06	17.4	-2.96e-06	17.4	-3.395e-06	17.4	-3.224e-06	17.4	-3.067e-06
17.7	-1.258e-06	17.7	-2.673e-06	17.7	-2.956e-06	17.7	-3.383e-06	17.7	-3.213e-06	17.7	-3.057e-06
18	-1.252e-06	18	-2.673e-06	18	-2.953e-06	18	-3.373e-06	18	-3.201e-06	18	-3.048e-06
18.3	-1.254e-06	18.3	-2.672e-06	18.3	-2.95e-06	18.3	-3.36e-06	18.3	-3.19e-06	18.3	-3.04e-06
18.6	-1.254e-06	18.6	-2.671e-06	18.6	-2.947e-06	18.6	-3.346e-06	18.6	-3.179e-06	18.6	-3.031e-06
18.9	-1.251e-06	18.9	-2.67e-06	18.9	-2.944e-06	18.9	-3.334e-06	18.9	-3.168e-06	18.9	-3.022e-06
19.2	-1.248e-06	19.2	-2.671e-06	19.2	-2.941e-06	19.2	-3.321e-06	19.2	-3.158e-06	19.2	-3.014e-06
19.5	-1.251e-06	19.5	-2.67e-06	19.5	-2.938e-06	19.5	-3.308e-06	19.5	-3.149e-06	19.5	-3.006e-06
19.8	-1.251e-06	19.8	-2.669e-06	19.8	-2.935e-06	19.8	-3.295e-06	19.8	-3.138e-06	19.8	-2.998e-06
20.1	-1.245e-06	20.1	-2.668e-06	20.1	-2.932e-06	20.1	-3.283e-06	20.1	-3.128e-06	20.1	-2.99e-06
20.4	-1.249e-06	20.4	-2.667e-06	20.4	-2.929e-06	20.4	-3.271e-06	20.4	-3.119e-06	20.4	-2.982e-06
20.7	-1.248e-06	20.7	-2.667e-06	20.7	-2.925e-06	20.7	-3.259e-06	20.7	-3.109e-06	20.7	-2.975e-06
21	-1.248e-06	21	-2.667e-06	21	-2.923e-06	21	-3.247e-06	21	-3.101e-06	21	-2.968e-06
21.3	-1.245e-06	21.3	-2.666e-06	21.3	-2.92e-06	21.3	-3.236e-06	21.3	-3.091e-06	21.3	-2.96e-06
21.6	-1.248e-06	21.6	-2.666e-06	21.6	-2.917e-06	21.6	-3.225e-06	21.6	-3.083e-06	21.6	-2.953e-06
21.9	-1.246e-06	21.9	-2.665e-06	21.9	-2.914e-06	21.9	-3.214e-06	21.9	-3.074e-06	21.9	-2.947e-06
22.2	-1.245e-06	22.2	-2.664e-06	22.2	-2.911e-06	22.2	-3.203e-06	22.2	-3.066e-06	22.2	-2.939e-06
22.5	-1.245e-06	22.5	-2.665e-06	22.5	-2.908e-06	22.5	-3.192e-06	22.5	-3.057e-06	22.5	-2.933e-06
22.8	-1.247e-06	22.8	-2.663e-06	22.8	-2.904e-06	22.8	-3.182e-06	22.8	-3.048e-06	22.8	-2.925e-06
23.1	-1.246e-06	23.1	-2.663e-06	23.1	-2.902e-06	23.1	-3.172e-06	23.1	-3.04e-06	23.1	-2.919e-06
23.4	-1.248e-06	23.4	-2.663e-06	23.4	-2.899e-06	23.4	-3.162e-06	23.4	-3.032e-06	23.4	-2.912e-06
23.7	-1.252e-06	23.7	-2.662e-06	23.7	-2.896e-06	23.7	-3.152e-06	23.7	-3.024e-06	23.7	-2.907e-06
24	-1.248e-06	24	-2.662e-06	24	-2.893e-06	24	-3.142e-06	24	-3.017e-06	24	-2.9e-06
24.3	-1.246e-06	24.3	-2.661e-06	24.3	-2.891e-06	24.3	-3.133e-06	24.3	-3.009e-06	24.3	-2.894e-06
24.6	-1.249e-06	24.6	-2.661e-06	24.6	-2.887e-06	24.6	-3.123e-06	24.6	-3.002e-06	24.6	-2.888e-06
24.9	-1.246e-06	24.9	-2.66e-06	24.9	-2.885e-06	24.9	-3.114e-06	24.9	-2.993e-06	24.9	-2.882e-06
25.2	-1.248e-06	25.2	-2.66e-06	25.2	-2.882e-06	25.2	-3.105e-06	25.2	-2.987e-06	25.2	-2.876e-06
25.5	-1.251e-06	25.5	-2.659e-06	25.5	-2.879e-06	25.5	-3.097e-06	25.5	-2.98e-06	25.5	-2.87e-06
25.8	-1.245e-06	25.8	-2.659e-06	25.8	-2.875e-06	25.8	-3.088e-06	25.8	-2.973e-06	25.8	-2.865e-06
26.1	-1.241e-06	26.1	-2.659e-06	26.1	-2.872e-06	26.1	-3.079e-06	26.1	-2.964e-06	26.1	-2.859e-06
26.4	-1.239e-06	26.4	-2.658e-06	26.4	-2.87e-06	26.4	-3.07e-06	26.4	-2.959e-06	26.4	-2.853e-06
26.7	-1.238e-06	26.7	-2.658e-06	26.7	-2.867e-06	26.7	-3.062e-06	26.7	-2.951e-06	26.7	-2.848e-06
27	-1.238e-06	27	-2.657e-06	27	-2.865e-06	27	-3.055e-06	27	-2.945e-06	27	-2.842e-06
27.3	-1.238e-06	27.3	-2.657e-06	27.3	-2.861e-06	27.3	-3.046e-06	27.3	-2.938e-06	27.3	-2.837e-06
27.6	-1.243e-06	27.6	-2.656e-06	27.6	-2.859e-06	27.6	-3.038e-06	27.6	-2.932e-06	27.6	-2.832e-06
27.9	-1.245e-06	27.9	-2.656e-06	27.9	-2.856e-06	27.9	-3.031e-06	27.9	-2.926e-06	27.9	-2.827e-06
28.2	-1.244e-06	28.2	-2.656e-06	28.2	-2.853e-06	28.2	-3.024e-06	28.2	-2.918e-06	28.2	-2.822e-06
28.5	-1.24e-06	28.5	-2.656e-06	28.5	-2.85e-06	28.5	-3.016e-06	28.5	-2.912e-06	28.5	-2.817e-06
28.8	-1.244e-06	28.8	-2.656e-06	28.8	-2.848e-06	28.8	-3.009e-06	28.8	-2.906e-06	28.8	-2.812e-06
29.1	-1.241e-06	29.1	-2.656e-06	29.1	-2.845e-06	29.1	-3.002e-06	29.1	-2.9e-06	29.1	-2.807e-06
29.4	-1.238e-06	29.4	-2.655e-06	29.4	-2.842e-06	29.4	-2.995e-06	29.4	-2.894e-06	29.4	-2.802e-06
29.7	-1.241e-06	29.7	-2.655e-06	29.7	-2.839e-06	29.7	-2.987e-06	29.7	-2.888e-06	29.7	-2.797e-06
30	-1.24e-06	30	-2.654e-06	30	-2.837e-06	30	-2.981e-06	30	-2.882e-06	30	-2.793e-06
30.3	-1.241e-06	30.3	-2.654e-06	30.3	-2.834e-06	30.3	-2.973e-06	30.3	-2.877e-06	30.3	-2.788e-06
30.6	-1.238e-06	30.6	-2.653e-06	30.6	-2.832e-06	30.6	-2.967e-06	30.6	-2.87e-06	30.6	-2.783e-06
30.9	-1.234e-06	30.9	-2.654e-06	30.9	-2.828e-06	30.9	-2.96e-06	30.9	-2.865e-06	30.9	-2.779e-06
31.2	-1.241e-06	31.2	-2.653e-06	31.2	-2.825e-06	31.2	-2.954e-06	31.2	-2.86e-06	31.2	-2.775e-06
31.5	-1.24e-06	31.5	-2.652e-06	31.5	-2.825e-06	31.5	-2.947e-06	31.5	-2.854e-06	31.5	-2.771e-06
31.8	-1.241e-06	31.8	-2.652e-06	31.8	-2.821e-06	31.8	-2.941e-06	31.8	-2.848e-06	31.8	-2.767e-06
32.1	-1.243e-06	32.1	-2.652e-06	32.1	-2.817e-06	32.1	-2.935e-06	32.1	-2.843e-06	32.1	-2.762e-06
32.4	-1.24e-06	32.4	-2.651e-06	32.4	-2.816e-06	32.4	-2.929e-06	32.4	-2.839e-06	32.4	-2.758e-06
32.7	-1.242e-06	32.7	-2.651e-06	32.7	-2.814e-06	32.7	-2.923e-06	32.7	-2.833e-06	32.7	-2.754e-06
33	-1.24e-06	33	-2.651e-06	33	-2.811e-06	33	-2.916e-06	33	-2.827e-06	33	-2.749e-06
33.3	-1.239e-06	33.3	-2.651e-06	33.3	-2.808e-06	33.3	-2.911e-06	33.3	-2.823e-06	33.3	-2.746e-06
33.6	-1.246e-06	33.6	-2.651e-06	33.6	-2.806e-06	33.6	-2.905e-06	33.6	-2.817e-06	33.6	-2.742e-06
33.9	-1.243e-06	33.9	-2.649e-06	33.9	-2.804e-06	33.9	-2.899e-06	33.9	-2.812e-06	33.9	-2.738e-06
34.2	-1.241e-06	34.2	-2.65e-06	34.2	-2.8e-06	34.2	-2.894e-06	34.2	-2.807e-06	34.2	-2.734e-06
34.5	-1.236e-06	34.5	-2.649e-06	34.5	-2.797e-06	34.5	-2.888e-06	34.5	-2.803e-06	34.5	-2.731e-06
34.8	-1.237e-06	34.8	-2.648e-06	34.8	-2.796e-06	34.8	-2.882e-06	34.8	-2.798e-06	34.8	-2.727e-06
35.1	-1.241e-06	35.1	-2.648e-06	35.1	-2.793e-06	35.1	-2.877e-06	35.1	-2.793e-06	35.1	-2.723e-06
35.4	-1.237e-06	35.4	-2.648e-06	35.4	-2.791e-06	35.4	-2.872e-06	35.4	-2.787e-06	35.4	-2.719e-06
35.7	-1.241e-06	35.7	-2.647e-06	35.7	-2.788e-06	35.7	-2.866e-06	35.7	-2.783e-06	35.7	-2.716e-06
36	-1.245e-06	36	-2.646e-06	36	-2.786e-06	36	-2.86e-06	36	-2.779e-06	36	-2.712e-06
36.3	-1.241e-06	36.3	-2.647e-06	36.3	-2.783e-06	36.3	-2.855e-06	36.3	-2.774e-06	36.3	-2.709e-06
36.6	-1.237e-06	36.6	-2.646e-06	36.6	-2.781e-06	36.6	-2.85e-06	36.6	-2.769e-06	36.6	-2.706e-06
36.9	-1.236e-06	36.9	-2.646e-06	36.9	-2.778e-06	36.9	-2.845e-06	36.9	-2.763e-06	36.9	-2.702e-06
37.2	-1.233e-06	37.2	-2.646e-06	37.2	-2.776e-06	37.2	-2.84e-06	37.2	-2.76e-06	37.2	-2.699e-06
37.5	-1.238e-06	37.5	-2.645e-06	37.5	-2.773e-06	37.5	-2.836e-06	37.5	-2.756e-06	37.5	-2.696e-06
37.8	-1.241e-06	37.8	-2.645e-06	37.8	-2.771e-06	37.8	-2.83e-06	37.8	-2.751e-06	37.8	-2.692e-06
38.1	-1.231e-06	38.1	-2.644e-06	38.1	-2.768e-06	38.1	-2.825e-06	38.1	-2.746e-06	38.1	-2.689e-06
38.4	-1.237e-06	38.4	-2.643e-06	38.4	-2.766e-06	38.4	-2.821e-06	38.4	-2.741e-06	38.4	-2.685e-06
38.7	-1.239e-06	38.7	-2.642e-06	38.7	-2.763e-06	38.7	-2.815e-06	38.7	-2.737e-06	38.7	-2.682e-06
39	-1.239e-06	39	-2.643e-06	39	-2.761e-06	39	-2.811e-06	39	-2.733e-06	39	-2.678e-06
39.3	-1.235e-06	39.3	-2.643e-06	39.3	-2.759e-06	39.3	-2.805e-06	39.3	-2.729e-06	39.3	-2.675e-06
39.6	-1.24e-06	39.6	-2.641e-06	39.6	-2.756e-06	39.6	-2.801e-06	39.6	-2.724e-06	39.6	-2.672e-06
39.9	-1.239e-06	39.9	-2.642e-06	39.9	-2.754e-06	39.9	-2.796e-06	39.9	-2.719e-06	39.9	-2.669e-06
40.2	-1.242e-06	40.2	-2.641e-06	40.2	-2.752e-06	40.2	-2.792e-06	40.2	-2.716e-06	40.2	-2.666e-06
40.5	-1.242e-06	40.5	-2.641e-06	40.5	-2.749e-06	40.5	-2.787e-06	40.5	-2.711e-06	40.5	-2.663e-06
40.8	-1.239e-06	40.8	-2.641e-06	40.8	-2.747e-06	40.8	-2.783e-06	40.8	-2.708e-06	40.8	-2.66e-06
41.1	-1.234e-06	41.1	-2.64e-06	41.1	-2.744e-06	41.1	-2.778e-06	41.1	-2.703e-06	41.1	-2.657e-06
41.4	-1.235e-06	41.4	-2.639e-06	41.4	-2.742e-06	41.4	-2.774e-06	41.4	-2.7e-06	41.4	-2.654e-06
41.7	-1.238e-06	41.7	-2.64e-06	41.7	-2.74e-06	41.7	-2.769e-06	41.7	-2.696e-06	41.7	-2.651e-06
42	-1.243e-06	42	-2.639e-06	42	-2.737e-06	42	-2.765e-06	42	-2.693e-06	42	-2.648e-06
42.3	-1.236e-06	42.3	-2.638e-06	42.3	-2.734e-06	42.3	-2.761e-06	42.3	-2.688e-06	42.3	-2.645e-06
42.6	-1.232e-06	42.6	-2.638e-06	42.6	-2.733e-06	42.6	-2.757e-06	42.6	-2.684e-06	42.6	-2.644e-06
42.9	-1.227e-06	42.9	-2.638e-06	42.9	-2.73e-06	42.9	-2.753e-06	42.9	-2.68e-06	42.9	-2.64e-06
43.2	-1.23e-06	43.2	-2.638e-06	43.2	-2.727e-06	43.2	-2.749e-06	43.2	-2.677e-06	43.2	-2.637e-06
43.5	-1.234e-06	43.5	-2.638e-06	43.5	-2.725e-06	43.5	-2.744e-06	43.5	-2.675e-06	43.5	-2.635e-06
43.8	-1.235e-06	43.8	-2.637e-06	43.8	-2.723e-06	43.8	-2.741e-06	43.8	-2.671e-06	43.8	-2.632e-06
44.1	-1.229e-06	44.1	-2.637e-06	44.1	-2.722e-06	44.1	-2.737e-06	44.1	-2.667e-06	44.1	-2.629e-06
44.4	-1.227e-06	44.4	-2.636e-06	44.4	-2.719e-06	44.4	-2.733e-06	44.4	-2.663e-06	44.4	-2.626e-06
44.7	-1.237e-06	44.7	-2.635e-06	44.7	-2.717e-06	44.7	-2.728e-06	44.7	-2.66e-06	44.7	-2.624e-06
45	-1.241e-06	45	-2.635e-06	45	-2.714e-06	45	-2.727e-06	45	-2.657e-06	45	-2.621e-06
45.3	-1.233e-06	45.3	-2.636e-06	45.3	-2.712e-06	45.3	-2.721e-06	45.3	-2.653e-06	45.3	-2.618e-06
45.6	-1.235e-06	45.6	-2.635e-06	45.6	-2.71e-06	45.6	-2.718e-06	45.6	-2.65e-06	45.6	-2.616e-06
45.9	-1.232e-06	45.9	-2.634e-06	45.9	-2.708e-06	45.9	-2.714e-06	45.9	-2.647e-06	45.9	-2.613e-06
46.2	-1.23e-06	46.2	-2.634e-06	46.2	-2.705e-06	46.2	-2.711e-06	46.2	-2.643e-06	46.2	-2.611e-06
46.5	-1.231e-06	46.5	-2.633e-06	46.5	-2.703e-06	46.5	-2.708e-06	46.5	-2.639e-06	46.5	-2.609e-06
46.8	-1.232e-06	46.8	-2.633e-06	46.8	-2.701e-06	46.8	-2.703e-06	46.8	-2.637e-06	46.8	-2.606e-06
47.1	-1.232e-06	47.1	-2.633e-06	47.1	-2.699e-06	47.1	-2.699e-06	47.1	-2.633e-06	47.1	-2.603e-06
47.4	-1.232e-06	47.4	-2.632e-06	47.4	-2.696e-06	47.4	-2.695e-06	47.4	-2.63e-06	47.4	-2.601e-06
47.7	-1.229e-06	47.7	-2.632e-06	47.7	-2.695e-06	47.7	-2.693e-06	47.7	-2.627e-06	47.7	-2.599e-06
48	-1.231e-06	48	-2.632e-06	48	-2.693e-06	48	-2.689e-06	48	-2.624e-06	48	-2.597e-06
48.3	-1.228e-06	48.3	-2.632e-06	48.3	-2.691e-06	48.3	-2.689e-06	48.3	-2.62e-06	48.3	-2.594e-06
48.6	-1.229e-06	48.6	-2.632e-06	48.6	-2.688e-06	48.6	-2.689e-06	48.6	-2.616e-06	48.6	-2.592e-06
48.9	-1.228e-06	48.9	-2.632e-06	48.9	-2.685e-06	48.9	-2.687e-06	48.9	-2.612e-06	48.9	-2.589e-06
49.2	-1.229e-06	49.2	-2.631e-06	49.2	-2.683e-06	49.2	-2.685e-06	49.2	-2.61e-06	49.2	-2.587e-06
49.5	-1.226e-06	49.5	-2.63e-06	49.5	-2.681e-06	49.5	-2.683e-06	49.5	-2.608e-06	49.5	-2.585e-06
49.8	-1.231e-06	49.8	-2.63e-06	49.8	-2.679e-06	49.8	-2.68e-06	49.8	-2.604e-06	49.8	-2.583e-06
50.1	-1.225e-06	50.1	-2.629e-06	50.1	-2.678e-06	50.1	-2.677e-06	50.1	-2.601e-06	50.1	-2.581e-06
50.4	-1.228e-06	50.4	-2.629e-06	50.4	-2.675e-06	50.4	-2.675e-06	50.4	-2.598e-06	50.4	-2.578e-06
50.7	-1.227e-06	50.7	-2.629e-06	50.7	-2.673e-06	50.7	-2.676e-06	50.7	-2.594e-06	50.7	-2.576e-06
51	-1.224e-06	51	-2.629e-06	51	-2.67e-06	51	-2.674e-06	51	-2.591e-06	51	-2.574e-06
51.3	-1.226e-06	51.3	-2.628e-06	51.3	-2.668e-06	51.3	-2.672e-06	51.3	-2.588e-06	51.3	-2.572e-06
51.6	-1.226e-06	51.6	-2.629e-06	51.6	-2.666e-06	51.6	-2.669e-06	51.6	-2.585e-06	51.6	-2.57e-06
51.9	-1.222e-06	51.9	-2.628e-06	51.9	-2.664e-06	51.9	-2.666e-06	51.9	-2.583e-06	51.9	-2.568e-06
52.2	-1.23e-06	52.2	-2.628e-06	52.2	-2.662e-06	52.2	-2.663e-06	52.2	-2.581e-06	52.2	-2.566e-06
52.5	-1.225e-06	52.5	-2.627e-06	52.5	-2.66e-06	52.5	-2.66e-06	52.5	-2.577e-06	52.5	-2.564e-06
52.8	-1.221e-06	52.8	-2.627e-06	52.8	-2.657e-06	52.8	-2.656e-06	52.8	-2.574e-06	52.8	-2.561e-06
53.1	-1.223e-06	53.1	-2.627e-06	53.1	-2.655e-06	53.1	-2.653e-06	53.1	-2.571e-06	53.1	-2.56e-06
53.4	-1.224e-06	53.4	-2.626e-06	53.4	-2.653e-06	53.4	-2.65e-06	53.4	-2.568e-06	53.4	-2.557e-06
53.7	-1.223e-06	53.7	-2.625e-06	53.7	-2.65e-06	53.7	-2.647e-06	53.7	-2.566e-06	53.7	-2.556e-06
54	-1.225e-06	54	-2.626e-06	54	-2.648e-06	54	-2.643e-06	54	-2.564e-06	54	-2.553e-06
54.3	-1.224e-06	54.3	-2.626e-06	54.3	-2.646e-06	54.3	-2.64e-06	54.3	-2.56e-06	54.3	-2.552e-06
54.6	-1.219e-06	54.6	-2.625e-06	54.6	-2.643e-06	54.6	-2.637e-06	54.6	-2.559e-06	54.6	-2.55e-06
54.9	-1.221e-06	54.9	-2.624e-06	54.9	-2.641e-06	54.9	-2.633e-06	54.9	-2.555e-06	54.9	-2.548e-06
55.2	-1.221e-06	55.2	-2.625e-06	55.2	-2.639e-06	55.2	-2.631e-06	55.2	-2.553e-06	55.2	-2.547e-06
55.5	-1.218e-06	55.5	-2.624e-06	55.5	-2.637e-06	55.5	-2.628e-06	55.5	-2.549e-06	55.5	-2.544e-06
55.8	-1.219e-06	55.8	-2.624e-06	55.8	-2.635e-06	55.8	-2.624e-06	55.8	-2.548e-06	55.8	-2.543e-06
56.1	-1.217e-06	56.1	-2.624e-06	56.1	-2.633e-06	56.1	-2.621e-06	56.1	-2.544e-06	56.1	-2.541e-06
56.4	-1.215e-06	56.4	-2.623e-06	56.4	-2.631e-06	56.4	-2.617e-06	56.4	-2.542e-06	56.4	-2.54e-06
56.7	-1.215e-06	56.7	-2.623e-06	56.7	-2.628e-06	56.7	-2.615e-06	56.7	-2.539e-06	56.7	-2.538e-06
57	-1.215e-06	57	-2.623e-06	57	-2.627e-06	57	-2.612e-06	57	-2.536e-06	57	-2.535e-06
57.3	-1.215e-06	57.3	-2.623e-06	57.3	-2.625e-06	57.3	-2.609e-06	57.3	-2.535e-06	57.3	-2.534e-06
57.6	-1.221e-06	57.6	-2.623e-06	57.6	-2.623e-06	57.6	-2.606e-06	57.6	-2.531e-06	57.6	-2.532e-06
57.9	-1.219e-06	57.9	-2.622e-06	57.9	-2.62e-06	57.9	-2.602e-06	57.9	-2.529e-06	57.9	-2.53e-06
58.2	-1.218e-06	58.2	-2.622e-06	58.2	-2.619e-06	58.2	-2.599e-06	58.2	-2.526e-06	58.2	-2.529e-06
58.5	-1.218e-06	58.5	-2.622e-06	58.5	-2.615e-06	58.5	-2.595e-06	58.5	-2.525e-06	58.5	-2.527e-06
58.8	-1.22e-06	58.8	-2.622e-06	58.8	-2.614e-06	58.8	-2.591e-06	58.8	-2.522e-06	58.8	-2.525e-06
59.1	-1.22e-06	59.1	-2.622e-06	59.1	-2.612e-06	59.1	-2.588e-06	59.1	-2.52e-06	59.1	-2.524e-06
59.4	-1.219e-06	59.4	-2.621e-06	59.4	-2.609e-06	59.4	-2.585e-06	59.4	-2.518e-06	59.4	-2.523e-06
59.7	-1.215e-06	59.7	-2.621e-06	59.7	-2.608e-06	59.7	-2.582e-06	59.7	-2.515e-06	59.7	-2.52e-06
60	-1.216e-06	60	-2.62e-06	60	-2.605e-06	60	-2.58e-06	60	-2.513e-06	60	-2.519e-06

## Sheet: Fig. 3c
Figure 4C
# of runs	Relative response (%)
1	100
2	93.3806
3	101.339
4	94.3711
5	99.9861
6	102.017
7	98.4335
8	100.48
9	100.341
10	97.3891
11	94.5346
12	102.36
13	95.015
14	101.365
15	96.8809
16	102.365
17	97.8834
18	97.7581

## Sheet:  Fig. 3g
Figure 3g
t (s)	i(uA)
0	-4.18389
1	-3.72441
2	-3.46996
3	-3.28533
4	-3.12992
5	-3.00554
6	-2.90395
7	-2.819
8	-2.74651
9	-2.68364
10	-2.62831
11	-2.52773
12	-2.45219
13	-2.38953
14	-2.33519
15	-2.28679
16	-2.23815
17	-2.19699
18	-2.16067
19	-2.12789
20	-2.09794
21	-2.07031
22	-2.04465
23	-2.02067
24	-1.99815
25	-1.9769
26	-1.95681
27	-1.93524
28	-1.91471
29	-1.89513
30	-1.87644
31	-1.85856
32	-1.84141
33	-1.82494
34	-1.80908
35	-1.79381
36	-1.77908
37	-1.76964
38	-1.76048
39	-1.7516
40	-1.74299
41	-1.73464
42	-1.72654
43	-1.71865
44	-1.71098
45	-1.70353
46	-1.69629
47	-1.68923
48	-1.68486
49	-1.68054
50	-1.675
51	-1.66956
52	-1.66422
53	-1.65899
54	-1.65389
55	-1.6489
56	-1.64401
57	-1.63923
58	-1.63452
59	-1.6299
60	-1.62537
61	-1.62092
62	-1.61655
63	-1.61225
64	-1.60802
65	-1.60387
66	-1.5998
67	-1.59581
68	-1.5919
69	-1.58809
70	-1.58435
71	-1.58197
72	-1.57962
73	-1.57731
74	-1.57503
75	-1.57278
76	-1.57056
77	-1.56837
78	-1.56621
79	-1.56409
80	-1.56201
81	-1.55997
82	-1.55796
83	-1.55599
84	-1.55405
85	-1.55216
86	-1.55028
87	-1.54843
88	-1.5466
89	-1.5448
90	-1.54302
91	-1.54126
92	-1.53952
93	-1.5378
94	-1.53611
95	-1.53442
96	-1.53274
97	-1.53108
98	-1.52944
99	-1.52782
100	-1.52623
101	-1.52466
102	-1.52311
103	-1.52158
104	-1.52008
105	-1.51858
106	-1.5171
107	-1.51564
108	-1.5142
109	-1.51277
110	-1.51135
111	-1.50993
112	-1.50853
113	-1.50713
114	-1.50573
115	-1.50434
116	-1.50296
117	-1.5016
118	-1.50024
119	-1.4989
120	-1.49756
121	-1.49624
122	-1.49492
123	-1.49362
124	-1.49233
125	-1.49105
126	-1.4898
127	-1.48855
128	-1.48732
129	-1.4861
130	-1.48489
131	-1.48368
132	-1.4825
133	-1.48133
134	-1.48017
135	-1.47902
136	-1.4779
137	-1.47679
138	-1.47569
139	-1.47461
140	-1.47355
141	-1.47251
142	-1.47148
143	-1.47048
144	-1.46921
145	-1.46795
146	-1.46671
147	-1.46549
148	-1.46427
149	-1.46307
150	-1.46189
151	-1.46072
152	-1.45956
153	-1.45843
154	-1.45732
155	-1.45622
156	-1.45514
157	-1.45408
158	-1.45302
159	-1.45199
160	-1.45096
161	-1.44993
162	-1.44892
163	-1.44763
164	-1.44634
165	-1.44534
166	-1.44433
167	-1.44334
168	-1.44235
169	-1.44136
170	-1.44037
171	-1.43939
172	-1.43841
173	-1.43744
174	-1.43646
175	-1.43548
176	-1.43451
177	-1.43354
178	-1.43257
179	-1.4316
180	-1.43064
181	-1.42968
182	-1.42872
183	-1.42776
184	-1.42708
185	-1.42641
186	-1.42574
187	-1.42507
188	-1.42441
189	-1.42375
190	-1.42311
191	-1.42246
192	-1.42183
193	-1.42119
194	-1.42056
195	-1.41993
196	-1.41931
197	-1.4187
198	-1.41808
199	-1.41748
200	-1.41687
201	-1.41628
202	-1.41568
203	-1.4151
204	-1.41452
205	-1.41395
206	-1.41339
207	-1.41284
208	-1.41229
209	-1.41175
210	-1.41121
211	-1.41067
212	-1.41013
213	-1.40959
214	-1.40906
215	-1.40853
216	-1.40801
217	-1.40749
218	-1.40697
219	-1.40645
220	-1.40594
221	-1.40543
222	-1.40493
223	-1.40443
224	-1.40393
225	-1.40343
226	-1.40292
227	-1.40241
228	-1.4019
229	-1.4014
230	-1.40089
231	-1.40038
232	-1.39987
233	-1.39936
234	-1.39886
235	-1.39836
236	-1.39786
237	-1.39736
238	-1.39688
239	-1.3964
240	-1.39593
241	-1.39547
242	-1.39501
243	-1.39456
244	-1.39412
245	-1.39369
246	-1.39327
247	-1.39285
248	-1.39244
249	-1.39203
250	-1.39162
251	-1.39122
252	-1.39083
253	-1.39043
254	-1.39004
255	-1.38964
256	-1.38925
257	-1.38885
258	-1.38845
259	-1.38805
260	-1.38765
261	-1.38724
262	-1.38683
263	-1.38641
264	-1.38599
265	-1.38556
266	-1.38514
267	-1.38471
268	-1.38429
269	-1.38387
270	-1.38345
271	-1.38303
272	-1.38261
273	-1.38218
274	-1.38176
275	-1.38134
276	-1.38092
277	-1.38051
278	-1.38009
279	-1.37968
280	-1.37926
281	-1.37885
282	-1.37843
283	-1.37802
284	-1.37761
285	-1.3772
286	-1.37678
287	-1.37636
288	-1.37594
289	-1.37552
290	-1.37509
291	-1.37467
292	-1.37426
293	-1.37385
294	-1.37345
295	-1.37305
296	-1.37266
297	-1.37228
298	-1.3719
299	-1.37153
300	-1.37116
301	-1.37081
302	-1.37046
303	-1.37012
304	-1.36978
305	-1.36944
306	-1.36911
307	-1.36879
308	-1.36847
309	-1.36816
310	-1.36786
311	-1.36755
312	-1.36724
313	-1.36693
314	-1.36661
315	-1.36629
316	-1.36597
317	-1.36564
318	-1.36532
319	-1.36499
320	-1.36466
321	-1.36432
322	-1.36397
323	-1.36363
324	-1.36329
325	-1.36295
326	-1.36261
327	-1.36226
328	-1.36191
329	-1.36156
330	-1.3612
331	-1.36085
332	-1.3605
333	-1.36015
334	-1.35981
335	-1.35946
336	-1.35913
337	-1.35879
338	-1.35847
339	-1.35814
340	-1.35782
341	-1.35749
342	-1.35718
343	-1.35686
344	-1.35655
345	-1.35623
346	-1.35592
347	-1.35561
348	-1.3553
349	-1.35499
350	-1.35469
351	-1.35439
352	-1.35409
353	-1.3538
354	-1.3535
355	-1.3532
356	-1.35291
357	-1.35261
358	-1.35232
359	-1.35202
360	-1.35173
361	-1.35143
362	-1.35113
363	-1.35084
364	-1.35054
365	-1.35025
366	-1.34996
367	-1.34967
368	-1.34939
369	-1.34911
370	-1.34884
371	-1.34856
372	-1.3483
373	-1.34803
374	-1.34776
375	-1.3475
376	-1.34724
377	-1.34699
378	-1.34674
379	-1.34649
380	-1.34624
381	-1.34599
382	-1.34573
383	-1.34548
384	-1.34523
385	-1.34498
386	-1.34472
387	-1.34447
388	-1.34422
389	-1.34397
390	-1.34371
391	-1.34346
392	-1.3432
393	-1.34294
394	-1.34268
395	-1.34243
396	-1.34217
397	-1.34192
398	-1.34166
399	-1.3414
400	-1.34114
401	-1.34088
402	-1.34063
403	-1.34038
404	-1.34013
405	-1.33989
406	-1.33966
407	-1.33943
408	-1.3392
409	-1.33897
410	-1.33874
411	-1.33851
412	-1.33829
413	-1.33807
414	-1.33784
415	-1.33762
416	-1.33739
417	-1.33715
418	-1.33691
419	-1.33667
420	-1.33643
421	-1.33619
422	-1.33596
423	-1.33571
424	-1.33547
425	-1.33523
426	-1.33497
427	-1.33472
428	-1.33446
429	-1.33421
430	-1.33396
431	-1.3337
432	-1.33345
433	-1.33319
434	-1.33293
435	-1.33266
436	-1.3324
437	-1.33215
438	-1.3319
439	-1.33165
440	-1.3314
441	-1.33116
442	-1.33093
443	-1.33069
444	-1.33046
445	-1.33023
446	-1.33
447	-1.32977
448	-1.32954
449	-1.32931
450	-1.32907
451	-1.32884
452	-1.3286
453	-1.32836
454	-1.32813
455	-1.3279
456	-1.32767
457	-1.32744
458	-1.32722
459	-1.32699
460	-1.32677
461	-1.32655
462	-1.32633
463	-1.32611
464	-1.32589
465	-1.32566
466	-1.32544
467	-1.32523
468	-1.32502
469	-1.3248
470	-1.32459
471	-1.32438
472	-1.32418
473	-1.32398
474	-1.32377
475	-1.32358
476	-1.3234
477	-1.32322
478	-1.32306
479	-1.3229
480	-1.32276
481	-1.32264
482	-1.32254
483	-1.32245
484	-1.32238
485	-1.32233
486	-1.32228
487	-1.32224
488	-1.3222
489	-1.32217
490	-1.32214
491	-1.3221
492	-1.32206
493	-1.32201
494	-1.32194
495	-1.32187
496	-1.32177
497	-1.32167
498	-1.32153
499	-1.32139
500	-1.32122
501	-1.32103
502	-1.32082
503	-1.32058
504	-1.32032
505	-1.32005
506	-1.31974
507	-1.31944
508	-1.31912
509	-1.31879
510	-1.31845
511	-1.31812
512	-1.31778
513	-1.31745
514	-1.31714
515	-1.31683
516	-1.31653
517	-1.31624
518	-1.31595
519	-1.31568
520	-1.31541
521	-1.31516
522	-1.31492
523	-1.31468
524	-1.31445
525	-1.31421
526	-1.31399
527	-1.31377
528	-1.31355
529	-1.31334
530	-1.31313
531	-1.31293
532	-1.31273
533	-1.31253
534	-1.31233
535	-1.31213
536	-1.31193
537	-1.31173
538	-1.31154
539	-1.31135
540	-1.31116
541	-1.31098
542	-1.3108
543	-1.31064
544	-1.31048
545	-1.31033
546	-1.31019
547	-1.31006
548	-1.30994
549	-1.30982
550	-1.30969
551	-1.30958
552	-1.30946
553	-1.30934
554	-1.30922
555	-1.3091
556	-1.30897
557	-1.30884
558	-1.3087
559	-1.30856
560	-1.30842
561	-1.30828
562	-1.30815
563	-1.30802
564	-1.3079
565	-1.30778
566	-1.30767
567	-1.30755
568	-1.30744
569	-1.30734
570	-1.30725
571	-1.30716
572	-1.30707
573	-1.30697
574	-1.30687
575	-1.30677
576	-1.30666
577	-1.30655
578	-1.30644
579	-1.30633
580	-1.30621
581	-1.3061
582	-1.30597
583	-1.30583
584	-1.30567
585	-1.3055
586	-1.30531
587	-1.30512
588	-1.30492
589	-1.3047
590	-1.30448
591	-1.30424
592	-1.304
593	-1.30375
594	-1.30351
595	-1.30328
596	-1.30305
597	-1.30284
598	-1.30264
599	-1.30244
600	-1.30224
601	-1.30205
602	-1.30186
603	-1.30168
604	-1.3015
605	-1.30131
606	-1.30112
607	-1.30092
608	-1.30072
609	-1.30052
610	-1.30032
611	-1.30011
612	-1.2999
613	-1.29968
614	-1.29946
615	-1.29923
616	-1.29902
617	-1.29881
618	-1.29859
619	-1.29838
620	-1.29817
621	-1.29797
622	-1.29777
623	-1.29758
624	-1.29739
625	-1.29721
626	-1.29705
627	-1.29688
628	-1.29673
629	-1.29658
630	-1.29644
631	-1.2963
632	-1.29616
633	-1.29603
634	-1.2959
635	-1.29577
636	-1.29565
637	-1.29553
638	-1.2954
639	-1.29528
640	-1.29516
641	-1.29505
642	-1.29495
643	-1.29485
644	-1.29476
645	-1.29468
646	-1.2946
647	-1.29454
648	-1.29448
649	-1.29442
650	-1.29438
651	-1.29435
652	-1.29432
653	-1.29428
654	-1.29426
655	-1.29425
656	-1.29423
657	-1.29422
658	-1.29421
659	-1.2942
660	-1.29418
661	-1.29416
662	-1.29414
663	-1.2941
664	-1.29405
665	-1.294
666	-1.29393
667	-1.29385
668	-1.29377
669	-1.29367
670	-1.29357
671	-1.29346
672	-1.29335
673	-1.29326
674	-1.29317
675	-1.29308
676	-1.29299
677	-1.29291
678	-1.29282
679	-1.29272
680	-1.29263
681	-1.29254
682	-1.29244
683	-1.29234
684	-1.29222
685	-1.2921
686	-1.29197
687	-1.29184
688	-1.29171
689	-1.29157
690	-1.29144
691	-1.2913
692	-1.29116
693	-1.29101
694	-1.29085
695	-1.29068
696	-1.29051
697	-1.29032
698	-1.29014
699	-1.28995
700	-1.28975
701	-1.28956
702	-1.28936
703	-1.28916
704	-1.28896
705	-1.28877
706	-1.28859
707	-1.28841
708	-1.28823
709	-1.28806
710	-1.28788
711	-1.28771
712	-1.28754
713	-1.28736
714	-1.28719
715	-1.28701
716	-1.28684
717	-1.28666
718	-1.28648
719	-1.28629
720	-1.28611
721	-1.28593
722	-1.28574
723	-1.28556
724	-1.28537
725	-1.28518
726	-1.285
727	-1.28482
728	-1.28465
729	-1.28448
730	-1.28431
731	-1.28413
732	-1.28395
733	-1.28378
734	-1.28361
735	-1.28344
736	-1.28329
737	-1.28314
738	-1.283
739	-1.28287
740	-1.28275
741	-1.28265
742	-1.28257
743	-1.28251
744	-1.28246
745	-1.28243
746	-1.2824
747	-1.28238
748	-1.28238
749	-1.28238
750	-1.28238
751	-1.28239
752	-1.28239
753	-1.28239
754	-1.28237
755	-1.28234
756	-1.2823
757	-1.28224
758	-1.28218
759	-1.2821
760	-1.28201
761	-1.28191
762	-1.2818
763	-1.28167
764	-1.28154
765	-1.2814
766	-1.28126
767	-1.28111
768	-1.28095
769	-1.28077
770	-1.28058
771	-1.28038
772	-1.28017
773	-1.27996
774	-1.27976
775	-1.27956
776	-1.27937
777	-1.27918
778	-1.279
779	-1.27882
780	-1.27864
781	-1.27845
782	-1.27826
783	-1.27807
784	-1.27786
785	-1.27765
786	-1.27743
787	-1.2772
788	-1.27697
789	-1.27674
790	-1.27653
791	-1.27633
792	-1.27614
793	-1.27596
794	-1.27579
795	-1.27564
796	-1.27548
797	-1.27533
798	-1.27518
799	-1.27503
800	-1.27487
801	-1.2747
802	-1.27455
803	-1.27439
804	-1.27424
805	-1.27409
806	-1.27394
807	-1.2738
808	-1.27366
809	-1.27352
810	-1.27338
811	-1.27322
812	-1.27307
813	-1.27289
814	-1.27271
815	-1.27251
816	-1.2723
817	-1.27208
818	-1.27184
819	-1.27161
820	-1.27138
821	-1.27117
822	-1.27097
823	-1.27079
824	-1.27062
825	-1.27046
826	-1.27031
827	-1.27018
828	-1.27005
829	-1.26993
830	-1.26982
831	-1.26971
832	-1.2696
833	-1.26948
834	-1.26937
835	-1.26925
836	-1.26914
837	-1.26902
838	-1.26891
839	-1.2688
840	-1.26869
841	-1.26858
842	-1.26846
843	-1.26834
844	-1.26821
845	-1.26808
846	-1.26794
847	-1.26781
848	-1.26766
849	-1.26751
850	-1.26737
851	-1.26723
852	-1.26709
853	-1.26696
854	-1.26683
855	-1.26671
856	-1.2666
857	-1.2665
858	-1.2664
859	-1.2663
860	-1.26621
861	-1.26611
862	-1.26601
863	-1.26591
864	-1.26579
865	-1.26568
866	-1.26555
867	-1.26542
868	-1.26528
869	-1.26513
870	-1.26497
871	-1.26482
872	-1.26466
873	-1.2645
874	-1.26435
875	-1.26419
876	-1.26405
877	-1.2639
878	-1.26377
879	-1.26364
880	-1.26352
881	-1.26341
882	-1.26331
883	-1.26322
884	-1.26313
885	-1.26305
886	-1.26296
887	-1.26288
888	-1.26279
889	-1.2627
890	-1.26261
891	-1.26252
892	-1.26241
893	-1.2623
894	-1.26217
895	-1.26205
896	-1.26192
897	-1.26179
898	-1.26165
899	-1.26151
900	-1.26136
901	-1.26121
902	-1.26105
903	-1.2609
904	-1.26074
905	-1.26058
906	-1.26043
907	-1.26028
908	-1.26013
909	-1.25998
910	-1.25985
911	-1.25971
912	-1.25959
913	-1.25947
914	-1.25935
915	-1.25924
916	-1.25912
917	-1.259
918	-1.25888
919	-1.25876
920	-1.25864
921	-1.25853
922	-1.25842
923	-1.25831
924	-1.25819
925	-1.25808
926	-1.25797
927	-1.25786
928	-1.25775
929	-1.25765
930	-1.25754
931	-1.25743
932	-1.25732
933	-1.25721
934	-1.2571
935	-1.25699
936	-1.25687
937	-1.25677
938	-1.25666
939	-1.25655
940	-1.25644
941	-1.25633
942	-1.25621
943	-1.25609
944	-1.25596
945	-1.25584
946	-1.25571
947	-1.25558
948	-1.25545
949	-1.25532
950	-1.25519
951	-1.25506
952	-1.25492
953	-1.25479
954	-1.25466
955	-1.25452
956	-1.2544
957	-1.25427
958	-1.25414
959	-1.25401
960	-1.25388
961	-1.25375
962	-1.25362
963	-1.2535
964	-1.25339
965	-1.25329
966	-1.25319
967	-1.25309
968	-1.25298
969	-1.25288
970	-1.25277
971	-1.25266
972	-1.25255
973	-1.25244
974	-1.25233
975	-1.25221
976	-1.2521
977	-1.25197
978	-1.25185
979	-1.25173
980	-1.2516
981	-1.25148
982	-1.25136
983	-1.25124
984	-1.25112
985	-1.25099
986	-1.25085
987	-1.25071
988	-1.25058
989	-1.25045
990	-1.25032
991	-1.2502
992	-1.25008
993	-1.24997
994	-1.24987
995	-1.24976
996	-1.24966
997	-1.24958
998	-1.24949
999	-1.24941
1000	-1.24933
1001	-1.24926
1002	-1.24919
1003	-1.24913
1004	-1.24907
1005	-1.24901
1006	-1.24896
1007	-1.24891
1008	-1.24886
1009	-1.24882
1010	-1.24878
1011	-1.24875
1012	-1.24871
1013	-1.24867
1014	-1.24863
1015	-1.24859
1016	-1.24856
1017	-1.24851
1018	-1.24847
1019	-1.24842
1020	-1.24838
1021	-1.24832
1022	-1.24827
1023	-1.2482
1024	-1.24814
1025	-1.24807
1026	-1.248
1027	-1.24792
1028	-1.24785
1029	-1.24778
1030	-1.2477
1031	-1.24762
1032	-1.24754
1033	-1.24746
1034	-1.24738
1035	-1.24729
1036	-1.24719
1037	-1.24709
1038	-1.24699
1039	-1.24688
1040	-1.24677
1041	-1.24666
1042	-1.24654
1043	-1.24643
1044	-1.24632
1045	-1.24621
1046	-1.2461
1047	-1.246
1048	-1.24589
1049	-1.24578
1050	-1.24568
1051	-1.24557
1052	-1.24546
1053	-1.24536
1054	-1.24526
1055	-1.24515
1056	-1.24506
1057	-1.24496
1058	-1.24487
1059	-1.24478
1060	-1.24469
1061	-1.24461
1062	-1.24453
1063	-1.24445
1064	-1.24438
1065	-1.2443
1066	-1.24422
1067	-1.24414
1068	-1.24406
1069	-1.24398
1070	-1.2439
1071	-1.24382
1072	-1.24374
1073	-1.24366
1074	-1.24358
1075	-1.2435
1076	-1.24343
1077	-1.24336
1078	-1.2433
1079	-1.24324
1080	-1.24319
1081	-1.24315
1082	-1.24311
1083	-1.24308
1084	-1.24305
1085	-1.24302
1086	-1.243
1087	-1.24298
1088	-1.24295
1089	-1.24292
1090	-1.24289
1091	-1.24286
1092	-1.24282
1093	-1.24279
1094	-1.24275
1095	-1.24271
1096	-1.24267
1097	-1.24263
1098	-1.24258
1099	-1.24253
1100	-1.24248
1101	-1.24242
1102	-1.24236
1103	-1.24229
1104	-1.24222
1105	-1.24215
1106	-1.24207
1107	-1.24199
1108	-1.24191
1109	-1.24184
1110	-1.24176
1111	-1.24169
1112	-1.24163
1113	-1.24156
1114	-1.24149
1115	-1.24143
1116	-1.24136
1117	-1.24129
1118	-1.24122
1119	-1.24114
1120	-1.24106
1121	-1.24098
1122	-1.2409
1123	-1.24081
1124	-1.24073
1125	-1.24064
1126	-1.24055
1127	-1.24046
1128	-1.24036
1129	-1.24026
1130	-1.24017
1131	-1.24007
1132	-1.23996
1133	-1.23986
1134	-1.23975
1135	-1.23965
1136	-1.23954
1137	-1.23943
1138	-1.23933
1139	-1.23922
1140	-1.23911
1141	-1.23901
1142	-1.2389
1143	-1.23879
1144	-1.23868
1145	-1.23858
1146	-1.23847
1147	-1.23836
1148	-1.23825
1149	-1.23814
1150	-1.23803
1151	-1.23792
1152	-1.23781
1153	-1.23769
1154	-1.23758
1155	-1.23747
1156	-1.23736
1157	-1.23725
1158	-1.23714
1159	-1.23704
1160	-1.23694
1161	-1.23683
1162	-1.23673
1163	-1.23663
1164	-1.23653
1165	-1.23643
1166	-1.23632
1167	-1.23622
1168	-1.23611
1169	-1.23599
1170	-1.23588
1171	-1.23577
1172	-1.23567
1173	-1.23556
1174	-1.23546
1175	-1.23536
1176	-1.23526
1177	-1.23515
1178	-1.23505
1179	-1.23494
1180	-1.23484
1181	-1.23474
1182	-1.23464
1183	-1.23453
1184	-1.23443
1185	-1.23432
1186	-1.23422
1187	-1.23412
1188	-1.23402
1189	-1.23393
1190	-1.23383
1191	-1.23374
1192	-1.23364
1193	-1.23355
1194	-1.23346
1195	-1.23337
1196	-1.23328
1197	-1.23319
1198	-1.23311
1199	-1.23302
1200	-1.23293
1201	-1.23283
1202	-1.23273
1203	-1.23263
1204	-1.23252
1205	-1.23242
1206	-1.2323
1207	-1.23219
1208	-1.23207
1209	-1.23197
1210	-1.23187
1211	-1.23179
1212	-1.23172
1213	-1.23166
1214	-1.23162
1215	-1.23158
1216	-1.23156
1217	-1.23156
1218	-1.23158
1219	-1.2316
1220	-1.23163
1221	-1.23167
1222	-1.23172
1223	-1.23178
1224	-1.23185
1225	-1.23192
1226	-1.23201
1227	-1.2321
1228	-1.2322
1229	-1.23228
1230	-1.23234
1231	-1.23237
1232	-1.23236
1233	-1.23231
1234	-1.23224
1235	-1.23214
1236	-1.23202
1237	-1.23188
1238	-1.23172
1239	-1.23156
1240	-1.23141
1241	-1.23129
1242	-1.23119
1243	-1.23113
1244	-1.23109
1245	-1.23109
1246	-1.23111
1247	-1.23116
1248	-1.23124
1249	-1.23133
1250	-1.23145
1251	-1.23161
1252	-1.2318
1253	-1.23203
1254	-1.23229
1255	-1.23258
1256	-1.23289
1257	-1.23324
1258	-1.2336
1259	-1.23398
1260	-1.23436
1261	-1.23472
1262	-1.23507
1263	-1.23543
1264	-1.23582
1265	-1.23622
1266	-1.23664
1267	-1.23709
1268	-1.23756
1269	-1.23804
1270	-1.23854
1271	-1.23906
1272	-1.2396
1273	-1.24017
1274	-1.24072
1275	-1.24123
1276	-1.24175
1277	-1.24225
1278	-1.24271
1279	-1.24317
1280	-1.24362
1281	-1.24405
1282	-1.24449
1283	-1.24492
1284	-1.24531
1285	-1.24561
1286	-1.24586
1287	-1.24602
1288	-1.24614
1289	-1.24618
1290	-1.24616
1291	-1.2461
1292	-1.24597
1293	-1.24579
1294	-1.24555
1295	-1.2453
1296	-1.24508
1297	-1.24483
1298	-1.24459
1299	-1.24431
1300	-1.244
1301	-1.24367
1302	-1.24329
1303	-1.24288
1304	-1.24244
1305	-1.24196
1306	-1.24148
1307	-1.24098
1308	-1.2405
1309	-1.24001
1310	-1.23956
1311	-1.23913
1312	-1.23873
1313	-1.23837
1314	-1.23804
1315	-1.23773
1316	-1.23741
1317	-1.23707
1318	-1.23674
1319	-1.2364
1320	-1.23609
1321	-1.23578
1322	-1.23549
1323	-1.2352
1324	-1.23493
1325	-1.23466
1326	-1.23443
1327	-1.23424
1328	-1.23408
1329	-1.23393
1330	-1.23378
1331	-1.23363
1332	-1.23347
1333	-1.2333
1334	-1.23312
1335	-1.23294
1336	-1.23277
1337	-1.23261
1338	-1.23248
1339	-1.23236
1340	-1.23226
1341	-1.23219
1342	-1.23214
1343	-1.23211
1344	-1.2321
1345	-1.23213
1346	-1.23217
1347	-1.23222
1348	-1.23226
1349	-1.23231
1350	-1.23239
1351	-1.23247
1352	-1.23256
1353	-1.23267
1354	-1.23279
1355	-1.23291
1356	-1.23304
1357	-1.23318
1358	-1.23332
1359	-1.23346
1360	-1.23359
1361	-1.23371
1362	-1.23381
1363	-1.23389
1364	-1.23395
1365	-1.234
1366	-1.23403
1367	-1.23404
1368	-1.23402
1369	-1.23398
1370	-1.2339
1371	-1.2338
1372	-1.23366
1373	-1.23348
1374	-1.23327
1375	-1.23302
1376	-1.23273
1377	-1.23242
1378	-1.23208
1379	-1.23173
1380	-1.23136
1381	-1.23099
1382	-1.23063
1383	-1.23028
1384	-1.22995
1385	-1.22963
1386	-1.22934
1387	-1.22907
1388	-1.22881
1389	-1.22857
1390	-1.22834
1391	-1.22813
1392	-1.22794
1393	-1.22776
1394	-1.22762
1395	-1.22749
1396	-1.2274
1397	-1.22732
1398	-1.22727
1399	-1.22722
1400	-1.22719
1401	-1.22717
1402	-1.22716
1403	-1.22715
1404	-1.22714
1405	-1.22713
1406	-1.2271
1407	-1.22707
1408	-1.22704
1409	-1.22702
1410	-1.227
1411	-1.227
1412	-1.22703
1413	-1.22707
1414	-1.22714
1415	-1.22722
1416	-1.22732
1417	-1.22744
1418	-1.22756
1419	-1.2277
1420	-1.22785
1421	-1.228
1422	-1.22814
1423	-1.22828
1424	-1.2284
1425	-1.22852
1426	-1.22863
1427	-1.22872
1428	-1.22881
1429	-1.22889
1430	-1.22896
1431	-1.22901
1432	-1.22905
1433	-1.22905
1434	-1.22904
1435	-1.22901
1436	-1.22897
1437	-1.22891
1438	-1.22884
1439	-1.22875
1440	-1.22866
1441	-1.22857
1442	-1.22848
1443	-1.2284
1444	-1.22835
1445	-1.22832
1446	-1.22829
1447	-1.22827
1448	-1.22827
1449	-1.22827
1450	-1.22827
1451	-1.22826
1452	-1.22824
1453	-1.22818
1454	-1.22809
1455	-1.22798
1456	-1.22787
1457	-1.22776
1458	-1.22767
1459	-1.22762
1460	-1.22759
1461	-1.22757
1462	-1.22755
1463	-1.22754
1464	-1.22754
1465	-1.22756
1466	-1.22758
1467	-1.22759
1468	-1.2276
1469	-1.22757
1470	-1.22751
1471	-1.22744
1472	-1.22738
1473	-1.22734
1474	-1.22735
1475	-1.22739
1476	-1.22746
1477	-1.22751
1478	-1.22756
1479	-1.22759
1480	-1.22759
1481	-1.22756
1482	-1.22752
1483	-1.22734
1484	-1.22697
1485	-1.2264
1486	-1.22564
1487	-1.2247
1488	-1.22361
1489	-1.22235
1490	-1.22108
1491	-1.21988
1492	-1.21871
1493	-1.21757
1494	-1.21656
1495	-1.21572
1496	-1.21507
1497	-1.2146
1498	-1.21432
1499	-1.21424
1500	-1.21433
1501	-1.21448
1502	-1.21462
1503	-1.21476
1504	-1.21504
1505	-1.2155
1506	-1.21614
1507	-1.21698
1508	-1.21799
1509	-1.21918
1510	-1.22056
1511	-1.222
1512	-1.22342
1513	-1.22486
1514	-1.22628
1515	-1.2276
1516	-1.22877
1517	-1.22976
1518	-1.23057
1519	-1.23122
1520	-1.2317
1521	-1.23199
1522	-1.23224
1523	-1.2325
1524	-1.23277
1525	-1.23302
1526	-1.23327
1527	-1.23349
1528	-1.23372
1529	-1.23396
1530	-1.23424
1531	-1.23458
1532	-1.23503
1533	-1.2356
1534	-1.2363
1535	-1.2372
1536	-1.23826
1537	-1.23938
1538	-1.24057
1539	-1.24176
1540	-1.24295
1541	-1.24412
1542	-1.24521
1543	-1.24624
1544	-1.24715
1545	-1.24799
1546	-1.24866
1547	-1.24919
1548	-1.24968
1549	-1.25014
1550	-1.25058
1551	-1.25097
1552	-1.25128
1553	-1.25155
1554	-1.2517
1555	-1.25178
1556	-1.25166
1557	-1.25143
1558	-1.25116
1559	-1.25087
1560	-1.2506
1561	-1.25037
1562	-1.25021
1563	-1.25018
1564	-1.25022
1565	-1.2504
1566	-1.25071
1567	-1.25121
1568	-1.25188
1569	-1.2526
1570	-1.25334
1571	-1.2541
1572	-1.25491
1573	-1.2563
1574	-1.25755
1575	-1.25871
1576	-1.25972
1577	-1.26064
1578	-1.2614
1579	-1.26199
1580	-1.26249
1581	-1.26292
1582	-1.26323
1583	-1.26344
1584	-1.26355
1585	-1.26364
1586	-1.26366
1587	-1.26357
1588	-1.26344
1589	-1.2633
1590	-1.26314
1591	-1.26291
1592	-1.26264
1593	-1.2623
1594	-1.26137
1595	-1.26051
1596	-1.25973
1597	-1.25904
1598	-1.25846
1599	-1.25799
1600	-1.25765
1601	-1.25744
1602	-1.25733
1603	-1.25735
1604	-1.2575
1605	-1.25773
1606	-1.25799
1607	-1.25829
1608	-1.25863
1609	-1.25894
1610	-1.25922
1611	-1.25944
1612	-1.25959
1613	-1.25969
1614	-1.25971
1615	-1.2597
1616	-1.25962
1617	-1.25954
1618	-1.25938
1619	-1.25914
1620	-1.25892
1621	-1.25866
1622	-1.25844
1623	-1.25815
1624	-1.25793
1625	-1.25766
1626	-1.2574
1627	-1.25718
1628	-1.25693
1629	-1.25673
1630	-1.25659
1631	-1.25646
1632	-1.25638
1633	-1.25632
1634	-1.25635
1635	-1.25634
1636	-1.25634
1637	-1.2563
1638	-1.25619
1639	-1.25611
1640	-1.25603
1641	-1.25592
1642	-1.25579
1643	-1.25556
1644	-1.25529
1645	-1.25488
1646	-1.2544
1647	-1.25387
1648	-1.25327
1649	-1.25267
1650	-1.25202
1651	-1.25136
1652	-1.25067
1653	-1.24999
1654	-1.24935
1655	-1.24871
1656	-1.24814
1657	-1.24759
1658	-1.24713
1659	-1.2467
1660	-1.2463
1661	-1.24592
1662	-1.24555
1663	-1.2452
1664	-1.24487
1665	-1.24457
1666	-1.24428
1667	-1.24403
1668	-1.24379
1669	-1.2436
1670	-1.24343
1671	-1.24334
1672	-1.24326
1673	-1.24327
1674	-1.24333
1675	-1.24345
1676	-1.24368
1677	-1.24398
1678	-1.24437
1679	-1.24488
1680	-1.24545
1681	-1.24614
1682	-1.24689
1683	-1.24772
1684	-1.24865
1685	-1.24963
1686	-1.25069
1687	-1.25174
1688	-1.25294
1689	-1.25418
1690	-1.25544
1691	-1.25674
1692	-1.25804
1693	-1.2594
1694	-1.26085
1695	-1.26235
1696	-1.26398
1697	-1.26562
1698	-1.26738
1699	-1.26905
1700	-1.27076
1701	-1.27243
1702	-1.27412
1703	-1.27575
1704	-1.27736
1705	-1.2788
1706	-1.28018
1707	-1.28137
1708	-1.28259
1709	-1.28356
1710	-1.28458
1711	-1.28552
1712	-1.28653
1713	-1.28751
1714	-1.28858
1715	-1.28953
1716	-1.29052
1717	-1.29142
1718	-1.30678
1719	-1.32214
1720	-1.33745
1721	-1.3527
1722	-1.36809
1723	-1.38348
1724	-1.39896
1725	-1.41434
1726	-1.42971
1727	-1.44501
1728	-1.4604
1729	-1.47577
1730	-1.49123
1731	-1.50669
1732	-1.5222
1733	-1.53766
1734	-1.55306
1735	-1.56837
1736	-1.58373
1737	-1.599
1738	-1.61425
1739	-1.61494
1740	-1.61551
1741	-1.61614
1742	-1.61667
1743	-1.61709
1744	-1.61742
1745	-1.6176
1746	-1.61788
1747	-1.61824
1748	-1.61871
1749	-1.61906
1750	-1.61954
1751	-1.61996
1752	-1.6203
1753	-1.62058
1754	-1.6208
1755	-1.62107
1756	-1.6213
1757	-1.62146
1758	-1.62159
1759	-1.62177
1760	-1.62198
1761	-1.62194
1762	-1.62221
1763	-1.62221
1764	-1.62233
1765	-1.62222
1766	-1.62252
1767	-1.62264
1768	-1.62295
1769	-1.62301
1770	-1.62351
1771	-1.62382
1772	-1.62432
1773	-1.62487
1774	-1.62567
1775	-1.6265
1776	-1.62724
1777	-1.62742
1778	-1.62758
1779	-1.62772
1780	-1.62779
1781	-1.62781
1782	-1.62804
1783	-1.62779
1784	-1.62772
1785	-1.6275
1786	-1.62747
1787	-1.62706
1788	-1.62676
1789	-1.62627
1790	-1.626
1791	-1.62543
1792	-1.62492
1793	-1.62424
1794	-1.62351
1795	-1.62256
1796	-1.62154
1797	-1.62057
1798	-1.62011
1799	-1.61967
1800	-1.6192
1801	-1.61873
1802	-1.61819
1803	-1.61768
1804	-1.61731
1805	-1.61699
1806	-1.61665
1807	-1.61627
1808	-1.61593
1809	-1.61556
1810	-1.6152
1811	-1.61471
1812	-1.61415
1813	-1.61354
1814	-1.61296
1815	-1.61234
1816	-1.61167
1817	-1.61106
1818	-1.61045
1819	-1.60981
1820	-1.60923
1821	-1.60867
1822	-1.60808
1823	-1.60747
1824	-1.60688
1825	-1.60628
1826	-1.6057
1827	-1.60515
1828	-1.60464
1829	-1.60412
1830	-1.60367
1831	-1.6032
1832	-1.6028
1833	-1.60246
1834	-1.60215
1835	-1.6018
1836	-1.60146
1837	-1.60116
1838	-1.60083
1839	-1.60054
1840	-1.60028
1841	-1.6
1842	-1.59982
1843	-1.5997
1844	-1.59971
1845	-1.59979
1846	-1.59988
1847	-1.60003
1848	-1.60023
1849	-1.60047
1850	-1.60072
1851	-1.60088
1852	-1.60104
1853	-1.6012
1854	-1.60137
1855	-1.60153
1856	-1.60174
1857	-1.60187
1858	-1.60208
1859	-1.60211
1860	-1.60218
1861	-1.60206
1862	-1.602
1863	-1.60174
1864	-1.60142
1865	-1.60096
1866	-1.60036
1867	-1.59977
1868	-1.5992
1869	-1.59862
1870	-1.59806
1871	-1.59744
1872	-1.59695
1873	-1.59646
1874	-1.59598
1875	-1.59551
1876	-1.59508
1877	-1.59465
1878	-1.5943
1879	-1.59385
1880	-1.59361
1881	-1.5933
1882	-1.59317
1883	-1.59294
1884	-1.5928
1885	-1.59271
1886	-1.59271
1887	-1.59275
1888	-1.59281
1889	-1.59279
1890	-1.59279
1891	-1.59268
1892	-1.59262
1893	-1.59247
1894	-1.59236
1895	-1.59223
1896	-1.59211
1897	-1.59196
1898	-1.59186
1899	-1.59188
1900	-1.59188
1901	-1.59193
1902	-1.59198
1903	-1.59204
1904	-1.59211
1905	-1.59218
1906	-1.59227
1907	-1.59233
1908	-1.59236
1909	-1.59238
1910	-1.59228
1911	-1.59215
1912	-1.59202
1913	-1.59186
1914	-1.59176
1915	-1.59165
1916	-1.59155
1917	-1.59145
1918	-1.59141
1919	-1.59126
1920	-1.59099
1921	-1.5907
1922	-1.59037
1923	-1.59003
1924	-1.5897
1925	-1.58933
1926	-1.58899
1927	-1.58857
1928	-1.58817
1929	-1.58779
1930	-1.58736
1931	-1.58705
1932	-1.58672
1933	-1.58636
1934	-1.58601
1935	-1.58563
1936	-1.58523
1937	-1.58484
1938	-1.58439
1939	-1.58396
1940	-1.58354
1941	-1.58317
1942	-1.58295
1943	-1.5827
1944	-1.58248
1945	-1.5823
1946	-1.58219
1947	-1.58209
1948	-1.58205
1949	-1.58203
1950	-1.58202
1951	-1.58201
1952	-1.58201
1953	-1.58193
1954	-1.58191
1955	-1.58185
1956	-1.58179
1957	-1.5818
1958	-1.58181
1959	-1.58188
1960	-1.58184
1961	-1.58184
1962	-1.58181
1963	-1.58188
1964	-1.58188
1965	-1.58192
1966	-1.58189
1967	-1.58182
1968	-1.58175
1969	-1.58165
1970	-1.58156
1971	-1.58149
1972	-1.58142
1973	-1.58134
1974	-1.58134
1975	-1.58142
1976	-1.58156
1977	-1.58171
1978	-1.58187
1979	-1.58209
1980	-1.58229
1981	-1.58254
1982	-1.58274
1983	-1.58293
1984	-1.58298
1985	-1.58306
1986	-1.58312
1987	-1.58319
1988	-1.58331
1989	-1.58347
1990	-1.58379
1991	-1.58421
1992	-1.5845
1993	-1.58484
1994	-1.58517
1995	-1.58551
1996	-1.58579
1997	-1.58606
[truncated: 905 more rows]

## Sheet: Fig. 3d
0	-4.65631	0	-9.68448
0.1	-3.82294	0.1	-8.34388
0.2	-3.45605	0.2	-7.65168
0.3	-3.15852	0.3	-7.19749
0.4	-2.95331	0.4	-6.86672
0.5	-2.80042	0.5	-6.60996
0.6	-2.67909	0.6	-6.40179
0.7	-2.57864	0.7	-6.22762
0.8	-2.49317	0.8	-6.07807
0.9	-2.41898	0.9	-5.94726
1	-2.35359	1	-5.83097
1.1	-2.29516	1.1	-5.72613
1.2	-2.24245	1.2	-5.63058
1.3	-2.19444	1.3	-5.54257
1.4	-2.15041	1.4	-5.46077
1.5	-2.10966	1.5	-5.38402
1.6	-2.07184	1.6	-5.31143
1.7	-2.03647	1.7	-5.24228
1.8	-2.00331	1.8	-5.17592
1.9	-1.97203	1.9	-5.11181
2	-1.94243	2	-5.04946
2.1	-1.91432	2.1	-4.98843
2.2	-1.88751	2.2	-4.92828
2.3	-1.86183	2.3	-4.86864
2.4	-1.83721	2.4	-4.80915
2.5	-1.81352	2.5	-4.74948
2.6	-1.79061	2.6	-4.68915
2.7	-1.76844	2.7	-4.63741
2.8	-1.74693	2.8	-4.591
2.9	-1.72598	2.9	-4.54858
3	-1.70552	3	-4.50927
3.1	-1.68549	3.1	-4.47247
3.2	-1.66583	3.2	-4.43778
3.3	-1.64647	3.3	-4.4049
3.4	-1.62737	3.4	-4.37359
3.5	-1.60846	3.5	-4.34367
3.6	-1.58968	3.6	-4.31501
3.7	-1.57099	3.7	-4.28748
3.8	-1.55231	3.8	-4.26098
3.9	-1.53359	3.9	-4.23544
4	-1.51477	4	-4.21079
4.1	-1.49578	4.1	-4.18697
4.2	-1.47913	4.2	-4.16394
4.3	-1.46404	4.3	-4.14165
4.4	-1.45	4.4	-4.12006
4.5	-1.43694	4.5	-4.09915
4.6	-1.42478	4.6	-4.07889
4.7	-1.41322	4.7	-4.05924
4.8	-1.40218	4.8	-4.04021
4.9	-1.39162	4.9	-4.02175
5	-1.38148	5	-4.00386
5.1	-1.37173	5.1	-3.98653
5.2	-1.36234	5.2	-3.96973
5.3	-1.3533	5.3	-3.95347
5.4	-1.34456	5.4	-3.93772
5.5	-1.33612	5.5	-3.92247
5.6	-1.32795	5.6	-3.90773
5.7	-1.32004	5.7	-3.89346
5.8	-1.31236	5.8	-3.87967
5.9	-1.30491	5.9	-3.86634
6	-1.29767	6	-3.85346
6.1	-1.29064	6.1	-3.84102
6.2	-1.28379	6.2	-3.82901
6.3	-1.27712	6.3	-3.81741
6.4	-1.27063	6.4	-3.80621
6.5	-1.26429	6.5	-3.7954
6.6	-1.25811	6.6	-3.78496
6.7	-1.25208	6.7	-3.77488
6.8	-1.24619	6.8	-3.76514
6.9	-1.24043	6.9	-3.75571
7	-1.23481	7	-3.74659
7.1	-1.22931	7.1	-3.73774
7.2	-1.22392	7.2	-3.72915
7.3	-1.21865	7.3	-3.72079
7.4	-1.21349	7.4	-3.71264
7.5	-1.20844	7.5	-3.70468
7.6	-1.20348	7.6	-3.6969
7.7	-1.19863	7.7	-3.6893
7.8	-1.19386	7.8	-3.68186
7.9	-1.18919	7.9	-3.67456
8	-1.18461	8	-3.66742
8.1	-1.18011	8.1	-3.66041
8.2	-1.17569	8.2	-3.65353
8.3	-1.17136	8.3	-3.64678
8.4	-1.1671	8.4	-3.64014
8.5	-1.16291	8.5	-3.63363
8.6	-1.1588	8.6	-3.62722
8.7	-1.15475	8.7	-3.62092
8.8	-1.15077	8.8	-3.61472
8.9	-1.14686	8.9	-3.60862
9	-1.14301	9	-3.60261
9.1	-1.13922	9.1	-3.5967
9.2	-1.1355	9.2	-3.59087
9.3	-1.13183	9.3	-3.58512
9.4	-1.12821	9.4	-3.57946
9.5	-1.12466	9.5	-3.57388
9.6	-1.12115	9.6	-3.56837
9.7	-1.1177	9.7	-3.56294
9.8	-1.1143	9.8	-3.55758
9.9	-1.11094	9.9	-3.55229
10	-1.10764	10	-3.54707
10.1	-1.10438	10.1	-3.54192
10.2	-1.10117	10.2	-3.53682
10.3	-1.098	10.3	-3.53179
10.4	-1.09488	10.4	-3.52682
10.5	-1.0918	10.5	-3.5219
10.6	-1.08876	10.6	-3.51705
10.7	-1.08576	10.7	-3.51224
10.8	-1.0828	10.8	-3.50749
10.9	-1.07987	10.9	-3.50279
11	-1.07699	11	-3.49814
11.1	-1.07414	11.1	-3.49354
11.2	-1.07133	11.2	-3.48898
11.3	-1.06856	11.3	-3.48447
11.4	-1.06582	11.4	-3.48
11.5	-1.06311	11.5	-3.47558
11.6	-1.06043	11.6	-3.47119
11.7	-1.05779	11.7	-3.46685
11.8	-1.05518	11.8	-3.46254
11.9	-1.05261	11.9	-3.45828
12	-1.05006	12	-3.45404
12.1	-1.04754	12.1	-3.44985
12.2	-1.04505	12.2	-3.44569
12.3	-1.04259	12.3	-3.44156
12.4	-1.04016	12.4	-3.43746
12.5	-1.03776	12.5	-3.4334
12.6	-1.03538	12.6	-3.42937
12.7	-1.03303	12.7	-3.42537
12.8	-1.0307	12.8	-3.4214
12.9	-1.0284	12.9	-3.41746
13	-1.02612	13	-3.41355
13.1	-1.02387	13.1	-3.40967
13.2	-1.02164	13.2	-3.40581
13.3	-1.01943	13.3	-3.40199
13.4	-1.01725	13.4	-3.3982
13.5	-1.01509	13.5	-3.39444
13.6	-1.01295	13.6	-3.3907
13.7	-1.01083	13.7	-3.38699
13.8	-1.00874	13.8	-3.38332
13.9	-1.00666	13.9	-3.37967
14	-1.00461	14	-3.37605
14.1	-1.00258	14.1	-3.37246
14.2	-1.00056	14.2	-3.3689
14.3	-0.99857	14.3	-3.36536
14.4	-0.9966	14.4	-3.36186
14.5	-0.99464	14.5	-3.35838
14.6	-0.9927	14.6	-3.35493
14.7	-0.99078	14.7	-3.35151
14.8	-0.98888	14.8	-3.34812
14.9	-0.987	14.9	-3.34475
15	-0.98513	15	-3.34141
15.1	-0.98329	15.1	-3.3381
15.2	-0.98145	15.2	-3.33482
15.3	-0.97964	15.3	-3.33156
15.4	-0.97784	15.4	-3.32833
15.5	-0.97605	15.5	-3.32512
15.6	-0.97429	15.6	-3.32193
15.7	-0.97253	15.7	-3.31877
15.8	-0.9708	15.8	-3.31564
15.9	-0.96908	15.9	-3.31253
16	-0.96737	16	-3.30944
16.1	-0.96568	16.1	-3.30637
16.2	-0.96401	16.2	-3.30332
16.3	-0.96235	16.3	-3.3003
16.4	-0.9607	16.4	-3.29729
16.5	-0.95906	16.5	-3.29431
16.6	-0.95744	16.6	-3.29135
16.7	-0.95583	16.7	-3.2884
16.8	-0.95424	16.8	-3.28547
16.9	-0.95265	16.9	-3.28257
17	-0.95108	17	-3.27968
17.1	-0.94952	17.1	-3.2768
17.2	-0.94797	17.2	-3.27395
17.3	-0.94644	17.3	-3.27111
17.4	-0.94491	17.4	-3.26828
17.5	-0.9434	17.5	-3.26547
17.6	-0.9419	17.6	-3.26268
17.7	-0.94041	17.7	-3.2599
17.8	-0.93893	17.8	-3.25714
17.9	-0.93746	17.9	-3.25439
18	-0.936	18	-3.25166
18.1	-0.93456	18.1	-3.24894
18.2	-0.93312	18.2	-3.24624
18.3	-0.93169	18.3	-3.24354
18.4	-0.93027	18.4	-3.24087
18.5	-0.92887	18.5	-3.2382
18.6	-0.92747	18.6	-3.23555
18.7	-0.92608	18.7	-3.23291
18.8	-0.9247	18.8	-3.23028
18.9	-0.92333	18.9	-3.22767
19	-0.92198	19	-3.22507
19.1	-0.92063	19.1	-3.22249
19.2	-0.91929	19.2	-3.21991
19.3	-0.91796	19.3	-3.21735
19.4	-0.91664	19.4	-3.21481
19.5	-0.91532	19.5	-3.21227
19.6	-0.91402	19.6	-3.20975
19.7	-0.91273	19.7	-3.20724
19.8	-0.91144	19.8	-3.20475
19.9	-0.91017	19.9	-3.20227
20	-0.9089	20	-3.1998
20.1	-0.90764	20.1	-3.19735
20.2	-0.90639	20.2	-3.19491
20.3	-0.90515	20.3	-3.19248
20.4	-0.90392	20.4	-3.19007
20.5	-0.9027	20.5	-3.18767
20.6	-0.90148	20.6	-3.18528
20.7	-0.90028	20.7	-3.1829
20.8	-0.89908	20.8	-3.18054
20.9	-0.89789	20.9	-3.17819
21	-0.8967	21	-3.17585
21.1	-0.89553	21.1	-3.17353
21.2	-0.89436	21.2	-3.17121
21.3	-0.89319	21.3	-3.16891
21.4	-0.89204	21.4	-3.16662
21.5	-0.89089	21.5	-3.16434
21.6	-0.88975	21.6	-3.16208
21.7	-0.88861	21.7	-3.15982
21.8	-0.88749	21.8	-3.15758
21.9	-0.88637	21.9	-3.15534
22	-0.88525	22	-3.15312
22.1	-0.88415	22.1	-3.15091
22.2	-0.88305	22.2	-3.14871
22.3	-0.88195	22.3	-3.14653
22.4	-0.88086	22.4	-3.14435
22.5	-0.87978	22.5	-3.14219
22.6	-0.8787	22.6	-3.14004
22.7	-0.87763	22.7	-3.1379
22.8	-0.87657	22.8	-3.13577
22.9	-0.87552	22.9	-3.13365
23	-0.87446	23	-3.13155
23.1	-0.87342	23.1	-3.12946
23.2	-0.87239	23.2	-3.12738
23.3	-0.87135	23.3	-3.12532
23.4	-0.87033	23.4	-3.12326
23.5	-0.86931	23.5	-3.12122
23.6	-0.8683	23.6	-3.1192
23.7	-0.86729	23.7	-3.11718
23.8	-0.86628	23.8	-3.11518
23.9	-0.86529	23.9	-3.11319
24	-0.8643	24	-3.11122
24.1	-0.86331	24.1	-3.10925
24.2	-0.86233	24.2	-3.1073
24.3	-0.86136	24.3	-3.10537
24.4	-0.86039	24.4	-3.10344
24.5	-0.85943	24.5	-3.10153
24.6	-0.85848	24.6	-3.09963
24.7	-0.85753	24.7	-3.09774
24.8	-0.85658	24.8	-3.09587
24.9	-0.85564	24.9	-3.09401
25	-0.85471	25	-3.09216
25.1	-0.85378	25.1	-3.09032
25.2	-0.85285	25.2	-3.08849
25.3	-0.85193	25.3	-3.08668
25.4	-0.85102	25.4	-3.08487
25.5	-0.85011	25.5	-3.08308
25.6	-0.8492	25.6	-3.0813
25.7	-0.84831	25.7	-3.07952
25.8	-0.84741	25.8	-3.07776
25.9	-0.84652	25.9	-3.07601
26	-0.84564	26	-3.07427
26.1	-0.84476	26.1	-3.07253
26.2	-0.84388	26.2	-3.07081
26.3	-0.84301	26.3	-3.06909
26.4	-0.84215	26.4	-3.06739
26.5	-0.84128	26.5	-3.06569
26.6	-0.84043	26.6	-3.06399
26.7	-0.83958	26.7	-3.06231
26.8	-0.83873	26.8	-3.06063
26.9	-0.83788	26.9	-3.05896
27	-0.83705	27	-3.0573
27.1	-0.83621	27.1	-3.05564
27.2	-0.83538	27.2	-3.05399
27.3	-0.83456	27.3	-3.05235
27.4	-0.83374	27.4	-3.05071
27.5	-0.83292	27.5	-3.04908
27.6	-0.83211	27.6	-3.04745
27.7	-0.8313	27.7	-3.04583
27.8	-0.8305	27.8	-3.04421
27.9	-0.8297	27.9	-3.0426
28	-0.82891	28	-3.04099
28.1	-0.82812	28.1	-3.03939
28.2	-0.82734	28.2	-3.0378
28.3	-0.82656	28.3	-3.03621
28.4	-0.82578	28.4	-3.03462
28.5	-0.82501	28.5	-3.03304
28.6	-0.82424	28.6	-3.03146
28.7	-0.82348	28.7	-3.02989
28.8	-0.82272	28.8	-3.02832
28.9	-0.82196	28.9	-3.02676
29	-0.82121	29	-3.0252
29.1	-0.82046	29.1	-3.02364
29.2	-0.81971	29.2	-3.02209
29.3	-0.81897	29.3	-3.02054
29.4	-0.81823	29.4	-3.019
29.5	-0.8175	29.5	-3.01747
29.6	-0.81677	29.6	-3.01593
29.7	-0.81604	29.7	-3.01441
29.8	-0.81532	29.8	-3.01288
29.9	-0.8146	29.9	-3.01137
30	-0.81389	30	-3.00985
30.1	-0.81318	30.1	-3.00834
30.2	-0.81247	30.2	-3.00684
30.3	-0.81176	30.3	-3.00534
30.4	-0.81106	30.4	-3.00385
30.5	-0.81036	30.5	-3.00236
30.6	-0.80967	30.6	-3.00088
30.7	-0.80898	30.7	-2.9994
30.8	-0.8083	30.8	-2.99792
30.9	-0.80761	30.9	-2.99646
31	-0.80694	31	-2.99499
31.1	-0.80626	31.1	-2.99354
31.2	-0.80559	31.2	-2.99208
31.3	-0.80492	31.3	-2.99064
31.4	-0.80425	31.4	-2.9892
31.5	-0.80359	31.5	-2.98776
31.6	-0.80293	31.6	-2.98633
31.7	-0.80228	31.7	-2.98491
31.8	-0.80163	31.8	-2.98349
31.9	-0.80098	31.9	-2.98208
32	-0.80034	32	-2.98068
32.1	-0.79971	32.1	-2.97928
32.2	-0.79908	32.2	-2.97789
32.3	-0.79846	32.3	-2.97651
32.4	-0.79784	32.4	-2.97513
32.5	-0.79723	32.5	-2.97376
32.6	-0.79661	32.6	-2.97239
32.7	-0.79601	32.7	-2.97104
32.8	-0.7954	32.8	-2.96968
32.9	-0.7948	32.9	-2.96834
33	-0.79421	33	-2.967
33.1	-0.79361	33.1	-2.96567
33.2	-0.79302	33.2	-2.96435
33.3	-0.79243	33.3	-2.96303
33.4	-0.79184	33.4	-2.96172
33.5	-0.79126	33.5	-2.96041
33.6	-0.79067	33.6	-2.95911
33.7	-0.79009	33.7	-2.95782
33.8	-0.78951	33.8	-2.95654
33.9	-0.78894	33.9	-2.95526
34	-0.78837	34	-2.95399
34.1	-0.78779	34.1	-2.95273
34.2	-0.78722	34.2	-2.95148
34.3	-0.78666	34.3	-2.95023
34.4	-0.78609	34.4	-2.94899
34.5	-0.78553	34.5	-2.94776
34.6	-0.78496	34.6	-2.94653
34.7	-0.7844	34.7	-2.94531
34.8	-0.78384	34.8	-2.9441
34.9	-0.78328	34.9	-2.9429
35	-0.78273	35	-2.9417
35.1	-0.78217	35.1	-2.94051
35.2	-0.78162	35.2	-2.93933
35.3	-0.78106	35.3	-2.93816
35.4	-0.78051	35.4	-2.93699
35.5	-0.77997	35.5	-2.93583
35.6	-0.77942	35.6	-2.93468
35.7	-0.77887	35.7	-2.93353
35.8	-0.77832	35.8	-2.93239
35.9	-0.77778	35.9	-2.93126
36	-0.77724	36	-2.93014
36.1	-0.77669	36.1	-2.92902
36.2	-0.77615	36.2	-2.92791
36.3	-0.77561	36.3	-2.92681
36.4	-0.77508	36.4	-2.92572
36.5	-0.77454	36.5	-2.92463
36.6	-0.774	36.6	-2.92355
36.7	-0.77346	36.7	-2.92248
36.8	-0.77292	36.8	-2.92142
36.9	-0.77239	36.9	-2.92036
37	-0.77185	37	-2.91931
37.1	-0.77132	37.1	-2.91827
37.2	-0.77078	37.2	-2.91724
37.3	-0.77025	37.3	-2.91621
37.4	-0.76972	37.4	-2.91519
37.5	-0.76919	37.5	-2.91418
37.6	-0.76866	37.6	-2.91317
37.7	-0.76813	37.7	-2.91217
37.8	-0.7676	37.8	-2.91118
37.9	-0.76707	37.9	-2.91019
38	-0.76655	38	-2.90921
38.1	-0.76602	38.1	-2.90824
38.2	-0.7655	38.2	-2.90727
38.3	-0.76497	38.3	-2.9063
38.4	-0.76444	38.4	-2.90535
38.5	-0.76392	38.5	-2.90439
38.6	-0.7634	38.6	-2.90344
38.7	-0.76288	38.7	-2.9025
38.8	-0.76235	38.8	-2.90156
38.9	-0.76183	38.9	-2.90062
39	-0.76132	39	-2.89969
39.1	-0.7608	39.1	-2.89876
39.2	-0.76028	39.2	-2.89783
39.3	-0.75976	39.3	-2.89691
39.4	-0.75925	39.4	-2.89599
39.5	-0.75873	39.5	-2.89508
39.6	-0.75822	39.6	-2.89416
39.7	-0.7577	39.7	-2.89325
39.8	-0.75719	39.8	-2.89234
39.9	-0.75668	39.9	-2.89143
40	-0.75617	40	-2.89053
40.1	-0.75566	40.1	-2.88962
40.2	-0.75516	40.2	-2.88872
40.3	-0.75466	40.3	-2.88781
40.4	-0.75417	40.4	-2.88691
40.5	-0.75368	40.5	-2.88601
40.6	-0.75319	40.6	-2.88511
40.7	-0.75271	40.7	-2.88421
40.8	-0.75223	40.8	-2.88331
40.9	-0.75175	40.9	-2.88241
41	-0.75127	41	-2.88151
41.1	-0.7508	41.1	-2.88061
41.2	-0.75033	41.2	-2.87971
41.3	-0.74986	41.3	-2.87881
41.4	-0.74939	41.4	-2.8779
41.5	-0.74893	41.5	-2.877
41.6	-0.74847	41.6	-2.8761
41.7	-0.74801	41.7	-2.87519
41.8	-0.74755	41.8	-2.87429
41.9	-0.7471	41.9	-2.87338
42	-0.74664	42	-2.87247
42.1	-0.74619	42.1	-2.87156
42.2	-0.74574	42.2	-2.87065
42.3	-0.74529	42.3	-2.86974
42.4	-0.74485	42.4	-2.86883
42.5	-0.7444	42.5	-2.86791
42.6	-0.74396	42.6	-2.86699
42.7	-0.74352	42.7	-2.86608
42.8	-0.74308	42.8	-2.86516
42.9	-0.74265	42.9	-2.86424
43	-0.74221	43	-2.86332
43.1	-0.74178	43.1	-2.8624
43.2	-0.74135	43.2	-2.86147
43.3	-0.74092	43.3	-2.86055
43.4	-0.74049	43.4	-2.85963
43.5	-0.74007	43.5	-2.8587
43.6	-0.73965	43.6	-2.85777
43.7	-0.73923	43.7	-2.85685
43.8	-0.73881	43.8	-2.85592
43.9	-0.7384	43.9	-2.85499
44	-0.73798	44	-2.85406
44.1	-0.73757	44.1	-2.85313
44.2	-0.73716	44.2	-2.8522
44.3	-0.73675	44.3	-2.85127
44.4	-0.73635	44.4	-2.85033
44.5	-0.73594	44.5	-2.8494
44.6	-0.73553	44.6	-2.84847
44.7	-0.73513	44.7	-2.84754
44.8	-0.73473	44.8	-2.8466
44.9	-0.73432	44.9	-2.84567
45	-0.73392	45	-2.84474
45.1	-0.73352	45.1	-2.84381
45.2	-0.73313	45.2	-2.84288
45.3	-0.73273	45.3	-2.84195
45.4	-0.73234	45.4	-2.84102
45.5	-0.73194	45.5	-2.84009
45.6	-0.73155	45.6	-2.83916
45.7	-0.73116	45.7	-2.83824
45.8	-0.73078	45.8	-2.83732
45.9	-0.73039	45.9	-2.8364
46	-0.73	46	-2.83548
46.1	-0.72962	46.1	-2.83456
46.2	-0.72923	46.2	-2.83365
46.3	-0.72885	46.3	-2.83274
46.4	-0.72847	46.4	-2.83183
46.5	-0.72809	46.5	-2.83092
46.6	-0.72771	46.6	-2.83002
46.7	-0.72733	46.7	-2.82912
46.8	-0.72696	46.8	-2.82822
46.9	-0.72658	46.9	-2.82733
47	-0.72621	47	-2.82643
47.1	-0.72583	47.1	-2.82555
47.2	-0.72546	47.2	-2.82466
47.3	-0.72509	47.3	-2.82378
47.4	-0.72472	47.4	-2.8229
47.5	-0.72435	47.5	-2.82203
47.6	-0.72399	47.6	-2.82116
47.7	-0.72362	47.7	-2.82029
47.8	-0.72326	47.8	-2.81943
47.9	-0.72289	47.9	-2.81857
48	-0.72253	48	-2.81771
48.1	-0.72217	48.1	-2.81686
48.2	-0.7218	48.2	-2.81602
48.3	-0.72144	48.3	-2.81518
48.4	-0.72108	48.4	-2.81434
48.5	-0.72072	48.5	-2.8135
48.6	-0.72037	48.6	-2.81267
48.7	-0.72001	48.7	-2.81185
48.8	-0.71965	48.8	-2.81103
48.9	-0.7193	48.9	-2.81021
49	-0.71894	49	-2.8094
49.1	-0.71858	49.1	-2.80858
49.2	-0.71823	49.2	-2.80778
49.3	-0.71788	49.3	-2.80697
49.4	-0.71752	49.4	-2.80617
49.5	-0.71717	49.5	-2.80538
49.6	-0.71683	49.6	-2.80458
49.7	-0.71648	49.7	-2.80379
49.8	-0.71613	49.8	-2.803
49.9	-0.71579	49.9	-2.80221
50	-0.71545	50	-2.80143
50.1	-0.71511	50.1	-2.80065
50.2	-0.71477	50.2	-2.79987
50.3	-0.71443	50.3	-2.79909
50.4	-0.71409	50.4	-2.79832
50.5	-0.71375	50.5	-2.79755
50.6	-0.71341	50.6	-2.79678
50.7	-0.71307	50.7	-2.79601
50.8	-0.71273	50.8	-2.79525
50.9	-0.7124	50.9	-2.79448
51	-0.71206	51	-2.79372
51.1	-0.71173	51.1	-2.79296
51.2	-0.7114	51.2	-2.79221
51.3	-0.71106	51.3	-2.79145
51.4	-0.71073	51.4	-2.79069
51.5	-0.71041	51.5	-2.78994
51.6	-0.71008	51.6	-2.78919
51.7	-0.70975	51.7	-2.78844
51.8	-0.70943	51.8	-2.78768
51.9	-0.7091	51.9	-2.78693
52	-0.70878	52	-2.78618
52.1	-0.70845	52.1	-2.78543
52.2	-0.70813	52.2	-2.78468
52.3	-0.70781	52.3	-2.78394
52.4	-0.70749	52.4	-2.78319
52.5	-0.70717	52.5	-2.78244
52.6	-0.70685	52.6	-2.78169
52.7	-0.70653	52.7	-2.78094
52.8	-0.70622	52.8	-2.78019
52.9	-0.7059	52.9	-2.77944
53	-0.70558	53	-2.77869
53.1	-0.70527	53.1	-2.77794
53.2	-0.70495	53.2	-2.77719
53.3	-0.70464	53.3	-2.77644
53.4	-0.70433	53.4	-2.77568
53.5	-0.70402	53.5	-2.77493
53.6	-0.7037	53.6	-2.77418
53.7	-0.7034	53.7	-2.77343
53.8	-0.70309	53.8	-2.77268
53.9	-0.70278	53.9	-2.77193
54	-0.70248	54	-2.77118
54.1	-0.70217	54.1	-2.77043
54.2	-0.70187	54.2	-2.76968
54.3	-0.70156	54.3	-2.76893
54.4	-0.70126	54.4	-2.76818
54.5	-0.70096	54.5	-2.76743
54.6	-0.70066	54.6	-2.76668
54.7	-0.70036	54.7	-2.76593
54.8	-0.70006	54.8	-2.76519
54.9	-0.69976	54.9	-2.76444
55	-0.69946	55	-2.76369
55.1	-0.69917	55.1	-2.76295
55.2	-0.69887	55.2	-2.76221
55.3	-0.69858	55.3	-2.76146
55.4	-0.69829	55.4	-2.76072
55.5	-0.698	55.5	-2.75998
55.6	-0.69771	55.6	-2.75923
55.7	-0.69742	55.7	-2.75849
55.8	-0.69713	55.8	-2.75775
55.9	-0.69684	55.9	-2.75701
56	-0.69656	56	-2.75627
56.1	-0.69627	56.1	-2.75553
56.2	-0.69599	56.2	-2.75479
56.3	-0.6957	56.3	-2.75406
56.4	-0.69542	56.4	-2.75332
56.5	-0.69514	56.5	-2.75258
56.6	-0.69486	56.6	-2.75185
56.7	-0.69458	56.7	-2.75111
56.8	-0.69429	56.8	-2.75038
56.9	-0.69401	56.9	-2.74965
57	-0.69373	57	-2.74892
57.1	-0.69345	57.1	-2.74819
57.2	-0.69317	57.2	-2.74747
57.3	-0.69289	57.3	-2.74674
57.4	-0.6926	57.4	-2.74602
57.5	-0.69232	57.5	-2.7453
57.6	-0.69204	57.6	-2.74458
57.7	-0.69176	57.7	-2.74386
57.8	-0.69148	57.8	-2.74315
57.9	-0.6912	57.9	-2.74243
58	-0.69093	58	-2.74172
58.1	-0.69065	58.1	-2.74101
58.2	-0.69038	58.2	-2.7403
58.3	-0.6901	58.3	-2.7396
58.4	-0.68983	58.4	-2.73889
58.5	-0.68955	58.5	-2.73819
58.6	-0.68928	58.6	-2.73749
58.7	-0.68901	58.7	-2.73679
58.8	-0.68876	58.8	-2.73609
58.9	-0.68851	58.9	-2.73539
59	-0.68827	59	-2.7347
59.1	-0.68804	59.1	-2.73401
59.2	-0.68782	59.2	-2.73332
59.3	-0.68761	59.3	-2.73263
59.4	-0.6874	59.4	-2.73194
59.5	-0.6872	59.5	-2.73126
59.6	-0.68701	59.6	-2.73058
59.7	-0.68683	59.7	-2.7299
59.8	-0.68665	59.8	-2.72923
59.9	-0.68648	59.9	-2.72856
60	-0.68631	60	-2.72789
60.1	-0.68615	60.1	-2.72722
60.2	-0.68599	60.2	-2.72656
60.3	-0.68584	60.3	-2.7259
60.4	-0.68568	60.4	-2.72524
60.5	-0.68554	60.5	-2.72458
60.6	-0.68539	60.6	-2.72393
60.7	-0.68525	60.7	-2.72328
60.8	-0.68511	60.8	-2.72264
60.9	-0.68497	60.9	-2.72199
61	-0.68484	61	-2.72135
61.1	-0.6847	61.1	-2.72071
61.2	-0.68457	61.2	-2.72008
61.3	-0.68444	61.3	-2.71944
61.4	-0.68431	61.4	-2.71881
61.5	-0.68418	61.5	-2.71818
61.6	-0.68405	61.6	-2.71755
61.7	-0.68392	61.7	-2.71693
61.8	-0.68379	61.8	-2.7163
61.9	-0.68366	61.9	-2.71568
62	-0.68353	62	-2.71506
62.1	-0.6834	62.1	-2.71444
62.2	-0.68327	62.2	-2.71383
62.3	-0.68314	62.3	-2.71321
62.4	-0.68301	62.4	-2.7126
62.5	-0.68288	62.5	-2.71198
62.6	-0.68275	62.6	-2.71137
62.7	-0.68262	62.7	-2.71076
62.8	-0.68248	62.8	-2.71015
62.9	-0.68235	62.9	-2.70954
63	-0.68221	63	-2.70894
63.1	-0.68207	63.1	-2.70833
63.2	-0.68192	63.2	-2.70773
63.3	-0.68178	63.3	-2.70712
63.4	-0.68163	63.4	-2.70652
63.5	-0.68148	63.5	-2.70592
63.6	-0.68133	63.6	-2.70532
63.7	-0.68117	63.7	-2.70472
63.8	-0.68102	63.8	-2.70412
63.9	-0.68086	63.9	-2.70352
64	-0.68069	64	-2.70292
64.1	-0.68053	64.1	-2.70232
64.2	-0.68036	64.2	-2.70173
64.3	-0.68019	64.3	-2.70113
64.4	-0.68001	64.4	-2.70053
64.5	-0.67984	64.5	-2.69994
64.6	-0.67965	64.6	-2.69934
64.7	-0.67947	64.7	-2.69874
64.8	-0.67928	64.8	-2.69814
64.9	-0.67909	64.9	-2.69755
65	-0.67891	65	-2.69695
65.1	-0.67873	65.1	-2.69635
65.2	-0.67855	65.2	-2.69575
65.3	-0.67838	65.3	-2.69515
65.4	-0.6782	65.4	-2.69456
65.5	-0.67802	65.5	-2.69396
65.6	-0.67784	65.6	-2.69336
65.7	-0.67766	65.7	-2.69276
65.8	-0.67748	65.8	-2.69216
65.9	-0.6773	65.9	-2.69157
66	-0.67711	66	-2.69097
66.1	-0.67693	66.1	-2.69038
66.2	-0.67674	66.2	-2.68978
66.3	-0.67654	66.3	-2.68919
66.4	-0.67635	66.4	-2.6886
66.5	-0.67615	66.5	-2.68801
66.6	-0.67594	66.6	-2.68742
66.7	-0.67573	66.7	-2.68683
66.8	-0.67552	66.8	-2.68624
66.9	-0.6753	66.9	-2.68566
67	-0.67509	67	-2.68508
67.1	-0.67489	67.1	-2.68449
67.2	-0.67468	67.2	-2.68392
67.3	-0.67448	67.3	-2.68334
67.4	-0.67429	67.4	-2.68276
67.5	-0.6741	67.5	-2.68219
67.6	-0.67391	67.6	-2.68162
67.7	-0.67372	67.7	-2.68105
67.8	-0.67354	67.8	-2.68048
67.9	-0.67335	67.9	-2.67991
68	-0.67317	68	-2.67935
68.1	-0.67299	68.1	-2.67879
68.2	-0.67281	68.2	-2.67823
68.3	-0.67264	68.3	-2.67767
68.4	-0.67246	68.4	-2.67711
68.5	-0.67229	68.5	-2.67656
68.6	-0.67211	68.6	-2.67601
68.7	-0.67194	68.7	-2.67546
68.8	-0.67176	68.8	-2.67492
68.9	-0.67159	68.9	-2.67437
69	-0.67141	69	-2.67383
69.1	-0.67124	69.1	-2.67329
69.2	-0.67106	69.2	-2.67276
69.3	-0.67089	69.3	-2.67222
69.4	-0.67071	69.4	-2.67169
69.5	-0.67053	69.5	-2.67116
69.6	-0.67036	69.6	-2.67063
69.7	-0.67018	69.7	-2.67011
69.8	-0.67	69.8	-2.66959
69.9	-0.66981	69.9	-2.66907
70	-0.66963	70	-2.66855
70.1	-0.66944	70.1	-2.66804
70.2	-0.66925	70.2	-2.66753
70.3	-0.66906	70.3	-2.66702
70.4	-0.66886	70.4	-2.66652
70.5	-0.66866	70.5	-2.66602
70.6	-0.66846	70.6	-2.66552
70.7	-0.66826	70.7	-2.66503
70.8	-0.66805	70.8	-2.66454
70.9	-0.66784	70.9	-2.66405
71	-0.66763	71	-2.66357
71.1	-0.66741	71.1	-2.6631
71.2	-0.66719	71.2	-2.66263
71.3	-0.66696	71.3	-2.66216
71.4	-0.66673	71.4	-2.6617
71.5	-0.6665	71.5	-2.66124
71.6	-0.66627	71.6	-2.66079
71.7	-0.66603	71.7	-2.66034
71.8	-0.66578	71.8	-2.6599
71.9	-0.66553	71.9	-2.65946
72	-0.66528	72	-2.65902
72.1	-0.66503	72.1	-2.65859
72.2	-0.66477	72.2	-2.65817
72.3	-0.6645	72.3	-2.65775
72.4	-0.66424	72.4	-2.65734
72.5	-0.66397	72.5	-2.65693
72.6	-0.66369	72.6	-2.65652
72.7	-0.66341	72.7	-2.65613
72.8	-0.66313	72.8	-2.65573
72.9	-0.66284	72.9	-2.65534
73	-0.66255	73	-2.65496
73.1	-0.66227	73.1	-2.65458
73.2	-0.66198	73.2	-2.6542
73.3	-0.6617	73.3	-2.65383
73.4	-0.66143	73.4	-2.65346
73.5	-0.66115	73.5	-2.6531
73.6	-0.66089	73.6	-2.65274
73.7	-0.66062	73.7	-2.65239
73.8	-0.66035	73.8	-2.65204
73.9	-0.66009	73.9	-2.65169
74	-0.65983	74	-2.65134
74.1	-0.65957	74.1	-2.651
74.2	-0.65931	74.2	-2.65065
74.3	-0.65906	74.3	-2.65031
74.4	-0.65881	74.4	-2.64998
74.5	-0.65856	74.5	-2.64964
74.6	-0.65831	74.6	-2.6493
74.7	-0.65806	74.7	-2.64896
74.8	-0.65782	74.8	-2.64863
74.9	-0.65758	74.9	-2.64829
75	-0.65734	75	-2.64796
75.1	-0.6571	75.1	-2.64762
75.2	-0.65686	75.2	-2.64728
75.3	-0.65662	75.3	-2.64695
75.4	-0.65639	75.4	-2.64661
75.5	-0.65615	75.5	-2.64627
75.6	-0.65592	75.6	-2.64593
75.7	-0.65569	75.7	-2.64558
75.8	-0.65546	75.8	-2.64524
75.9	-0.65523	75.9	-2.64489
76	-0.655	76	-2.64455
76.1	-0.65477	76.1	-2.6442
76.2	-0.65454	76.2	-2.64384
76.3	-0.65432	76.3	-2.64349
76.4	-0.65409	76.4	-2.64313
76.5	-0.65387	76.5	-2.64277
76.6	-0.65364	76.6	-2.64241
76.7	-0.65342	76.7	-2.64204
76.8	-0.6532	76.8	-2.64167
76.9	-0.65298	76.9	-2.64129
77	-0.65276	77	-2.64092
77.1	-0.65254	77.1	-2.64053
77.2	-0.65232	77.2	-2.64015
77.3	-0.6521	77.3	-2.63976
77.4	-0.65188	77.4	-2.63936
77.5	-0.65167	77.5	-2.63897
77.6	-0.65146	77.6	-2.63857
77.7	-0.65124	77.7	-2.63816
77.8	-0.65103	77.8	-2.63775
77.9	-0.65082	77.9	-2.63733
78	-0.65061	78	-2.63691
78.1	-0.6504	78.1	-2.63649
78.2	-0.65019	78.2	-2.63606
78.3	-0.64999	78.3	-2.63563
78.4	-0.64978	78.4	-2.63519
78.5	-0.64958	78.5	-2.63475
78.6	-0.64937	78.6	-2.6343
78.7	-0.64917	78.7	-2.63385
78.8	-0.64897	78.8	-2.6334
78.9	-0.64876	78.9	-2.63294
79	-0.64856	79	-2.63247
79.1	-0.64836	79.1	-2.632
79.2	-0.64816	79.2	-2.63153
79.3	-0.64796	79.3	-2.63106
79.4	-0.64776	79.4	-2.63057
79.5	-0.64757	79.5	-2.63009
79.6	-0.64737	79.6	-2.6296
79.7	-0.64717	79.7	-2.62911
79.8	-0.64698	79.8	-2.62862
79.9	-0.64679	79.9	-2.62812
80	-0.64659	80	-2.62763
80.1	-0.6464	80.1	-2.62713
80.2	-0.6462	80.2	-2.62663
80.3	-0.64601	80.3	-2.62612
80.4	-0.64581	80.4	-2.62562
80.5	-0.64562	80.5	-2.62512
80.6	-0.64542	80.6	-2.62461
80.7	-0.64523	80.7	-2.62411
80.8	-0.64504	80.8	-2.6236
80.9	-0.64485	80.9	-2.6231
81	-0.64466	81	-2.62259
81.1	-0.64447	81.1	-2.62208
81.2	-0.64428	81.2	-2.62158
81.3	-0.64409	81.3	-2.62107
81.4	-0.6439	81.4	-2.62057
81.5	-0.64371	81.5	-2.62007
81.6	-0.64353	81.6	-2.61957
81.7	-0.64335	81.7	-2.61907
81.8	-0.64316	81.8	-2.61857
81.9	-0.64298	81.9	-2.61807
82	-0.6428	82	-2.61757
82.1	-0.64262	82.1	-2.61708
82.2	-0.64243	82.2	-2.61659
82.3	-0.64225	82.3	-2.6161
82.4	-0.64207	82.4	-2.61561
82.5	-0.64189	82.5	-2.61513
82.6	-0.64171	82.6	-2.61464
82.7	-0.64153	82.7	-2.61416
82.8	-0.64135	82.8	-2.61369
82.9	-0.64118	82.9	-2.61321
83	-0.641	83	-2.61274
83.1	-0.64082	83.1	-2.61227
83.2	-0.64065	83.2	-2.6118
83.3	-0.64047	83.3	-2.61134
83.4	-0.6403	83.4	-2.61087
83.5	-0.64012	83.5	-2.61041
83.6	-0.63995	83.6	-2.60995
83.7	-0.63978	83.7	-2.6095
83.8	-0.6396	83.8	-2.60904
83.9	-0.63943	83.9	-2.60859
84	-0.63926	84	-2.60814
84.1	-0.63908	84.1	-2.60769
84.2	-0.63891	84.2	-2.60724
84.3	-0.63874	84.3	-2.60679
84.4	-0.63857	84.4	-2.60634
84.5	-0.6384	84.5	-2.6059
84.6	-0.63823	84.6	-2.60546
84.7	-0.63805	84.7	-2.60501
84.8	-0.63788	84.8	-2.60457
84.9	-0.63771	84.9	-2.60413
85	-0.63754	85	-2.6037
85.1	-0.63737	85.1	-2.60326
85.2	-0.6372	85.2	-2.60282
85.3	-0.63703	85.3	-2.60239
85.4	-0.63686	85.4	-2.60195
85.5	-0.63669	85.5	-2.60152
85.6	-0.63652	85.6	-2.60109
85.7	-0.63636	85.7	-2.60066
85.8	-0.63619	85.8	-2.60023
85.9	-0.63602	85.9	-2.5998
86	-0.63585	86	-2.59937
86.1	-0.63569	86.1	-2.59894
86.2	-0.63552	86.2	-2.59851
86.3	-0.63536	86.3	-2.59808
86.4	-0.63519	86.4	-2.59765
86.5	-0.63503	86.5	-2.59722
86.6	-0.63487	86.6	-2.5968
86.7	-0.63471	86.7	-2.59637
86.8	-0.63455	86.8	-2.59594
86.9	-0.63439	86.9	-2.59551
87	-0.63423	87	-2.59508
87.1	-0.63408	87.1	-2.59465
87.2	-0.63392	87.2	-2.59422
87.3	-0.63377	87.3	-2.59379
87.4	-0.63361	87.4	-2.59336
87.5	-0.63346	87.5	-2.59293
87.6	-0.63331	87.6	-2.5925
87.7	-0.63316	87.7	-2.59207
87.8	-0.63301	87.8	-2.59163
87.9	-0.63286	87.9	-2.5912
88	-0.63272	88	-2.59077
88.1	-0.63259	88.1	-2.59033
88.2	-0.63245	88.2	-2.5899
88.3	-0.63232	88.3	-2.58946
88.4	-0.6322	88.4	-2.58903
88.5	-0.63208	88.5	-2.58859
88.6	-0.63196	88.6	-2.58816
88.7	-0.63185	88.7	-2.58772
88.8	-0.63175	88.8	-2.58729
88.9	-0.63165	88.9	-2.58685
89	-0.63156	89	-2.58642
89.1	-0.63147	89.1	-2.58598
89.2	-0.63139	89.2	-2.58555
89.3	-0.63132	89.3	-2.58511
89.4	-0.63125	89.4	-2.58468
89.5	-0.63119	89.5	-2.58425
89.6	-0.63113	89.6	-2.58382
89.7	-0.63108	89.7	-2.58339
89.8	-0.63104	89.8	-2.58297
89.9	-0.63101	89.9	-2.58254
90	-0.63098	90	-2.58212
90.1	-0.63096	90.1	-2.5817
90.2	-0.63094	90.2	-2.58129
90.3	-0.63093	90.3	-2.58087
90.4	-0.63093	90.4	-2.58046
90.5	-0.63093	90.5	-2.58005
90.6	-0.63094	90.6	-2.57964
90.7	-0.63095	90.7	-2.57924
90.8	-0.63096	90.8	-2.57884
90.9	-0.63098	90.9	-2.57844
91	-0.631	91	-2.57804
91.1	-0.63103	91.1	-2.57765
91.2	-0.63106	91.2	-2.57726
91.3	-0.6311	91.3	-2.57687
91.4	-0.63114	91.4	-2.57649
91.5	-0.63118	91.5	-2.5761
91.6	-0.63123	91.6	-2.57573
91.7	-0.63127	91.7	-2.57535
91.8	-0.63132	91.8	-2.57498
91.9	-0.63137	91.9	-2.57461
92	-0.63143	92	-2.57424
92.1	-0.63148	92.1	-2.57388
92.2	-0.63153	92.2	-2.57351
92.3	-0.63159	92.3	-2.57316
92.4	-0.63164	92.4	-2.5728
92.5	-0.63169	92.5	-2.57244
92.6	-0.63175	92.6	-2.57209
92.7	-0.6318	92.7	-2.57174
92.8	-0.63185	92.8	-2.5714
92.9	-0.6319	92.9	-2.57105
93	-0.63195	93	-2.57071
93.1	-0.632	93.1	-2.57037
93.2	-0.63204	93.2	-2.57003
93.3	-0.63208	93.3	-2.56969
93.4	-0.63212	93.4	-2.56935
93.5	-0.63216	93.5	-2.56902
93.6	-0.63219	93.6	-2.56868
93.7	-0.63221	93.7	-2.56835
93.8	-0.63224	93.8	-2.56802
93.9	-0.63225	93.9	-2.56769
94	-0.63226	94	-2.56736
94.1	-0.63227	94.1	-2.56704
94.2	-0.63227	94.2	-2.56671
94.3	-0.63227	94.3	-2.56639
94.4	-0.63226	94.4	-2.56606
94.5	-0.63225	94.5	-2.56574
94.6	-0.63222	94.6	-2.56542
94.7	-0.6322	94.7	-2.5651
94.8	-0.63216	94.8	-2.56478
94.9	-0.63212	94.9	-2.56446
95	-0.63208	95	-2.56415
95.1	-0.63203	95.1	-2.56383
95.2	-0.63197	95.2	-2.56352
95.3	-0.6319	95.3	-2.5632
95.4	-0.63182	95.4	-2.56289
95.5	-0.63174	95.5	-2.56258
95.6	-0.63165	95.6	-2.56227
95.7	-0.63155	95.7	-2.56196
95.8	-0.63144	95.8	-2.56165
95.9	-0.63132	95.9	-2.56134
96	-0.63119	96	-2.56103
96.1	-0.63106	96.1	-2.56072
96.2	-0.63092	96.2	-2.56042
96.3	-0.63078	96.3	-2.56011
96.4	-0.63062	96.4	-2.55981
96.5	-0.63047	96.5	-2.5595
96.6	-0.63031	96.6	-2.5592
96.7	-0.63014	96.7	-2.55889
96.8	-0.62998	96.8	-2.55858
96.9	-0.6298	96.9	-2.55828
97	-0.62962	97	-2.55797
97.1	-0.62944	97.1	-2.55767
97.2	-0.62926	97.2	-2.55736
97.3	-0.62907	97.3	-2.55706
97.4	-0.62888	97.4	-2.55675
97.5	-0.62869	97.5	-2.55644
97.6	-0.6285	97.6	-2.55613
97.7	-0.6283	97.7	-2.55583
97.8	-0.6281	97.8	-2.55552
97.9	-0.6279	97.9	-2.55521
98	-0.6277	98	-2.5549
98.1	-0.6275	98.1	-2.55459
98.2	-0.62731	98.2	-2.55428
98.3	-0.62711	98.3	-2.55397
98.4	-0.62691	98.4	-2.55366
98.5	-0.62671	98.5	-2.55334
98.6	-0.62651	98.6	-2.55303
98.7	-0.6263	98.7	-2.55272
98.8	-0.6261	98.8	-2.55241
98.9	-0.6259	98.9	-2.55209
99	-0.62569	99	-2.55178
99.1	-0.62549	99.1	-2.55147
99.2	-0.62529	99.2	-2.55115
99.3	-0.62509	99.3	-2.55084
99.4	-0.62489	99.4	-2.55052
99.5	-0.62469	99.5	-2.55021
99.6	-0.62449	99.6	-2.5499
99.7	-0.62429	99.7	-2.54958
99.8	-0.62409	99.8	-2.54927
99.9	-0.6239	99.9	-2.54896
100	-0.6237	100	-2.54864
100.1	-0.62351	100.1	-2.54833
100.2	-0.62332	100.2	-2.54802
100.3	-0.62312	100.3	-2.5477
100.4	-0.62293	100.4	-2.54739
100.5	-0.62274	100.5	-2.54708
100.6	-0.62255	100.6	-2.54677
100.7	-0.62237	100.7	-2.54645
100.8	-0.62218	100.8	-2.54614
100.9	-0.62199	100.9	-2.54583
101	-0.62181	101	-2.54552
101.1	-0.62163	101.1	-2.54521
101.2	-0.62144	101.2	-2.5449
101.3	-0.62126	101.3	-2.5446
101.4	-0.62108	101.4	-2.54429
101.5	-0.6209	101.5	-2.54398
101.6	-0.62072	101.6	-2.54368
101.7	-0.62054	101.7	-2.54337
101.8	-0.62036	101.8	-2.54306
101.9	-0.62018	101.9	-2.54276
102	-0.62	102	-2.54245
102.1	-0.61982	102.1	-2.54215
102.2	-0.61964	102.2	-2.54185
102.3	-0.61946	102.3	-2.54154
102.4	-0.61928	102.4	-2.54124
102.5	-0.61911	102.5	-2.54093
102.6	-0.61893	102.6	-2.54063
102.7	-0.61875	102.7	-2.54033
102.8	-0.61857	102.8	-2.54002
102.9	-0.6184	102.9	-2.53972
103	-0.61822	103	-2.53941
103.1	-0.61805	103.1	-2.5391
103.2	-0.61788	103.2	-2.5388
103.3	-0.61771	103.3	-2.53849
103.4	-0.61754	103.4	-2.53818
103.5	-0.61737	103.5	-2.53787
103.6	-0.61721	103.6	-2.53756
103.7	-0.61704	103.7	-2.53724
103.8	-0.61687	103.8	-2.53693
103.9	-0.61671	103.9	-2.53661
104	-0.61654	104	-2.53629
104.1	-0.61638	104.1	-2.53597
104.2	-0.61622	104.2	-2.53565
104.3	-0.61606	104.3	-2.53533
104.4	-0.61589	104.4	-2.535
104.5	-0.61573	104.5	-2.53467
104.6	-0.61557	104.6	-2.53434
104.7	-0.61541	104.7	-2.53401
104.8	-0.61525	104.8	-2.53368
104.9	-0.61509	104.9	-2.53334
105	-0.61493	105	-2.53301
105.1	-0.61478	105.1	-2.53267
105.2	-0.61462	105.2	-2.53233
105.3	-0.61446	105.3	-2.53199
105.4	-0.6143	105.4	-2.53164
105.5	-0.61414	105.5	-2.53129
105.6	-0.61399	105.6	-2.53095
105.7	-0.61383	105.7	-2.5306
105.8	-0.61368	105.8	-2.53024
105.9	-0.61352	105.9	-2.52989
106	-0.61337	106	-2.52953
106.1	-0.61322	106.1	-2.52918
106.2	-0.61307	106.2	-2.52882
106.3	-0.61292	106.3	-2.52846
106.4	-0.61277	106.4	-2.5281
106.5	-0.61262	106.5	-2.52773
106.6	-0.61246	106.6	-2.52737
106.7	-0.61232	106.7	-2.52701
106.8	-0.61217	106.8	-2.52664
106.9	-0.61202	106.9	-2.52628
107	-0.61187	107	-2.52591
107.1	-0.61172	107.1	-2.52555
107.2	-0.61157	107.2	-2.52519
107.3	-0.61142	107.3	-2.52482
107.4	-0.61128	107.4	-2.52446
107.5	-0.61113	107.5	-2.52409
107.6	-0.61098	107.6	-2.52373
107.7	-0.61084	107.7	-2.52337
107.8	-0.6107	107.8	-2.52301
107.9	-0.61055	107.9	-2.52265
108	-0.61041	108	-2.5223
108.1	-0.61027	108.1	-2.52194
108.2	-0.61014	108.2	-2.52159
108.3	-0.61	108.3	-2.52124
108.4	-0.60986	108.4	-2.52089
108.5	-0.60972	108.5	-2.52055
108.6	-0.60959	108.6	-2.5202
108.7	-0.60945	108.7	-2.51986
108.8	-0.60932	108.8	-2.51952
108.9	-0.60919	108.9	-2.51919
109	-0.60906	109	-2.51886
109.1	-0.60893	109.1	-2.51853
109.2	-0.6088	109.2	-2.5182
109.3	-0.60867	109.3	-2.51788
109.4	-0.60854	109.4	-2.51756
109.5	-0.60841	109.5	-2.51725
109.6	-0.60828	109.6	-2.51693
109.7	-0.60815	109.7	-2.51662
109.8	-0.60802	109.8	-2.51632
109.9	-0.60789	109.9	-2.51602
110	-0.60776	110	-2.51572
110.1	-0.60763	110.1	-2.51542
110.2	-0.6075	110.2	-2.51513
110.3	-0.60737	110.3	-2.51484
110.4	-0.60725	110.4	-2.51455
110.5	-0.60712	110.5	-2.51427
110.6	-0.60699	110.6	-2.51399
110.7	-0.60687	110.7	-2.51372
110.8	-0.60674	110.8	-2.51344
110.9	-0.60662	110.9	-2.51317
111	-0.6065	111	-2.5129
111.1	-0.60638	111.1	-2.51264
111.2	-0.60626	111.2	-2.51238
111.3	-0.60614	111.3	-2.51212
111.4	-0.60602	111.4	-2.51186
111.5	-0.60591	111.5	-2.5116
111.6	-0.60579	111.6	-2.51135
111.7	-0.60568	111.7	-2.5111
111.8	-0.60558	111.8	-2.51085
111.9	-0.60547	111.9	-2.5106
112	-0.60536	112	-2.51036
112.1	-0.60526	112.1	-2.51011
112.2	-0.60516	112.2	-2.50987
112.3	-0.60506	112.3	-2.50963
112.4	-0.60496	112.4	-2.50939
112.5	-0.60486	112.5	-2.50915
112.6	-0.60477	112.6	-2.5089
112.7	-0.60467	112.7	-2.50866
112.8	-0.60457	112.8	-2.50842
112.9	-0.60448	112.9	-2.50818
113	-0.60438	113	-2.50794
113.1	-0.60429	113.1	-2.5077
113.2	-0.60419	113.2	-2.50746
113.3	-0.6041	113.3	-2.50721
113.4	-0.60401	113.4	-2.50697
113.5	-0.60392	113.5	-2.50672
113.6	-0.60382	113.6	-2.50648
113.7	-0.60373	113.7	-2.50623
113.8	-0.60364	113.8	-2.50598
113.9	-0.60355	113.9	-2.50573
114	-0.60347	114	-2.50548
114.1	-0.60338	114.1	-2.50522
114.2	-0.60329	114.2	-2.50497
114.3	-0.6032	114.3	-2.50471
114.4	-0.60312	114.4	-2.50445
114.5	-0.60303	114.5	-2.50419
114.6	-0.60295	114.6	-2.50392
114.7	-0.60287	114.7	-2.50365
114.8	-0.6028	114.8	-2.50339
114.9	-0.60275	114.9	-2.50311
115	-0.60271	115	-2.50284
115.1	-0.60268	115.1	-2.50256
115.2	-0.60267	115.2	-2.50228
115.3	-0.60268	115.3	-2.502
115.4	-0.60269	115.4	-2.50172
115.5	-0.60273	115.5	-2.50143
115.6	-0.60277	115.6	-2.50114
115.7	-0.60283	115.7	-2.50085
115.8	-0.6029	115.8	-2.50056
115.9	-0.60298	115.9	-2.50026
116	-0.60307	116	-2.49996
116.1	-0.60318	116.1	-2.49966
116.2	-0.6033	116.2	-2.49936
116.3	-0.60343	116.3	-2.49906
116.4	-0.60357	116.4	-2.49875
116.5	-0.60372	116.5	-2.49844
116.6	-0.60388	116.6	-2.49813
116.7	-0.60405	116.7	-2.49782
116.8	-0.60422	116.8	-2.49751
116.9	-0.60441	116.9	-2.4972
117	-0.6046	117	-2.49688
117.1	-0.6048	117.1	-2.49657
117.2	-0.60501	117.2	-2.49625
117.3	-0.60522	117.3	-2.49594
117.4	-0.60545	117.4	-2.49562
117.5	-0.60567	117.5	-2.4953
117.6	-0.6059	117.6	-2.49499
117.7	-0.60614	117.7	-2.49467
117.8	-0.60638	117.8	-2.49436
117.9	-0.60663	117.9	-2.49405
118	-0.60688	118	-2.49373
118.1	-0.60713	118.1	-2.49342
118.2	-0.60738	118.2	-2.49311
118.3	-0.60764	118.3	-2.4928
118.4	-0.6079	118.4	-2.49249
118.5	-0.60816	118.5	-2.49219
118.6	-0.60842	118.6	-2.49188
118.7	-0.60869	118.7	-2.49158
118.8	-0.60896	118.8	-2.49128
118.9	-0.60922	118.9	-2.49098
119	-0.60949	119	-2.49069
119.1	-0.60976	119.1	-2.49039
119.2	-0.61002	119.2	-2.4901
119.3	-0.61029	119.3	-2.48981
119.4	-0.61055	119.4	-2.48952
119.5	-0.61081	119.5	-2.48924
119.6	-0.61107	119.6	-2.48896
119.7	-0.61133	119.7	-2.48868
119.8	-0.61158	119.8	-2.4884
119.9	-0.61184	119.9	-2.48812
120	-0.61209	120	-2.48785
120.1	-0.61233	120.1	-2.48757
120.2	-0.61257	120.2	-2.4873
120.3	-0.61281	120.3	-2.48704
120.4	-0.61304	120.4	-2.48677
120.5	-0.61327	120.5	-2.48651
120.6	-0.61349	120.6	-2.48624
120.7	-0.6137	120.7	-2.48598
120.8	-0.61391	120.8	-2.48572
120.9	-0.61411	120.9	-2.48547
121	-0.6143	121	-2.48521
121.1	-0.61448	121.1	-2.48496
121.2	-0.61465	121.2	-2.4847
121.3	-0.61482	121.3	-2.48445
121.4	-0.61497	121.4	-2.4842
121.5	-0.61512	121.5	-2.48395
121.6	-0.61525	121.6	-2.48371
121.7	-0.61538	121.7	-2.48346
121.8	-0.61549	121.8	-2.48321
121.9	-0.61559	121.9	-2.48297
122	-0.61568	122	-2.48272
122.1	-0.61576	122.1	-2.48248
122.2	-0.61583	122.2	-2.48224
122.3	-0.61588	122.3	-2.482
122.4	-0.61592	122.4	-2.48175
122.5	-0.61594	122.5	-2.48151
122.6	-0.61595	122.6	-2.48127
122.7	-0.61595	122.7	-2.48103
122.8	-0.61592	122.8	-2.48079
122.9	-0.61589	122.9	-2.48055
123	-0.61586	123	-2.48031
123.1	-0.61582	123.1	-2.48008
123.2	-0.61578	123.2	-2.47984
123.3	-0.61574	123.3	-2.4796
123.4	-0.61571	123.4	-2.47937
123.5	-0.61567	123.5	-2.47913
123.6	-0.61563	123.6	-2.4789
123.7	-0.61559	123.7	-2.47867
123.8	-0.61555	123.8	-2.47844
123.9	-0.61552	123.9	-2.47821
124	-0.61548	124	-2.47799
124.1	-0.61544	124.1	-2.47777
124.2	-0.61541	124.2	-2.47754
124.3	-0.61538	124.3	-2.47733
124.4	-0.61534	124.4	-2.47711
124.5	-0.61531	124.5	-2.47689
124.6	-0.61528	124.6	-2.47668
124.7	-0.61525	124.7	-2.47647
124.8	-0.61522	124.8	-2.47627
124.9	-0.61519	124.9	-2.47606
125	-0.61516	125	-2.47586
125.1	-0.61513	125.1	-2.47566
125.2	-0.61511	125.2	-2.47547
125.3	-0.61508	125.3	-2.47527
125.4	-0.61505	125.4	-2.47508
125.5	-0.61503	125.5	-2.4749
125.6	-0.615	125.6	-2.47471
125.7	-0.61497	125.7	-2.47454
125.8	-0.61495	125.8	-2.47436
125.9	-0.61492	125.9	-2.47419
126	-0.61489	126	-2.47402
126.1	-0.61486	126.1	-2.47385
126.2	-0.61483	126.2	-2.47369
126.3	-0.6148	126.3	-2.47353
126.4	-0.61477	126.4	-2.47337
126.5	-0.61474	126.5	-2.47321
126.6	-0.61471	126.6	-2.47306
126.7	-0.61468	126.7	-2.47292
126.8	-0.61464	126.8	-2.47277
126.9	-0.61461	126.9	-2.47263
127	-0.61458	127	-2.47249
127.1	-0.61454	127.1	-2.47236
127.2	-0.61451	127.2	-2.47223
127.3	-0.61448	127.3	-2.4721
127.4	-0.61445	127.4	-2.47198
127.5	-0.61441	127.5	-2.47185
127.6	-0.61438	127.6	-2.47174
127.7	-0.61434	127.7	-2.47162
127.8	-0.61431	127.8	-2.47151
127.9	-0.61427	127.9	-2.4714
128	-0.61423	128	-2.47129
128.1	-0.61419	128.1	-2.47119
128.2	-0.61415	128.2	-2.47109
128.3	-0.6141	128.3	-2.47099
128.4	-0.61406	128.4	-2.4709
128.5	-0.61401	128.5	-2.4708
128.6	-0.61396	128.6	-2.47071
128.7	-0.6139	128.7	-2.47063
128.8	-0.61385	128.8	-2.47054
128.9	-0.61379	128.9	-2.47046
129	-0.61373	129	-2.47038
129.1	-0.61367	129.1	-2.4703
129.2	-0.6136	129.2	-2.47023
129.3	-0.61354	129.3	-2.47015
129.4	-0.61347	129.4	-2.47008
129.5	-0.61339	129.5	-2.47001
129.6	-0.61332	129.6	-2.46994
129.7	-0.61325	129.7	-2.46987
129.8	-0.61317	129.8	-2.4698
129.9	-0.61309	129.9	-2.46973
130	-0.61301	130	-2.46966
130.1	-0.61293	130.1	-2.4696
130.2	-0.61285	130.2	-2.46953
130.3	-0.61276	130.3	-2.46946
130.4	-0.61267	130.4	-2.4694
130.5	-0.61258	130.5	-2.46933
130.6	-0.61249	130.6	-2.46926
130.7	-0.6124	130.7	-2.4692
130.8	-0.6123	130.8	-2.46913
130.9	-0.6122	130.9	-2.46906
131	-0.6121	131	-2.46898
131.1	-0.612	131.1	-2.46891
131.2	-0.61189	131.2	-2.46883
131.3	-0.61178	131.3	-2.46875
131.4	-0.61168	131.4	-2.46867
131.5	-0.61156	131.5	-2.46859
131.6	-0.61145	131.6	-2.4685
131.7	-0.61133	131.7	-2.46841
131.8	-0.61122	131.8	-2.46832
131.9	-0.6111	131.9	-2.46822
132	-0.61098	132	-2.46812
132.1	-0.61086	132.1	-2.46801
132.2	-0.61074	132.2	-2.4679
132.3	-0.61062	132.3	-2.46779
132.4	-0.6105	132.4	-2.46767
132.5	-0.61038	132.5	-2.46755
132.6	-0.61025	132.6	-2.46743
132.7	-0.61013	132.7	-2.4673
132.8	-0.61	132.8	-2.46717
132.9	-0.60988	132.9	-2.46703
133	-0.60976	133	-2.46689
133.1	-0.60964	133.1	-2.46675
133.2	-0.60951	133.2	-2.4666
133.3	-0.60939	133.3	-2.46645
133.4	-0.60927	133.4	-2.46629
133.5	-0.60914	133.5	-2.46613
133.6	-0.60902	133.6	-2.46597
133.7	-0.6089	133.7	-2.4658
133.8	-0.60877	133.8	-2.46564
133.9	-0.60865	133.9	-2.46546
134	-0.60853	134	-2.46529
134.1	-0.6084	134.1	-2.46511
134.2	-0.60828	134.2	-2.46493
134.3	-0.60815	134.3	-2.46474
134.4	-0.60803	134.4	-2.46455
134.5	-0.60791	134.5	-2.46436
134.6	-0.60778	134.6	-2.46417
134.7	-0.60766	134.7	-2.46397
134.8	-0.60753	134.8	-2.46377
134.9	-0.60741	134.9	-2.46357
135	-0.60729	135	-2.46336
135.1	-0.60717	135.1	-2.46316
135.2	-0.60705	135.2	-2.46294
135.3	-0.60693	135.3	-2.46273
135.4	-0.60681	135.4	-2.46251
135.5	-0.60669	135.5	-2.4623
135.6	-0.60657	135.6	-2.46207
135.7	-0.60645	135.7	-2.46185
135.8	-0.60634	135.8	-2.46162
135.9	-0.60622	135.9	-2.46139
136	-0.60611	136	-2.46116
136.1	-0.60599	136.1	-2.46093
136.2	-0.60587	136.2	-2.46069
136.3	-0.60576	136.3	-2.46045
136.4	-0.60564	136.4	-2.46021
136.5	-0.60553	136.5	-2.45997
136.6	-0.60541	136.6	-2.45973
136.7	-0.6053	136.7	-2.45948
136.8	-0.60518	136.8	-2.45924
136.9	-0.60507	136.9	-2.45899
137	-0.60495	137	-2.45874
137.1	-0.60483	137.1	-2.45849
137.2	-0.60472	137.2	-2.45824
137.3	-0.6046	137.3	-2.45799
137.4	-0.60448	137.4	-2.45774
137.5	-0.60436	137.5	-2.45748
137.6	-0.60424	137.6	-2.45723
137.7	-0.60413	137.7	-2.45698
137.8	-0.60401	137.8	-2.45673
137.9	-0.60389	137.9	-2.45648
138	-0.60377	138	-2.45624
138.1	-0.60365	138.1	-2.45599
138.2	-0.60353	138.2	-2.45574
138.3	-0.6034	138.3	-2.4555
138.4	-0.60328	138.4	-2.45526
138.5	-0.60316	138.5	-2.45502
138.6	-0.60304	138.6	-2.45479
138.7	-0.60292	138.7	-2.45455
138.8	-0.6028	138.8	-2.45432
138.9	-0.60268	138.9	-2.4541
139	-0.60256	139	-2.45387
139.1	-0.60244	139.1	-2.45365
139.2	-0.60232	139.2	-2.45343
139.3	-0.6022	139.3	-2.45322
139.4	-0.60208	139.4	-2.45301
139.5	-0.60196	139.5	-2.4528
139.6	-0.60185	139.6	-2.4526
139.7	-0.60173	139.7	-2.4524
139.8	-0.60162	139.8	-2.45221
139.9	-0.60151	139.9	-2.45201
140	-0.60139	140	-2.45182
140.1	-0.60128	140.1	-2.45164
140.2	-0.60117	140.2	-2.45146
140.3	-0.60106	140.3	-2.45128
140.4	-0.60095	140.4	-2.4511
140.5	-0.60085	140.5	-2.45093
140.6	-0.60074	140.6	-2.45076
140.7	-0.60064	140.7	-2.45059
140.8	-0.60054	140.8	-2.45042
140.9	-0.60045	140.9	-2.45025
141	-0.60037	141	-2.45009
141.1	-0.60031	141.1	-2.44992
141.2	-0.60025	141.2	-2.44976
141.3	-0.60021	141.3	-2.4496
141.4	-0.60018	141.4	-2.44944
141.5	-0.60017	141.5	-2.44928
141.6	-0.60016	141.6	-2.44912
141.7	-0.60017	141.7	-2.44896
141.8	-0.6002	141.8	-2.4488
141.9	-0.60024	141.9	-2.44864
142	-0.60029	142	-2.44848
142.1	-0.60036	142.1	-2.44832
142.2	-0.60043	142.2	-2.44816
142.3	-0.60052	142.3	-2.448
142.4	-0.60062	142.4	-2.44784
142.5	-0.60074	142.5	-2.44767
142.6	-0.60086	142.6	-2.4475
142.7	-0.60099	142.7	-2.44734
142.8	-0.60113	142.8	-2.44717
142.9	-0.60129	142.9	-2.44699
143	-0.60145	143	-2.44682
143.1	-0.60162	143.1	-2.44665
143.2	-0.60179	143.2	-2.44647
143.3	-0.60198	143.3	-2.44629
143.4	-0.60217	143.4	-2.44611
143.5	-0.60236	143.5	-2.44592
143.6	-0.60257	143.6	-2.44574
143.7	-0.60277	143.7	-2.44555
143.8	-0.60316	143.8	-2.44536
143.9	-0.60393	143.9	-2.44517
144	-0.60501	144	-2.44497
144.1	-0.60638	144.1	-2.44477
144.2	-0.60802	144.2	-2.44457
144.3	-0.60989	144.3	-2.44437
144.4	-0.61199	144.4	-2.44416
144.5	-0.61429	144.5	-2.44396
144.6	-0.61677	144.6	-2.44375
144.7	-0.61944	144.7	-2.44353
144.8	-0.62226	144.8	-2.44332
144.9	-0.62523	144.9	-2.4431
145	-0.62834	145	-2.44288
145.1	-0.63157	145.1	-2.44265
145.2	-0.63492	145.2	-2.44242
145.3	-0.63836	145.3	-2.44219
145.4	-0.6419	145.4	-2.44196
145.5	-0.64553	145.5	-2.44172
145.6	-0.64924	145.6	-2.44148
145.7	-0.65303	145.7	-2.44124
145.8	-0.65689	145.8	-2.44099
145.9	-0.66082	145.9	-2.44074
146	-0.6648	146	-2.44049
146.1	-0.66884	146.1	-2.44024
146.2	-0.67292	146.2	-2.43998
146.3	-0.67705	146.3	-2.43972
146.4	-0.6812	146.4	-2.43946
146.5	-0.68538	146.5	-2.43919
146.6	-0.68958	146.6	-2.43892
146.7	-0.69379	146.7	-2.43865
146.8	-0.698	146.8	-2.43838
146.9	-0.70221	146.9	-2.43811
147	-0.70641	147	-2.43783
147.1	-0.71059	147.1	-2.43755
147.2	-0.71474	147.2	-2.43728
147.3	-0.71885	147.3	-2.437
147.4	-0.72293	147.4	-2.43672
147.5	-0.72696	147.5	-2.43644
147.6	-0.73094	147.6	-2.43616
147.7	-0.73486	147.7	-2.43588
147.8	-0.73871	147.8	-2.4356
147.9	-0.7425	147.9	-2.43532
148	-0.7462	148	-2.43504
148.1	-0.74983	148.1	-2.43477
148.2	-0.75336	148.2	-2.43449
148.3	-0.7568	148.3	-2.43422
148.4	-0.76014	148.4	-2.43395
148.5	-0.76337	148.5	-2.43368
148.6	-0.76649	148.6	-2.43341
148.7	-0.7695	148.7	-2.43315
148.8	-0.77238	148.8	-2.43288
148.9	-0.77514	148.9	-2.43262
149	-0.77776	149	-2.43237
149.1	-0.78027	149.1	-2.43212
149.2	-0.78263	149.2	-2.43187
149.3	-0.78486	149.3	-2.43162
149.4	-0.78696	149.4	-2.43138
149.5	-0.78891	149.5	-2.43114
149.6	-0.79071	149.6	-2.43091
149.7	-0.79237	149.7	-2.43068
149.8	-0.79387	149.8	-2.43045
149.9	-0.79521	149.9	-2.43023
150	-0.7964	150	-2.43001
150.1	-0.79741	150.1	-2.42979
150.2	-0.79827	150.2	-2.42958
150.3	-0.79895	150.3	-2.42937
150.4	-0.79945	150.4	-2.42917
150.5	-0.79977	150.5	-2.42896
150.6	-0.79991	150.6	-2.42876
150.7	-0.79987	150.7	-2.42856
150.8	-0.79963	150.8	-2.42837
150.9	-0.79919	150.9	-2.42817
151	-0.79856	151	-2.42798
151.1	-0.79773	151.1	-2.42779
151.2	-0.79669	151.2	-2.42761
151.3	-0.79544	151.3	-2.42742
151.4	-0.79398	151.4	-2.42723
151.5	-0.7923	151.5	-2.42705
151.6	-0.7904	151.6	-2.42686
151.7	-0.78828	151.7	-2.42668
151.8	-0.78593	151.8	-2.4265
151.9	-0.78335	151.9	-2.42631
152	-0.78072	152	-2.42613
152.1	-0.77824	152.1	-2.42594
152.2	-0.77588	152.2	-2.42576
152.3	-0.77361	152.3	-2.42557
152.4	-0.77142	152.4	-2.42539
152.5	-0.7693	152.5	-2.4252
152.6	-0.76724	152.6	-2.42501
152.7	-0.76524	152.7	-2.42482
152.8	-0.76329	152.8	-2.42463
152.9	-0.76138	152.9	-2.42445
153	-0.75952	153	-2.42425
153.1	-0.75769	153.1	-2.42406
153.2	-0.75589	153.2	-2.42387
153.3	-0.75412	153.3	-2.42368
153.4	-0.75238	153.4	-2.42348
153.5	-0.75065	153.5	-2.42328
153.6	-0.74895	153.6	-2.42309
153.7	-0.74726	153.7	-2.42289
153.8	-0.7456	153.8	-2.42269
153.9	-0.74397	153.9	-2.42249
154	-0.74237	154	-2.42229
154.1	-0.74079	154.1	-2.42209
154.2	-0.73924	154.2	-2.42189
154.3	-0.73772	154.3	-2.42168
154.4	-0.73624	154.4	-2.42148
154.5	-0.73479	154.5	-2.42128
154.6	-0.73336	154.6	-2.42107
154.7	-0.73197	154.7	-2.42087
154.8	-0.73061	154.8	-2.42066
154.9	-0.72928	154.9	-2.42046
155	-0.72798	155	-2.42025
155.1	-0.72671	155.1	-2.42005
155.2	-0.72547	155.2	-2.41984
155.3	-0.72425	155.3	-2.41963
155.4	-0.72306	155.4	-2.41943
155.5	-0.72189	155.5	-2.41922
155.6	-0.72074	155.6	-2.41901
155.7	-0.71961	155.7	-2.4188
155.8	-0.71851	155.8	-2.41859
155.9	-0.71743	155.9	-2.41839
156	-0.71636	156	-2.41818
156.1	-0.71532	156.1	-2.41797
156.2	-0.7143	156.2	-2.41776
156.3	-0.71329	156.3	-2.41755
156.4	-0.71231	156.4	-2.41734
156.5	-0.71134	156.5	-2.41713
156.6	-0.71038	156.6	-2.41692
156.7	-0.70945	156.7	-2.41671
156.8	-0.70852	156.8	-2.4165
156.9	-0.70762	156.9	-2.41628
157	-0.70672	157	-2.41607
157.1	-0.70584	157.1	-2.41586
157.2	-0.70498	157.2	-2.41565
157.3	-0.70412	157.3	-2.41544
157.4	-0.70328	157.4	-2.41522
157.5	-0.70245	157.5	-2.41501
157.6	-0.70163	157.6	-2.4148
157.7	-0.70083	157.7	-2.41459
157.8	-0.70003	157.8	-2.41438
157.9	-0.69925	157.9	-2.41417
158	-0.69847	158	-2.41396
158.1	-0.69771	158.1	-2.41376
158.2	-0.69696	158.2	-2.41355
158.3	-0.69622	158.3	-2.41335
158.4	-0.69549	158.4	-2.41315
158.5	-0.69477	158.5	-2.41295
158.6	-0.69406	158.6	-2.41275
158.7	-0.69335	158.7	-2.41256
158.8	-0.69265	158.8	-2.41236
158.9	-0.69197	158.9	-2.41217
159	-0.69128	159	-2.41198
159.1	-0.69061	159.1	-2.4118
159.2	-0.68994	159.2	-2.41161
159.3	-0.68928	159.3	-2.41143
159.4	-0.68863	159.4	-2.41125
159.5	-0.68798	159.5	-2.41108
159.6	-0.68734	159.6	-2.4109
159.7	-0.6867	159.7	-2.41073
159.8	-0.68607	159.8	-2.41056
159.9	-0.68544	159.9	-2.4104
160	-0.68482	160	-2.41023
160.1	-0.6842	160.1	-2.41007
160.2	-0.68359	160.2	-2.40991
160.3	-0.68299	160.3	-2.40976
160.4	-0.68239	160.4	-2.4096
160.5	-0.68179	160.5	-2.40945
160.6	-0.6812	160.6	-2.40929
160.7	-0.68062	160.7	-2.40914
160.8	-0.68004	160.8	-2.409
160.9	-0.67946	160.9	-2.40885
161	-0.6789	161	-2.4087
161.1	-0.67834	161.1	-2.40855
161.2	-0.67778	161.2	-2.40841
161.3	-0.67723	161.3	-2.40826
161.4	-0.67668	161.4	-2.40812
161.5	-0.67614	161.5	-2.40797
161.6	-0.67561	161.6	-2.40783
161.7	-0.67508	161.7	-2.40769
161.8	-0.67455	161.8	-2.40754
161.9	-0.67403	161.9	-2.4074
162	-0.67352	162	-2.40725
162.1	-0.67301	162.1	-2.40711
162.2	-0.67251	162.2	-2.40696
162.3	-0.672	162.3	-2.40681
162.4	-0.67151	162.4	-2.40667
162.5	-0.67102	162.5	-2.40652
162.6	-0.67053	162.6	-2.40637
162.7	-0.67005	162.7	-2.40622
162.8	-0.66957	162.8	-2.40606
162.9	-0.6691	162.9	-2.40591
163	-0.66864	163	-2.40576
163.1	-0.66818	163.1	-2.4056
163.2	-0.66772	163.2	-2.40544
163.3	-0.66726	163.3	-2.40529
163.4	-0.66682	163.4	-2.40513
163.5	-0.66637	163.5	-2.40497
163.6	-0.66593	163.6	-2.40481
163.7	-0.6655	163.7	-2.40465
163.8	-0.66507	163.8	-2.40448
163.9	-0.66464	163.9	-2.40432
164	-0.66421	164	-2.40416
164.1	-0.66379	164.1	-2.40399
164.2	-0.66338	164.2	-2.40383
164.3	-0.66296	164.3	-2.40366
164.4	-0.66255	164.4	-2.4035
164.5	-0.66215	164.5	-2.40333
164.6	-0.66174	164.6	-2.40316
164.7	-0.66134	164.7	-2.40299
164.8	-0.66095	164.8	-2.40282
164.9	-0.66056	164.9	-2.40266
165	-0.66017	165	-2.40248
165.1	-0.65979	165.1	-2.40231
165.2	-0.65941	165.2	-2.40214
165.3	-0.65904	165.3	-2.40197
165.4	-0.65867	165.4	-2.4018
165.5	-0.6583	165.5	-2.40162
165.6	-0.65794	165.6	-2.40145
165.7	-0.65758	165.7	-2.40127
165.8	-0.65723	165.8	-2.40109
165.9	-0.65688	165.9	-2.40091
166	-0.65654	166	-2.40073
166.1	-0.6562	166.1	-2.40055
166.2	-0.65587	166.2	-2.40037
166.3	-0.65554	166.3	-2.40018
166.4	-0.65521	166.4	-2.4
166.5	-0.65489	166.5	-2.39981
166.6	-0.65458	166.6	-2.39962
166.7	-0.65427	166.7	-2.39943
166.8	-0.65397	166.8	-2.39924
166.9	-0.65367	166.9	-2.39904
167	-0.65337	167	-2.39885
167.1	-0.65308	167.1	-2.39865
167.2	-0.65279	167.2	-2.39845
167.3	-0.6525	167.3	-2.39826
167.4	-0.65222	167.4	-2.39806
167.5	-0.65194	167.5	-2.39786
167.6	-0.65167	167.6	-2.39766
167.7	-0.6514	167.7	-2.39746
167.8	-0.65113	167.8	-2.39726
167.9	-0.65087	167.9	-2.39705
168	-0.6506	168	-2.39685
168.1	-0.65035	168.1	-2.39665
168.2	-0.65009	168.2	-2.39644
168.3	-0.64984	168.3	-2.39624
168.4	-0.64959	168.4	-2.39604
168.5	-0.64934	168.5	-2.39583
168.6	-0.6491	168.6	-2.39563
168.7	-0.64886	168.7	-2.39543
168.8	-0.64863	168.8	-2.39522
168.9	-0.64839	168.9	-2.39502
169	-0.64816	169	-2.39482
169.1	-0.64793	169.1	-2.39461
169.2	-0.6477	169.2	-2.39441
169.3	-0.64747	169.3	-2.39421
169.4	-0.64724	169.4	-2.39401
169.5	-0.64702	169.5	-2.39382
169.6	-0.6468	169.6	-2.39362
169.7	-0.64657	169.7	-2.39342
169.8	-0.64636	169.8	-2.39323
169.9	-0.64614	169.9	-2.39304
170	-0.64592	170	-2.39285
170.1	-0.64571	170.1	-2.39266
170.2	-0.6455	170.2	-2.39247
170.3	-0.64528	170.3	-2.39228
170.4	-0.64507	170.4	-2.3921
170.5	-0.64486	170.5	-2.39191
170.6	-0.64465	170.6	-2.39173
170.7	-0.64445	170.7	-2.39155
170.8	-0.64424	170.8	-2.39138
170.9	-0.64403	170.9	-2.3912
171	-0.64382	171	-2.39103
171.1	-0.64362	171.1	-2.39086
171.2	-0.64341	171.2	-2.39069
171.3	-0.64321	171.3	-2.39052
171.4	-0.643	171.4	-2.39036
171.5	-0.6428	171.5	-2.39019
171.6	-0.64259	171.6	-2.39003
171.7	-0.64239	171.7	-2.38987
171.8	-0.64219	171.8	-2.38972
171.9	-0.64198	171.9	-2.38956
172	-0.64178	172	-2.38941
172.1	-0.64157	172.1	-2.38926
172.2	-0.64137	172.2	-2.38911
172.3	-0.64116	172.3	-2.38896
172.4	-0.64096	172.4	-2.38882
172.5	-0.64075	172.5	-2.38868
172.6	-0.64055	172.6	-2.38854
172.7	-0.64034	172.7	-2.3884
172.8	-0.64013	172.8	-2.38826
172.9	-0.63992	172.9	-2.38812
173	-0.63972	173	-2.38799
173.1	-0.63951	173.1	-2.38786
173.2	-0.6393	173.2	-2.38773
173.3	-0.63909	173.3	-2.3876
173.4	-0.63888	173.4	-2.38748
173.5	-0.63867	173.5	-2.38735
173.6	-0.63846	173.6	-2.38723
173.7	-0.63825	173.7	-2.38711
173.8	-0.63804	173.8	-2.38699
173.9	-0.63784	173.9	-2.38687
174	-0.63763	174	-2.38676
174.1	-0.63742	174.1	-2.38664
174.2	-0.63722	174.2	-2.38652
174.3	-0.63701	174.3	-2.38641
174.4	-0.63681	174.4	-2.3863
174.5	-0.63661	174.5	-2.38618
174.6	-0.63641	174.6	-2.38607
174.7	-0.6362	174.7	-2.38596
174.8	-0.636	174.8	-2.38585
174.9	-0.6358	174.9	-2.38573
175	-0.6356	175	-2.38562
175.1	-0.6354	175.1	-2.38551
175.2	-0.6352	175.2	-2.38539
175.3	-0.635	175.3	-2.38528
175.4	-0.6348	175.4	-2.38517
175.5	-0.6346	175.5	-2.38505
175.6	-0.63441	175.6	-2.38494
175.7	-0.63421	175.7	-2.38482
175.8	-0.63401	175.8	-2.3847
175.9	-0.63381	175.9	-2.38458
176	-0.63362	176	-2.38446
176.1	-0.63342	176.1	-2.38434
176.2	-0.63322	176.2	-2.38422
176.3	-0.63303	176.3	-2.38409
176.4	-0.63283	176.4	-2.38397
176.5	-0.63263	176.5	-2.38384
176.6	-0.63244	176.6	-2.38371
176.7	-0.63224	176.7	-2.38358
176.8	-0.63204	176.8	-2.38344
176.9	-0.63185	176.9	-2.38331
177	-0.63165	177	-2.38317
177.1	-0.63146	177.1	-2.38303
177.2	-0.63127	177.2	-2.38289
177.3	-0.63107	177.3	-2.38275
177.4	-0.63088	177.4	-2.3826
177.5	-0.63069	177.5	-2.38246
177.6	-0.6305	177.6	-2.38231
177.7	-0.63031	177.7	-2.38216
177.8	-0.63012	177.8	-2.382
177.9	-0.62993	177.9	-2.38185
178	-0.62974	178	-2.38169
178.1	-0.62955	178.1	-2.38153
178.2	-0.62935	178.2	-2.38137
178.3	-0.62916	178.3	-2.38121
178.4	-0.62897	178.4	-2.38104
178.5	-0.62878	178.5	-2.38087
178.6	-0.62858	178.6	-2.38071
178.7	-0.62839	178.7	-2.38054
178.8	-0.6282	178.8	-2.38037
178.9	-0.62801	178.9	-2.38019
179	-0.62782	179	-2.38002
179.1	-0.62762	179.1	-2.37984
179.2	-0.62743	179.2	-2.37967
179.3	-0.62724	179.3	-2.37949
179.4	-0.62705	179.4	-2.37931
179.5	-0.62686	179.5	-2.37913
179.6	-0.62667	179.6	-2.37895
179.7	-0.62649	179.7	-2.37877
179.8	-0.6263	179.8	-2.37859
179.9	-0.62612	179.9	-2.3784
180	-0.62593	180	-2.37822
180.1	-0.62574	180.1	-2.37803
180.2	-0.62556	180.2	-2.37785
180.3	-0.62538	180.3	-2.37766
180.4	-0.62519	180.4	-2.37748
180.5	-0.62501	180.5	-2.37729
180.6	-0.62483	180.6	-2.37711
180.7	-0.62465	180.7	-2.37692
180.8	-0.62447	180.8	-2.37674
180.9	-0.62429	180.9	-2.37655
181	-0.62412	181	-2.37637
181.1	-0.62394	181.1	-2.37618
181.2	-0.62376	181.2	-2.37599
181.3	-0.62358	181.3	-2.37581
181.4	-0.62341	181.4	-2.37562
181.5	-0.62323	181.5	-2.37544
181.6	-0.62306	181.6	-2.37525
181.7	-0.62288	181.7	-2.37507
181.8	-0.62271	181.8	-2.37489
181.9	-0.62255	181.9	-2.3747
182	-0.62238	182	-2.37452
182.1	-0.62221	182.1	-2.37434
182.2	-0.62205	182.2	-2.37415
182.3	-0.62189	182.3	-2.37397
182.4	-0.62172	182.4	-2.37379
182.5	-0.62156	182.5	-2.37361
182.6	-0.62141	182.6	-2.37343
182.7	-0.62125	182.7	-2.37326
182.8	-0.62109	182.8	-2.37308
182.9	-0.62094	182.9	-2.3729
183	-0.62078	183	-2.37273
183.1	-0.62063	183.1	-2.37255
183.2	-0.62047	183.2	-2.37238
183.3	-0.62032	183.3	-2.3722
183.4	-0.62016	183.4	-2.37203
183.5	-0.62001	183.5	-2.37186
183.6	-0.61985	183.6	-2.37169
183.7	-0.6197	183.7	-2.37151
183.8	-0.61954	183.8	-2.37134
183.9	-0.61939	183.9	-2.37117
184	-0.61924	184	-2.37101
184.1	-0.61908	184.1	-2.37084
184.2	-0.61893	184.2	-2.37067
184.3	-0.61878	184.3	-2.3705
184.4	-0.61862	184.4	-2.37033
184.5	-0.61847	184.5	-2.37016
184.6	-0.61832	184.6	-2.37
184.7	-0.61816	184.7	-2.36983
184.8	-0.61801	184.8	-2.36966
184.9	-0.61786	184.9	-2.36949
185	-0.6177	185	-2.36933
185.1	-0.61755	185.1	-2.36916
185.2	-0.6174	185.2	-2.36899
185.3	-0.61725	185.3	-2.36882
185.4	-0.6171	185.4	-2.36866
185.5	-0.61695	185.5	-2.36849
185.6	-0.6168	185.6	-2.36832
185.7	-0.61665	185.7	-2.36815
185.8	-0.6165	185.8	-2.36798
185.9	-0.61635	185.9	-2.36782
186	-0.61621	186	-2.36765
186.1	-0.61606	186.1	-2.36748
186.2	-0.61591	186.2	-2.36731
186.3	-0.61576	186.3	-2.36714
186.4	-0.6156	186.4	-2.36697
186.5	-0.61545	186.5	-2.3668
186.6	-0.6153	186.6	-2.36663
186.7	-0.61515	186.7	-2.36646
186.8	-0.61499	186.8	-2.36629
186.9	-0.61484	186.9	-2.36612
187	-0.61468	187	-2.36595
187.1	-0.61453	187.1	-2.36578
187.2	-0.61437	187.2	-2.36561
187.3	-0.61422	187.3	-2.36544
187.4	-0.61406	187.4	-2.36527
187.5	-0.6139	187.5	-2.3651
187.6	-0.61375	187.6	-2.36493
187.7	-0.61359	187.7	-2.36476
187.8	-0.61343	187.8	-2.3646
187.9	-0.61328	187.9	-2.36443
188	-0.61312	188	-2.36426
188.1	-0.61297	188.1	-2.3641
188.2	-0.61281	188.2	-2.36393
188.3	-0.61266	188.3	-2.36377
188.4	-0.6125	188.4	-2.3636
188.5	-0.61234	188.5	-2.36344
188.6	-0.61219	188.6	-2.36328
188.7	-0.61203	188.7	-2.36312
188.8	-0.61188	188.8	-2.36296
188.9	-0.61172	188.9	-2.3628
189	-0.61156	189	-2.36264
189.1	-0.61141	189.1	-2.36248
189.2	-0.61125	189.2	-2.36233
189.3	-0.6111	189.3	-2.36218
189.4	-0.61094	189.4	-2.36202
189.5	-0.61078	189.5	-2.36187
189.6	-0.61063	189.6	-2.36172
189.7	-0.61047	189.7	-2.36158
189.8	-0.61031	189.8	-2.36143
189.9	-0.61016	189.9	-2.36129
190	-0.61	190	-2.36115
190.1	-0.60985	190.1	-2.36101
190.2	-0.6097	190.2	-2.36087
190.3	-0.60955	190.3	-2.36074
190.4	-0.60939	190.4	-2.36061
190.5	-0.60924	190.5	-2.36047
190.6	-0.60909	190.6	-2.36035
190.7	-0.60894	190.7	-2.36022
190.8	-0.60879	190.8	-2.3601
190.9	-0.60864	190.9	-2.35997
191	-0.6085	191	-2.35985
191.1	-0.60835	191.1	-2.35974
191.2	-0.6082	191.2	-2.35962
191.3	-0.60805	191.3	-2.3595
191.4	-0.60791	191.4	-2.35939
191.5	-0.60776	191.5	-2.35928
191.6	-0.60762	191.6	-2.35917
191.7	-0.60748	191.7	-2.35907
191.8	-0.60734	191.8	-2.35896
191.9	-0.60719	191.9	-2.35886
192	-0.60705	192	-2.35876
192.1	-0.60691	192.1	-2.35865
192.2	-0.60677	192.2	-2.35856
192.3	-0.60663	192.3	-2.35846
192.4	-0.60649	192.4	-2.35836
192.5	-0.60636	192.5	-2.35826
192.6	-0.60622	192.6	-2.35817
192.7	-0.60608	192.7	-2.35807
192.8	-0.60594	192.8	-2.35798
192.9	-0.60581	192.9	-2.35788
193	-0.60567	193	-2.35779
193.1	-0.60554	193.1	-2.35769
193.2	-0.60541	193.2	-2.3576
193.3	-0.60527	193.3	-2.3575
193.4	-0.60514	193.4	-2.3574
193.5	-0.60501	193.5	-2.35731
193.6	-0.60488	193.6	-2.35721
193.7	-0.60475	193.7	-2.35711
193.8	-0.60463	193.8	-2.35701
193.9	-0.6045	193.9	-2.35691
194	-0.60437	194	-2.35681
194.1	-0.60425	194.1	-2.3567
194.2	-0.60412	194.2	-2.35659
194.3	-0.604	194.3	-2.35649
194.4	-0.60387	194.4	-2.35638
194.5	-0.60375	194.5	-2.35626
194.6	-0.60363	194.6	-2.35615
194.7	-0.60351	194.7	-2.35603
194.8	-0.60339	194.8	-2.35592
194.9	-0.60327	194.9	-2.3558
195	-0.60315	195	-2.35567
195.1	-0.60303	195.1	-2.35555
195.2	-0.60291	195.2	-2.35542
195.3	-0.60279	195.3	-2.35529
195.4	-0.60267	195.4	-2.35516
195.5	-0.60256	195.5	-2.35503
195.6	-0.60244	195.6	-2.3549
195.7	-0.60232	195.7	-2.35476
195.8	-0.6022	195.8	-2.35462
195.9	-0.60209	195.9	-2.35448
196	-0.60197	196	-2.35434
196.1	-0.60185	196.1	-2.3542
196.2	-0.60174	196.2	-2.35406
196.3	-0.60162	196.3	-2.35391
196.4	-0.60151	196.4	-2.35376
196.5	-0.6014	196.5	-2.35361
196.6	-0.60128	196.6	-2.35346
196.7	-0.60117	196.7	-2.35331
196.8	-0.60106	196.8	-2.35316
196.9	-0.60094	196.9	-2.35301
197	-0.60083	197	-2.35285
197.1	-0.60072	197.1	-2.3527
197.2	-0.60061	197.2	-2.35254
197.3	-0.6005	197.3	-2.35238
197.4	-0.60039	197.4	-2.35222
197.5	-0.60028	197.5	-2.35206
197.6	-0.60017	197.6	-2.3519
197.7	-0.60006	197.7	-2.35174
197.8	-0.59995	197.8	-2.35157
197.9	-0.59984	197.9	-2.35141
198	-0.59973	198	-2.35125
198.1	-0.59963	198.1	-2.35108
198.2	-0.59952	198.2	-2.35092
198.3	-0.59941	198.3	-2.35075
198.4	-0.5993	198.4	-2.35058
198.5	-0.5992	198.5	-2.35041
198.6	-0.59909	198.6	-2.35025
198.7	-0.59898	198.7	-2.35008
198.8	-0.59887	198.8	-2.34991
198.9	-0.59876	198.9	-2.34974
199	-0.59865	199	-2.34957
199.1	-0.59855	199.1	-2.3494
199.2	-0.59844	199.2	-2.34923
199.3	-0.59833	199.3	-2.34906
199.4	-0.59823	199.4	-2.34889
199.5	-0.59812	199.5	-2.34872
199.6	-0.59801	199.6	-2.34855
199.7	-0.5979	199.7	-2.34838
199.8	-0.5978	199.8	-2.34821
199.9	-0.59769	199.9	-2.34804
[truncated: 34,001 more rows]

## Sheet: Fig. 3f
1	-0.11624
2	-0.11905
3	-0.12305
4	-0.11828

## Sheet: Fig. 3e
1	25	-0.11525
2	30	-0.11751
3	32.5	-0.11978
4	35	-0.11872
5	37.5	-0.12204
6	40	-0.11821

## Sheet: Fig. 3h
Figure 3h
	i (uA)	blood lactate (mM)
0	0	--
7	--	2
20	-0.4	--
27	--	9
40	0	--
47		3

## Sheet: Fig. 3i
Figure 3i
t (s)	i(uA)
0	-1.02561
1	-1.02478
2	-1.02401
3	-1.02322
4	-1.02248
5	-1.02167
6	-1.02092
7	-1.0202
8	-1.01967
9	-1.01917
10	-1.02009
11	-1.02221
12	-1.02491
13	-1.02762
14	-1.03046
15	-1.03339
16	-1.0364
17	-1.03931
18	-1.04218
19	-1.04507
20	-1.04799
21	-1.04946
22	-1.04966
23	-1.04937
24	-1.04902
25	-1.04873
26	-1.0483
27	-1.04786
28	-1.04748
29	-1.04709
30	-1.0466
31	-1.0459
32	-1.04539
33	-1.04495
34	-1.04428
35	-1.04397
36	-1.04345
37	-1.04295
38	-1.04251
39	-1.04202
40	-1.04154
41	-1.0411
42	-1.04077
43	-1.04031
44	-1.03983
45	-1.0396
46	-1.03904
47	-1.03865
48	-1.03834
49	-1.03796
50	-1.03778
51	-1.03752
52	-1.03704
53	-1.03656
54	-1.03641
55	-1.03647
56	-1.03659
57	-1.03675
58	-1.03691
59	-1.03706
60	-1.03722
61	-1.03732
62	-1.03753
63	-1.03808
64	-1.0387
65	-1.03902
66	-1.03923
67	-1.03937
68	-1.03957
69	-1.03974
70	-1.03995
71	-1.0401
72	-1.0402
73	-1.04028
74	-1.0401
75	-1.04006
76	-1.03981
77	-1.03966
78	-1.0395
79	-1.03918
80	-1.03883
81	-1.03846
82	-1.0381
83	-1.03783
84	-1.03748
85	-1.03727
86	-1.03688
87	-1.03659
88	-1.03613
89	-1.03547
90	-1.03486
91	-1.03429
92	-1.03364
93	-1.03309
94	-1.03235
95	-1.03166
96	-1.03101
97	-1.03042
98	-1.02994
99	-1.02962
100	-1.02948
101	-1.02921
102	-1.0289
103	-1.02916
104	-1.02953
105	-1.02955
106	-1.02952
107	-1.02945
108	-1.02928
109	-1.02905
110	-1.0286
111	-1.02819
112	-1.02771
113	-1.02722
114	-1.02633
115	-1.02515
116	-1.02444
117	-1.02367
118	-1.02291
119	-1.0221
120	-1.02129
121	-1.02053
122	-1.01968
123	-1.01922
124	-1.01871
125	-1.01803
126	-1.01748
127	-1.01696
128	-1.01649
129	-1.01603
130	-1.01563
131	-1.01531
132	-1.01504
133	-1.01484
134	-1.01441
135	-1.01392
136	-1.01339
137	-1.01279
138	-1.01205
139	-1.01134
140	-1.01083
141	-1.0103
142	-1.00968
143	-1.00903
144	-1.0084
145	-1.00768
146	-1.00706
147	-1.00651
148	-1.00598
149	-1.0055
150	-1.00499
151	-1.00421
152	-1.00345
153	-1.00267
154	-1.00183
155	-1.00124
156	-1.00107
157	-1.00072
158	-1.00023
159	-0.99966
160	-0.99905
161	-0.99838
162	-0.99778
163	-0.9972
164	-0.99653
165	-0.9958
166	-0.99475
167	-0.99362
168	-0.99295
169	-0.9924
170	-0.9919
171	-0.99144
172	-0.99103
173	-0.99061
174	-0.99013
175	-0.98981
176	-0.98951
177	-0.9893
178	-0.98882
179	-0.9881
180	-0.98739
181	-0.98669
182	-0.98602
183	-0.98533
184	-0.98464
185	-0.98394
186	-0.98315
187	-0.98241
188	-0.98167
189	-0.98085
190	-0.97998
191	-0.97905
192	-0.97806
193	-0.9774
194	-0.97686
195	-0.97627
196	-0.97544
197	-0.97465
198	-0.97401
199	-0.97326
200	-0.97257
201	-0.97202
202	-0.97155
203	-0.97115
204	-0.97043
205	-0.96959
206	-0.96874
207	-0.96819
208	-0.96748
209	-0.96666
210	-0.96595
211	-0.96527
212	-0.96443
213	-0.96355
214	-0.96268
215	-0.96176
216	-0.96091
217	-0.96009
218	-0.95928
219	-0.95861
220	-0.95792
221	-0.95721
222	-0.95648
223	-0.95581
224	-0.95528
225	-0.95474
226	-0.95417
227	-0.95354
228	-0.95297
229	-0.95247
230	-0.95206
231	-0.95169
232	-0.9513
233	-0.951
234	-0.95069
235	-0.95027
236	-0.94988
237	-0.94965
238	-0.94945
239	-0.94937
240	-0.94934
241	-0.94929
242	-0.94933
243	-0.94949
244	-0.94968
245	-0.94985
246	-0.94983
247	-0.94961
248	-0.94925
249	-0.9488
250	-0.94816
251	-0.94729
252	-0.94657
253	-0.9457
254	-0.94487
255	-0.94396
256	-0.94306
257	-0.94236
258	-0.94188
259	-0.94143
260	-0.94108
261	-0.94079
262	-0.94063
263	-0.94019
264	-0.93975
265	-0.9392
266	-0.93963
267	-0.94077
268	-0.94251
269	-0.94447
270	-0.94655
271	-0.94874
272	-0.95094
273	-0.95316
274	-0.95552
275	-0.9579
276	-0.96027
277	-0.9616
278	-0.96229
279	-0.96252
280	-0.96252
281	-0.96244
282	-0.9621
283	-0.96117
284	-0.96017
285	-0.95919
286	-0.95824
287	-0.95736
288	-0.95657
289	-0.95628
290	-0.95538
291	-0.95522
292	-0.95505
293	-0.95495
294	-0.95548
295	-0.95597
296	-0.95642
297	-0.95687
298	-0.95733
299	-0.9583
300	-0.95931
301	-0.96083
302	-0.96181
303	-0.963
304	-0.96436
305	-0.96572
306	-0.96718
307	-0.96869
308	-0.97016
309	-0.97156
310	-0.97243
311	-0.97272
312	-0.97299
313	-0.97311
314	-0.97305
315	-0.97283
316	-0.97262
317	-0.97239
318	-0.97185
319	-0.97044
320	-0.96905
321	-0.96765
322	-0.96623
323	-0.96483
324	-0.96344
325	-0.96201
326	-0.96075
327	-0.95955
328	-0.95837
329	-0.95744
330	-0.95744
331	-0.95741
332	-0.95737
333	-0.95733
334	-0.95723
335	-0.95709
336	-0.95696
337	-0.9567
338	-0.95636
339	-0.956
340	-0.95571
341	-0.95516
342	-0.95475
343	-0.95426
344	-0.95378
345	-0.95342
346	-0.95298
347	-0.95256
348	-0.95213
349	-0.95167
350	-0.95117
351	-0.95052
352	-0.95013
353	-0.94962
354	-0.9492
355	-0.94878
356	-0.94832
357	-0.9478
358	-0.94721
359	-0.94675
360	-0.94629
361	-0.94579
362	-0.94539
363	-0.94492
364	-0.94445
365	-0.94398
366	-0.9435
367	-0.94294
368	-0.9425
369	-0.9421
370	-0.94166
371	-0.94114
372	-0.94075
373	-0.94032
374	-0.93997
375	-0.93963
376	-0.93936
377	-0.93912
378	-0.93949
379	-0.94053
380	-0.94142
381	-0.94214
382	-0.9428
383	-0.94302
384	-0.9433
385	-0.94364
386	-0.94391
387	-0.94412
388	-0.94435
389	-0.94398
390	-0.94302
391	-0.94221
392	-0.94155
393	-0.94108
394	-0.941
395	-0.94084
396	-0.94063
397	-0.9405
398	-0.94033
399	-0.94012
400	-0.94002
401	-0.93987
402	-0.93982
403	-0.9397
404	-0.93953
405	-0.93929
406	-0.93912
407	-0.93888
408	-0.93857
409	-0.93833
410	-0.93811
411	-0.9378
412	-0.93785
413	-0.93821
414	-0.93868
415	-0.93926
416	-0.93993
417	-0.94055
418	-0.94124
419	-0.94195
420	-0.94263
421	-0.94329
422	-0.94398
423	-0.94421
424	-0.94408
425	-0.94385
426	-0.94355
427	-0.94319
428	-0.9428
429	-0.94237
430	-0.94193
431	-0.94146
432	-0.94099
433	-0.94052
434	-0.94006
435	-0.94019
436	-0.94096
437	-0.94163
438	-0.94231
439	-0.94296
440	-0.94361
441	-0.94424
442	-0.94489
443	-0.94554
444	-0.94605
445	-0.94565
446	-0.94465
447	-0.94307
448	-0.94159
449	-0.94015
450	-0.93877
451	-0.93739
452	-0.93608
453	-0.93496
454	-0.93385
455	-0.93282
456	-0.93279
457	-0.93273
458	-0.93263
459	-0.9325
460	-0.93235
461	-0.9322
462	-0.93203
463	-0.93181
464	-0.93138
465	-0.93097
466	-0.93061
467	-0.93018
468	-0.9298
469	-0.9294
470	-0.92901
471	-0.92869
472	-0.9284
473	-0.92816
474	-0.92775
475	-0.92742
476	-0.927
477	-0.92671
478	-0.92641
479	-0.92613
480	-0.92578
481	-0.92534
482	-0.92526
483	-0.92546
484	-0.92574
485	-0.92632
486	-0.92675
487	-0.92711
488	-0.92732
489	-0.92749
490	-0.92755
491	-0.92766
492	-0.9278
493	-0.92751
494	-0.92686
495	-0.92609
496	-0.92561
497	-0.92502
498	-0.92426
499	-0.92353
500	-0.92282
501	-0.9221
502	-0.92143
503	-0.92071
504	-0.91995
505	-0.91907
506	-0.91823
507	-0.9169
508	-0.91575
509	-0.9158
510	-0.91611
511	-0.91646
512	-0.91687
513	-0.91719
514	-0.91761
515	-0.91811
516	-0.91876
517	-0.91943
518	-0.92024
519	-0.92102
520	-0.92089
521	-0.92044
522	-0.91996
523	-0.9195
524	-0.9191
525	-0.91867
526	-0.91805
527	-0.91738
528	-0.9163
529	-0.91477
530	-0.9133
531	-0.91182
532	-0.91044
533	-0.9091
534	-0.90777
535	-0.90647
536	-0.90536
537	-0.9045
538	-0.90403
539	-0.9041
540	-0.90443
541	-0.90482
542	-0.90522
543	-0.90554
544	-0.9059
545	-0.9063
546	-0.90679
547	-0.90719
548	-0.90754
549	-0.90752
550	-0.90729
551	-0.90718
552	-0.90703
553	-0.90688
554	-0.9068
555	-0.90666
556	-0.90643
557	-0.90616
558	-0.90581
559	-0.90543
560	-0.90512
561	-0.90474
562	-0.90436
563	-0.90392
564	-0.90359
565	-0.90325
566	-0.90297
567	-0.9027
568	-0.90239
569	-0.90209
570	-0.90174
571	-0.90142
572	-0.90118
573	-0.90098
574	-0.90084
575	-0.90058
576	-0.90024
577	-0.89988
578	-0.89949
579	-0.89912
580	-0.89876
581	-0.89834
582	-0.89786
583	-0.89735
584	-0.89687
585	-0.89642
586	-0.89594
587	-0.89546
588	-0.89496
589	-0.89449
590	-0.89405
591	-0.89362
592	-0.8934
593	-0.89335
594	-0.89321
595	-0.89298
596	-0.89261
597	-0.89232
598	-0.89215
599	-0.89199
600	-0.89178
601	-0.89139
602	-0.89106
603	-0.89062
604	-0.89001
605	-0.88949
606	-0.88895
607	-0.88848
608	-0.88803
609	-0.88737
610	-0.88675
611	-0.88615
612	-0.88575
613	-0.88516
614	-0.88458
615	-0.88391
616	-0.88329
617	-0.8828
618	-0.88237
619	-0.88194
620	-0.88151
621	-0.88098
622	-0.88052
623	-0.88001
624	-0.8796
625	-0.87921
626	-0.87891
627	-0.87854
628	-0.87809
629	-0.8776
630	-0.87723
631	-0.8771
632	-0.8771
633	-0.87704
634	-0.87695
635	-0.87692
636	-0.87688
637	-0.87684
638	-0.87684
639	-0.87684
640	-0.87685
641	-0.87715
642	-0.8778
643	-0.87838
644	-0.87901
645	-0.87975
646	-0.88043
647	-0.88104
648	-0.88152
649	-0.88203
650	-0.88251
651	-0.88293
652	-0.8829
653	-0.88241
654	-0.88187
655	-0.88131
656	-0.88061
657	-0.87995
658	-0.87931
659	-0.87875
660	-0.87819
661	-0.87765
662	-0.87713
663	-0.87656
664	-0.87593
665	-0.87523
666	-0.87461
667	-0.87399
668	-0.87334
669	-0.87267
670	-0.87201
671	-0.87134
672	-0.87077
673	-0.8701
674	-0.86959
675	-0.86905
676	-0.86859
677	-0.86803
678	-0.86753
679	-0.86699
680	-0.86656
681	-0.86607
682	-0.86557
683	-0.86501
684	-0.86471
685	-0.86424
686	-0.86381
687	-0.86352
688	-0.86322
689	-0.86277
690	-0.86234
691	-0.86186
692	-0.86145
693	-0.861
694	-0.86052
695	-0.85999
696	-0.85951
697	-0.85916
698	-0.85873
699	-0.85839
700	-0.85817
701	-0.85794
702	-0.85765
703	-0.85746
704	-0.85732
705	-0.85722
706	-0.85709
707	-0.85688
708	-0.85678
709	-0.85641
710	-0.85605
711	-0.85575
712	-0.85549
713	-0.85521
714	-0.85489
715	-0.85447
716	-0.854
717	-0.85342
718	-0.85284
719	-0.8523
720	-0.85197
721	-0.85158
722	-0.85092
723	-0.85024
724	-0.84977
725	-0.84931
726	-0.84898
727	-0.84869
728	-0.84842
729	-0.84827
730	-0.84791
731	-0.84758
732	-0.84732
733	-0.8472
734	-0.84708
735	-0.8468
736	-0.8464
737	-0.84599
738	-0.84553
739	-0.8451
740	-0.84465
741	-0.84422
742	-0.844
743	-0.84396
744	-0.844
745	-0.84406
746	-0.84416
747	-0.84419
748	-0.84416
749	-0.84412
750	-0.84403
751	-0.84431
752	-0.84532
753	-0.84607
754	-0.84667
755	-0.84721
756	-0.84774
757	-0.84823
758	-0.84882
759	-0.8494
760	-0.85008
761	-0.85071
762	-0.85099
763	-0.85046
764	-0.84998
765	-0.84931
766	-0.84852
767	-0.84747
768	-0.8461
769	-0.84475
770	-0.84342
771	-0.84203
772	-0.84077
773	-0.83952
774	-0.83832
775	-0.83725
776	-0.8369
777	-0.83677
778	-0.83695
779	-0.83753
780	-0.8381
781	-0.83873
782	-0.83939
783	-0.83996
784	-0.84051
785	-0.84104
786	-0.84145
787	-0.84123
788	-0.84102
789	-0.84078
790	-0.8405
791	-0.84014
792	-0.83977
793	-0.83943
794	-0.83913
795	-0.83888
796	-0.83855
797	-0.83804
798	-0.83732
799	-0.83654
800	-0.83575
801	-0.8349
802	-0.83412
803	-0.83332
804	-0.8325
805	-0.8316
806	-0.83074
807	-0.82994
808	-0.82932
809	-0.82889
810	-0.82841
811	-0.82789
812	-0.82745
813	-0.82698
814	-0.82649
815	-0.82603
816	-0.82569
817	-0.82542
818	-0.82532
819	-0.82535
820	-0.82549
821	-0.82564
822	-0.82583
823	-0.82606
824	-0.82629
825	-0.82651
826	-0.82672
827	-0.82686
828	-0.82679
829	-0.8266
830	-0.82637
831	-0.8261
832	-0.82581
833	-0.82551
834	-0.82521
835	-0.825
836	-0.8248
837	-0.8246
838	-0.82448
839	-0.82434
840	-0.82419
841	-0.82394
842	-0.82369
843	-0.82342
844	-0.82309
845	-0.82292
846	-0.82252
847	-0.82192
848	-0.82127
849	-0.8206
850	-0.81994
851	-0.81926
852	-0.81867
853	-0.81805
854	-0.8175
855	-0.81707
856	-0.81647
857	-0.81605
858	-0.81584
859	-0.81576
860	-0.81584
861	-0.81617
862	-0.81653
863	-0.81838
864	-0.82023
865	-0.82072
866	-0.82098
867	-0.82103
868	-0.8213
869	-0.82157
870	-0.82173
871	-0.82175
872	-0.82149
873	-0.82122
874	-0.81935
875	-0.81754
876	-0.81702
877	-0.81731
878	-0.81845
879	-0.81923
880	-0.81907
881	-0.8188
882	-0.81848
883	-0.81849
884	-0.81848
885	-0.81849
886	-0.81843
887	-0.81837
888	-0.81768
889	-0.81634
890	-0.81524
891	-0.81509
892	-0.81511
893	-0.81509
894	-0.8148
895	-0.81467
896	-0.81467
897	-0.81471
898	-0.81484
899	-0.81514
900	-0.81525
901	-0.81514
902	-0.81502
903	-0.81503
904	-0.81515
905	-0.81524
906	-0.81522
907	-0.81505
908	-0.81474
909	-0.81439
910	-0.81394
911	-0.81375
912	-0.81363
913	-0.81357
914	-0.8133
915	-0.81286
916	-0.81231
917	-0.81318
918	-0.81368
919	-0.81338
920	-0.81298
921	-0.81255
922	-0.81194
923	-0.81188
924	-0.81146
925	-0.81105
926	-0.81063
927	-0.81027
928	-0.80855
929	-0.80759
930	-0.80732
931	-0.80716
932	-0.8068
933	-0.80655
934	-0.80632
935	-0.80703
936	-0.80768
937	-0.8074
938	-0.80711
939	-0.80671
940	-0.80646
941	-0.80683
942	-0.80674
943	-0.80661
944	-0.80641
945	-0.8056
946	-0.80421
947	-0.80382
948	-0.80487
949	-0.80487
950	-0.80475
951	-0.80407
952	-0.80366
953	-0.80439
954	-0.8052
955	-0.80512
956	-0.805
957	-0.805
958	-0.80403
959	-0.80281
960	-0.80267
961	-0.80274
962	-0.80285
963	-0.80243
964	-0.80127
965	-0.8004
966	-0.80024
967	-0.80008
968	-0.80104
969	-0.80177
970	-0.80135
971	-0.80088
972	-0.80098
973	-0.80148
974	-0.8021
975	-0.80165
976	-0.8009
977	-0.80036
978	-0.8006
979	-0.80024
980	-0.79902
981	-0.7986
982	-0.79892
983	-0.79913
984	-0.79908
985	-0.79813
986	-0.79768
987	-0.79736
988	-0.79825
989	-0.7987
990	-0.79734
991	-0.79697
992	-0.79746
993	-0.79784
994	-0.79783
995	-0.79664
996	-0.79616
997	-0.79685
998	-0.79825
999	-0.79829
1000	-0.79712
1001	-0.7972
1002	-0.79787
1003	-0.79862
1004	-0.79875
1005	-0.79796
1006	-0.79822
1007	-0.79968
1008	-0.80064
1009	-0.79989
1010	-0.79916
1011	-0.80007
1012	-0.80164
1013	-0.80243
1014	-0.80175
1015	-0.80081
1016	-0.80211
1017	-0.80321
1018	-0.80275
1019	-0.80243
1020	-0.80304
1021	-0.80409
1022	-0.8045
1023	-0.80327
1024	-0.80205
1025	-0.8027
1026	-0.80386
1027	-0.80355
1028	-0.80343
1029	-0.80266
1030	-0.8015
1031	-0.80163
1032	-0.8018
1033	-0.80194
1034	-0.80285
1035	-0.80414
1036	-0.80432
1037	-0.80435
1038	-0.80448
1039	-0.80461
1040	-0.80578
1041	-0.80714
1042	-0.80736
1043	-0.80735
1044	-0.80745
1045	-0.80768
1046	-0.80779
1047	-0.80793
1048	-0.80812
1049	-0.80833
1050	-0.80858
1051	-0.8088
1052	-0.80911
1053	-0.80947
1054	-0.80986
1055	-0.81016
1056	-0.81051
1057	-0.8109
1058	-0.8112
1059	-0.81141
1060	-0.81158
1061	-0.81177
1062	-0.81195
1063	-0.81197
1064	-0.81186
1065	-0.81155
1066	-0.81117
1067	-0.81077
1068	-0.81036
1069	-0.80997
1070	-0.80964
1071	-0.80926
1072	-0.8089
1073	-0.80851
1074	-0.80811
1075	-0.80777
1076	-0.80752
1077	-0.80771
1078	-0.80822
1079	-0.80888
1080	-0.80976
1081	-0.81063
1082	-0.81164
1083	-0.81263
1084	-0.8136
1085	-0.81461
1086	-0.81561
1087	-0.81661
1088	-0.81727
1089	-0.81759
1090	-0.81782
1091	-0.81786
1092	-0.81801
1093	-0.81813
1094	-0.81812
1095	-0.81816
1096	-0.81809
1097	-0.81812
1098	-0.81808
1099	-0.81793
1100	-0.81783
1101	-0.8176
1102	-0.81752
1103	-0.8172
1104	-0.81679
1105	-0.8164
1106	-0.81604
1107	-0.81593
1108	-0.81597
1109	-0.81607
1110	-0.8162
1111	-0.81643
1112	-0.81687
1113	-0.81708
1114	-0.8173
1115	-0.8176
1116	-0.81791
1117	-0.81821
1118	-0.81835
1119	-0.81824
1120	-0.81812
1121	-0.81815
1122	-0.81798
1123	-0.81779
1124	-0.8176
1125	-0.81728
1126	-0.8169
1127	-0.81647
1128	-0.81601
1129	-0.81555
1130	-0.81524
1131	-0.81496
1132	-0.81451
1133	-0.8141
1134	-0.81358
1135	-0.81311
1136	-0.81286
1137	-0.81264
1138	-0.81249
1139	-0.81274
1140	-0.8128
1141	-0.81245
1142	-0.81195
1143	-0.81146
1144	-0.81096
1145	-0.81042
1146	-0.80995
1147	-0.80952
1148	-0.80912
1149	-0.80875
1150	-0.80799
1151	-0.80736
1152	-0.807
1153	-0.80672
1154	-0.80642
1155	-0.80619
1156	-0.80597
1157	-0.80576
1158	-0.80558
1159	-0.80545
1160	-0.80529
1161	-0.80511
1162	-0.80495
1163	-0.8048
1164	-0.80465
1165	-0.80459
1166	-0.8046
1167	-0.80461
1168	-0.80459
1169	-0.80446
1170	-0.80439
1171	-0.80359
1172	-0.80239
1173	-0.80095
1174	-0.79931
1175	-0.79747
1176	-0.79576
1177	-0.79361
1178	-0.79152
1179	-0.78928
1180	-0.78699
1181	-0.78454
1182	-0.7828
1183	-0.78154
1184	-0.78074
1185	-0.78025
1186	-0.77994
1187	-0.77945
1188	-0.77931
1189	-0.77908
1190	-0.77909
1191	-0.77918
1192	-0.77934
1193	-0.7795
1194	-0.77986
1195	-0.78008
1196	-0.78048
1197	-0.78157
1198	-0.7829
1199	-0.78414
1200	-0.78546
1201	-0.78677
1202	-0.78809
1203	-0.78945
1204	-0.79078
1205	-0.79192
1206	-0.79305
1207	-0.7939
1208	-0.79427
1209	-0.79435
1210	-0.79452
1211	-0.79476
1212	-0.79509
1213	-0.7954
1214	-0.79568
1215	-0.79597
1216	-0.7962
1217	-0.7964
1218	-0.7966
1219	-0.7967
1220	-0.79685
1221	-0.79702
1222	-0.79705
1223	-0.79708
1224	-0.79724
1225	-0.79729
1226	-0.79726
1227	-0.79728
1228	-0.79728
1229	-0.79727
1230	-0.79722
1231	-0.79716
1232	-0.79706
1233	-0.79696
1234	-0.79676
1235	-0.79635
1236	-0.79602
1237	-0.79575
1238	-0.79559
1239	-0.79542
1240	-0.79524
1241	-0.79511
1242	-0.79502
1243	-0.79497
1244	-0.795
1245	-0.79506
1246	-0.79518
1247	-0.79531
1248	-0.79544
1249	-0.79539
1250	-0.79535
1251	-0.79529
1252	-0.79517
1253	-0.79501
1254	-0.79481
1255	-0.79469
1256	-0.79462
1257	-0.79458
1258	-0.79451
1259	-0.79451
1260	-0.79459
1261	-0.79471
1262	-0.79489
1263	-0.79511
1264	-0.79533
1265	-0.79548
1266	-0.79555
1267	-0.7955
1268	-0.79544
1269	-0.79537
1270	-0.79521
1271	-0.79493
1272	-0.7946
1273	-0.79425
1274	-0.79386
1275	-0.79344
1276	-0.79313
1277	-0.79274
1278	-0.79239
1279	-0.79196
1280	-0.79152
1281	-0.79114
1282	-0.79087
1283	-0.79065
1284	-0.79042
1285	-0.79017
1286	-0.79004
1287	-0.78983
1288	-0.78959
1289	-0.78935
1290	-0.78911
1291	-0.78889
1292	-0.78858
1293	-0.78829
1294	-0.78802
1295	-0.78779
1296	-0.7876
1297	-0.78733
1298	-0.7871
1299	-0.78688
1300	-0.78666
1301	-0.78649
1302	-0.78635
1303	-0.78622
1304	-0.78606
1305	-0.78589
1306	-0.78565
1307	-0.78545
1308	-0.78523
1309	-0.78504
1310	-0.78488
1311	-0.78462
1312	-0.78438
1313	-0.78413
1314	-0.78393
1315	-0.78376
1316	-0.78368
1317	-0.78365
1318	-0.78368
1319	-0.78378
1320	-0.78392
1321	-0.78399
1322	-0.78425
1323	-0.78465
1324	-0.78483
1325	-0.78513
1326	-0.78543
1327	-0.78562
1328	-0.78575
1329	-0.78585
1330	-0.78592
1331	-0.78627
1332	-0.78726
1333	-0.78823
1334	-0.78913
1335	-0.79136
1336	-0.79357
1337	-0.79589
1338	-0.79854
1339	-0.80106
1340	-0.80384
1341	-0.80667
1342	-0.80909
1343	-0.81108
1344	-0.81288
1345	-0.81457
1346	-0.81521
1347	-0.81571
1348	-0.81612
1349	-0.81589
1350	-0.81584
1351	-0.81541
1352	-0.8149
1353	-0.8145
1354	-0.81393
1355	-0.81386
1356	-0.81358
1357	-0.81296
1358	-0.81224
1359	-0.81146
1360	-0.81096
1361	-0.81094
1362	-0.81104
1363	-0.81103
1364	-0.81105
1365	-0.81104
1366	-0.8107
1367	-0.81092
1368	-0.81121
1369	-0.81138
1370	-0.8114
1371	-0.81146
1372	-0.81096
1373	-0.81042
1374	-0.80995
1375	-0.80952
1376	-0.80919
1377	-0.80882
1378	-0.80856
1379	-0.80854
1380	-0.80871
1381	-0.80907
1382	-0.80942
1383	-0.80984
1384	-0.81063
1385	-0.81122
1386	-0.81146
1387	-0.81146
1388	-0.81146
1389	-0.81096
1390	-0.81042
1391	-0.80995
1392	-0.80952
1393	-0.80909
1394	-0.80861
1395	-0.80785
1396	-0.80847
1397	-0.80872
1398	-0.80916
1399	-0.80952
1400	-0.80996
1401	-0.81039
1402	-0.81086
1403	-0.81162
1404	-0.81218
1405	-0.81274
1406	-0.81325
1407	-0.81252
1408	-0.81245
1409	-0.81234
1410	-0.81234
1411	-0.81267
1412	-0.8128
1413	-0.81263
1414	-0.81194
1415	-0.81146
1416	-0.81096
1417	-0.81042
1418	-0.80995
1419	-0.80952
1420	-0.80961
1421	-0.80971
1422	-0.80936
1423	-0.80926
1424	-0.80942
1425	-0.80977
1426	-0.81047
1427	-0.81101
1428	-0.81128
1429	-0.81141
1430	-0.81146
1431	-0.81096
1432	-0.81042
1433	-0.80995
1434	-0.80952
1435	-0.80909
1436	-0.80861
1437	-0.80785
1438	-0.8073
1439	-0.80723
1440	-0.807
1441	-0.80678
1442	-0.80664
1443	-0.80656
1444	-0.80641
1445	-0.80614
1446	-0.8059
1447	-0.80606
1448	-0.81059
1449	-0.81531
1450	-0.81513
1451	-0.81544
1452	-0.81546
1453	-0.81543
1454	-0.81553
1455	-0.81589
1456	-0.81602
1457	-0.81611
1458	-0.81587
1459	-0.81122
1460	-0.80632
1461	-0.80607
1462	-0.80563
1463	-0.80473
1464	-0.8038
1465	-0.80265
1466	-0.80119
1467	-0.79999
1468	-0.79907
1469	-0.79803
1470	-0.79686
1471	-0.79571
1472	-0.79498
1473	-0.79524
1474	-0.79645
1475	-0.7974
1476	-0.7984
1477	-0.79955
1478	-0.79985
1479	-0.79985
1480	-0.79985
1481	-0.79985
1482	-0.79985
1483	-0.7998
1484	-0.79872
1485	-0.79738
1486	-0.79624
1487	-0.79506
1488	-0.79858
1489	-0.79864
1490	-0.79869
1491	-0.79876
1492	-0.79888
1493	-0.79894
1494	-0.79864
1495	-0.80072
1496	-0.80516
1497	-0.80973
1498	-0.811
1499	-0.80633
1500	-0.80568
1501	-0.8051
1502	-0.80452
1503	-0.80398
1504	-0.80355
1505	-0.80317
1506	-0.80136
1507	-0.79871
1508	-0.7982
1509	-0.80057
1510	-0.80015
1511	-0.80002
1512	-0.79985
1513	-0.79974
1514	-0.79962
1515	-0.79954
1516	-0.8005
1517	-0.80057
1518	-0.79898
1519	-0.79509
1520	-0.79157
1521	-0.79252
1522	-0.79332
1523	-0.79399
1524	-0.79467
1525	-0.79528
1526	-0.79577
1527	-0.79529
1528	-0.79529
1529	-0.79529
1530	-0.79529
1531	-0.79538
1532	-0.79493
1533	-0.7946
1534	-0.79447
1535	-0.7943
1536	-0.79421
1537	-0.79475
1538	-0.79503
1539	-0.79467
1540	-0.79452
1541	-0.79442
1542	-0.79425
1543	-0.79421
1544	-0.79422
1545	-0.79416
1546	-0.79449
1547	-0.79467
1548	-0.79432
1549	-0.79407
1550	-0.79389
1551	-0.79376
1552	-0.79368
1553	-0.79368
1554	-0.79362
1555	-0.7936
1556	-0.79357
1557	-0.79328
1558	-0.79308
1559	-0.79287
1560	-0.79282
1561	-0.79268
1562	-0.79256
1563	-0.79221
1564	-0.79158
1565	-0.79102
1566	-0.79039
1567	-0.79039
1568	-0.79039
1569	-0.79026
1570	-0.79023
1571	-0.78984
1572	-0.78935
1573	-0.78884
1574	-0.78856
1575	-0.78915
1576	-0.78976
1577	-0.79026
1578	-0.79023
1579	-0.78984
1580	-0.78935
1581	-0.78884
1582	-0.78916
1583	-0.78983
1584	-0.79026
1585	-0.79083
1586	-0.79052
1587	-0.78984
1588	-0.78942
1589	-0.78884
1590	-0.78913
1591	-0.78941
1592	-0.78994
1593	-0.79002
1594	-0.78984
1595	-0.78991
1596	-0.78962
1597	-0.79002
1598	-0.79051
1599	-0.79101
1600	-0.7913
1601	-0.79073
1602	-0.79052
1603	-0.78991
1604	-0.78984
1605	-0.79002
1606	-0.78973
1607	-0.78945
1608	-0.78884
1609	-0.78834
1610	-0.78845
1611	-0.78866
1612	-0.78923
1613	-0.78945
1614	-0.79013
1615	-0.79002
1616	-0.78991
1617	-0.78991
1618	-0.78991
1619	-0.78991
1620	-0.78991
1621	-0.78984
1622	-0.79002
1623	-0.79197
1624	-0.79236
1625	-0.79218
1626	-0.79225
1627	-0.79197
1628	-0.79169
1629	-0.79175
1630	-0.79168
1631	-0.79228
1632	-0.79236
1633	-0.79225
1634	-0.79002
1635	-0.78935
1636	-0.78892
1637	-0.78834
1638	-0.78866
1639	-0.78974
1640	-0.79078
1641	-0.79163
1642	-0.79164
1643	-0.79159
1644	-0.79156
1645	-0.79174
1646	-0.79222
1647	-0.79279
1648	-0.79334
1649	-0.7932
1650	-0.7926
1651	-0.79214
1652	-0.79177
1653	-0.7918
1654	-0.79312
1655	-0.79444
1656	-0.79578
1657	-0.79717
1658	-0.79826
1659	-0.79951
1660	-0.80077
1661	-0.80191
1662	-0.80285
1663	-0.80396
1664	-0.80475
1665	-0.80462
1666	-0.80492
1667	-0.8051
1668	-0.80533
1669	-0.80537
1670	-0.80534
1671	-0.80525
1672	-0.80502
1673	-0.80504
1674	-0.80462
1675	-0.80429
1676	-0.80357
1677	-0.80227
1678	-0.80089
1679	-0.7994
1680	-0.79818
1681	-0.79688
1682	-0.79573
1683	-0.79497
1684	-0.79414
1685	-0.7938
1686	-0.79355
1687	-0.79331
1688	-0.79333
1689	-0.79362
1690	-0.7938
1691	-0.79393
1692	-0.79401
1693	-0.79397
1694	-0.7941
1695	-0.79382
1696	-0.79364
1697	-0.79349
1698	-0.79321
1699	-0.79294
1700	-0.79268
1701	-0.79275
1702	-0.79266
1703	-0.79298
1704	-0.7935
1705	-0.79372
1706	-0.79418
1707	-0.7945
1708	-0.79499
1709	-0.79539
1710	-0.79546
1711	-0.79543
1712	-0.79517
1713	-0.79532
1714	-0.7952
1715	-0.79484
1716	-0.79441
1717	-0.79464
1718	-0.79463
1719	-0.79426
1720	-0.79409
1721	-0.79415
1722	-0.79418
1723	-0.79424
1724	-0.79416
1725	-0.79406
1726	-0.79408
1727	-0.79414
1728	-0.79357
1729	-0.79328
1730	-0.79295
1731	-0.79271
1732	-0.79227
1733	-0.79164
1734	-0.79102
1735	-0.79037
1736	-0.79023
1737	-0.79018
1738	-0.78984
1739	-0.78924
1740	-0.78863
1741	-0.78813
1742	-0.78806
1743	-0.78834
1744	-0.78862
1745	-0.78856
1746	-0.78863
1747	-0.78813
1748	-0.78779
1749	-0.78771
1750	-0.78794
1751	-0.78827
1752	-0.78869
1753	-0.78867
1754	-0.78865
1755	-0.78889
1756	-0.78933
1757	-0.78966
1758	-0.79007
1759	-0.79014
1760	-0.79021
1761	-0.79011
1762	-0.79036
1763	-0.79126
1764	-0.79169
1765	-0.79182
1766	-0.79189
1767	-0.79182
1768	-0.79182
1769	-0.79174
1770	-0.79179
1771	-0.7917
1772	-0.79154
1773	-0.79087
1774	-0.78969
1775	-0.78865
1776	-0.78802
1777	-0.78746
1778	-0.78724
1779	-0.78685
1780	-0.78644
1781	-0.78593
1782	-0.78587
1783	-0.78725
1784	-0.78864
1785	-0.79008
1786	-0.79152
1787	-0.79268
1788	-0.79375
1789	-0.79464
1790	-0.79532
1791	-0.79609
1792	-0.79709
1793	-0.79819
1794	-0.79852
1795	-0.79881
1796	-0.79873
1797	-0.79881
1798	-0.799
1799	-0.79943
1800	-0.80003
1801	-0.80097
1802	-0.8016
1803	-0.80179
1804	-0.80152
1805	-0.80085
1806	-0.80018
1807	-0.79994
1808	-0.79957
1809	-0.799
1810	-0.79745
1811	-0.79567
1812	-0.79433
1813	-0.79365
1814	-0.79331
1815	-0.79289
1816	-0.7923
1817	-0.79171
1818	-0.79103
1819	-0.79096
1820	-0.79151
1821	-0.79299
1822	-0.7945
1823	-0.79549
1824	-0.79626
1825	-0.79719
1826	-0.79804
1827	-0.79937
1828	-0.79997
1829	-0.80065
1830	-0.80072
1831	-0.80016
1832	-0.79869
1833	-0.79718
1834	-0.79619
1835	-0.79577
1836	-0.79541
1837	-0.79505
1838	-0.79411
1839	-0.79309
1840	-0.7917
1841	-0.79097
1842	-0.79113
1843	-0.79241
1844	-0.79357
1845	-0.79411
1846	-0.79309
1847	-0.7917
1848	-0.79097
1849	-0.79077
1850	-0.79149
1851	-0.79216
1852	-0.7923
1853	-0.79628
1854	-0.79601
1855	-0.79624
1856	-0.79644
1857	-0.7973
1858	-0.7974
1859	-0.79698
1860	-0.79663
1861	-0.79658
1862	-0.79673
1863	-0.79729
1864	-0.79358
1865	-0.79362
1866	-0.79319
1867	-0.79213
1868	-0.79117
1869	-0.79149
1870	-0.79227
1871	-0.79266
1872	-0.79256
1873	-0.7923
1874	-0.79534
1875	-0.79804
1876	-0.80091
1877	-0.80391
1878	-0.80775
1879	-0.8118
1880	-0.8125
1881	-0.81311
1882	-0.81345
1883	-0.81374
1884	-0.81328
1885	-0.80912
1886	-0.80546
1887	-0.8022
1888	-0.79906
1889	-0.79579
1890	-0.7923
1891	-0.79437
1892	-0.79652
1893	-0.79649
1894	-0.79691
1895	-0.79797
1896	-0.79893
1897	-0.79861
1898	-0.79784
1899	-0.79744
1900	-0.79754
1901	-0.79671
1902	-0.79305
1903	-0.78901
1904	-0.78762
1905	-0.78586
1906	-0.78442
1907	-0.78301
1908	-0.78245
1909	-0.78208
1910	-0.78137
1911	-0.78015
1912	-0.77996
1913	-0.78006
1914	-0.78028
1915	-0.7801
1916	-0.78002
1917	-0.77993
1918	-0.78009
1919	-0.7801
1920	-0.78002
1921	-0.77993
1922	-0.78009
1923	-0.7801
1924	-0.7802
1925	-0.78002
1926	-0.77996
1927	-0.78015
1928	-0.78015
1929	-0.78015
1930	-0.78015
1931	-0.78015
1932	-0.78015
1933	-0.78015
1934	-0.78015
1935	-0.77996
1936	-0.77999
1937	-0.78004
1938	-0.78194
1939	-0.78411
1940	-0.78655
1941	-0.78924
1942	-0.7916
1943	-0.79363
1944	-0.79553
1945	-0.79659
1946	-0.7966
1947	-0.79668
1948	-0.79651
1949	-0.79418
1950	-0.79158
1951	-0.78877
1952	-0.78582
1953	-0.78295
1954	-0.78017
1955	-0.77718
1956	-0.77519
1957	-0.77403
1958	-0.77363
1959	-0.77418
1960	-0.77488
1961	-0.77541
1962	-0.77561
1963	-0.77581
1964	-0.77651
1965	-0.77726
1966	-0.77834
1967	-0.77928
1968	-0.78043
1969	-0.78086
1970	-0.78066
1971	-0.78048
1972	-0.78032
1973	-0.78017
1974	-0.78005
1975	-0.77958
1976	-0.77926
1977	-0.77877
1978	-0.77848
1979	-0.77811
1980	-0.77755
1981	-0.77691
1982	-0.77605
1983	-0.77545
1984	-0.77508
1985	-0.77467
1986	-0.77436
1987	-0.77398
1988	-0.77363
1989	-0.77366
1990	-0.77342
1991	-0.77294
1992	-0.77239
1993	-0.77194
1994	-0.77139
1995	-0.77081
1996	-0.77021
1997	-0.76955
[truncated: 1,203 more rows]

## Sheet: Fig. 3j
Figure 3j
	i (uA)	blood lactate (mM)
0	0	--
7	--	2
20	-0.005	--
27	--	9
40	0.007	--
47	--	3

[truncated: 13 more sheets: ED_FIG. 8a, ED_FIG.8b, Fig. S7e, Fig. S7f, Fig. S7g, Fig. S7h, Fig. S7i, Fig. S7j, Fig. S7k, Fig. S7l, Fig. S7m, Fig. S7n, Fig. S11]
