# Supplementary material for: In-ear integrated sensor array for the continuous monitoring of brain activity and of lactate in sweat
Source: Nat Biomed Eng. 2023 Sep 28;7(10):1307–20. doi: 10.1038/s41551-023-01095-1 (PMC10589098; doi:10.1038/s41551-023-01095-1)
Supplement: Supplementary file 9 — Source data for combined sensing crosstalk characterizations. [file 41551_2023_1095_MOESM9_ESM.xlsx]

## Sheet: Fig. 3m, ED_FIG9d
Frequency	Power spectral density	Power spectral density	Power spectral density	Power spectral density	Power spectral density	Power spectral density	Power spectral density	Power spectral density	Power spectral density	Power spectral density	Standard Deviation	Power spectral density	Standard Deviation	Power spectral density	Standard Deviation
Hz	dB (ref to μV/√Hz)	dB (ref to μV/√Hz)	dB (ref to μV/√Hz)	dB (ref to μV/√Hz)	dB (ref to μV/√Hz)	dB (ref to μV/√Hz)	dB (ref to μV/√Hz)	dB (ref to μV/√Hz)	dB (ref to μV/√Hz)	dB (ref to μV/√Hz)	dB (ref to μV/√Hz)	dB (ref to μV/√Hz)	dB (ref to μV/√Hz)	dB (ref to μV/√Hz)	dB (ref to μV/√Hz)
	EEG #1-1 Baseline	EEG #1-2 Baseline	EEG #1-3 Baseline	EEG #2-1 Baseline	EEG #2-2 Baseline	EEG #2-3 Baseline	EEG #3-1 Baseline	EEG #3-2 Baseline	EEG #3-3 Baseline	ePhys #1	Statistics On Rows of [ASSR6]Sheet1!(B"Power spectral density",E"Power spectral density",H"Power spectral density")	ePhys #2	Statistics On Rows of [ASSR6]Sheet1!(C"Power spectral density",F"Power spectral density",I"Power spectral density")	ePhys #3	Statistics On Rows of [ASSR6]Sheet1!(D"Power spectral density",G"Power spectral density",J"Power spectral density")
0	98.4262	92.5857	95.6661	93.0359	97.8017	95.4462	93.421	95.2286	98.1753	94.961	3.00706	95.2053	2.6081	96.4292	1.51618
0.1	94.0249	88.185	91.2654	88.6344	93.3997	91.044	89.0188	90.8256	93.7725	90.5594	3.00738	90.8034	2.60745	92.0273	1.51542
0.2	24.2642	23.4589	24.7402	22.6973	23.1907	24.0896	18.1921	21.1981	18.4431	21.7179	3.15229	22.6159	1.23516	22.4243	3.46315
0.3	17.0121	16.0725	18.5166	21.1491	21.1464	22.3633	15.2211	16.9839	17.1598	17.7941	3.04042	18.0676	2.70498	19.3466	2.69923
0.4	14.6361	14.4136	15.057	15.6615	15.6741	16.9619	10.4583	12.4098	12.3047	13.5853	2.75614	14.1658	1.64618	14.7745	2.3414
0.5	13.6988	11.9452	13.9696	12.0425	13.8672	15.5302	9.3609	10.0363	10.2935	11.7007	2.18903	11.9496	1.91546	13.2644	2.68859
0.6	7.97773	5.42925	8.29792	7.72245	12.3795	12.1897	4.85985	4.38995	6.65119	6.85334	1.73112	7.39956	4.34392	9.04628	2.84409
0.7	8.85762	6.94663	10.0405	3.71846	9.37911	10.4839	3.31236	5.99076	3.48831	5.29615	3.091	7.43883	1.74697	8.00423	3.91718
0.8	6.21084	6.61949	8.71419	8.49045	9.78446	12.676	2.17511	5.30325	4.89974	5.62547	3.19811	7.23573	2.30329	8.76331	3.88836
0.9	0.89337	-0.857595	2.05555	6.37133	7.55656	10.7429	2.5872	3.38302	4.51643	3.28397	2.80466	3.36066	4.20712	5.77164	4.47765
1	-0.995432	-0.649426	1.45243	6.29842	6.24619	9.85389	-1.42393	-2.04247	0.656729	1.29302	4.34009	1.18476	4.43832	3.98768	5.09584
1.1	1.0182	-4.01852	0.199558	3.11316	5.19988	7.08974	-3.42824	-0.475789	-2.51502	0.234374	3.3404	0.23519	4.65015	1.59143	4.95135
1.2	-0.458609	0.690747	3.67833	2.53095	6.23111	6.79311	1.58484	5.90873	2.57101	1.21906	1.52798	4.27686	3.10985	4.34748	2.18915
1.3	1.92423	-1.20436	5.34752	2.62603	6.09173	7.95248	0.765016	5.81867	0.254446	1.77176	0.939829	3.56868	4.13582	4.51815	3.91546
1.4	4.50984	0.934817	7.12885	3.82438	5.51971	9.50115	-4.81592	0.629529	-0.8125	1.17277	5.19767	2.36135	2.73947	5.2725	5.40161
1.5	-4.51894	-2.3807	0.0452969	0.282849	1.43996	4.15857	-8.2867	-4.42296	-1.97504	-4.17426	4.29516	-1.7879	2.97607	0.742942	3.12575
1.6	-1.5788	-6.66203	-2.58774	0.196918	0.800256	3.49047	-5.31996	-1.31397	-0.718283	-2.23395	2.81619	-2.39192	3.84616	0.0614828	3.11323
1.7	-5.2671	-2.91034	-1.51677	-1.7721	-1.16214	0.731797	-8.58397	-5.52892	-8.29075	-5.20772	3.40632	-3.20047	2.1978	-3.02524	4.69661
1.8	-2.76356	-4.52493	-3.10586	-2.17618	-2.03041	-1.23456	-9.23003	-7.61385	-3.7837	-4.72326	3.91402	-4.72307	2.79699	-2.70804	1.32032
1.9	-4.45324	-4.57114	-3.36351	-4.59356	-2.97042	-0.51225	-7.26333	-3.64294	-1.23172	-5.43671	1.58345	-3.72817	0.803759	-1.70249	1.48278
2	-6.16426	-10.3887	-9.24917	-5.28344	-2.55347	-4.52296	-8.52063	-3.66798	-2.49237	-6.65611	1.6737	-5.53673	4.23876	-5.4215	3.46686
2.1	-4.9429	-9.46445	-7.71444	-6.65832	-6.65221	-3.75194	-8.12757	-4.74555	-6.20684	-6.57626	1.59392	-6.95407	2.37389	-5.89107	2.00003
2.2	-5.13523	-6.49855	-6.62769	-6.25442	-3.27917	-4.54325	-9.90281	-6.55211	-7.23709	-7.09749	2.4931	-5.44328	1.87436	-6.13601	1.41263
2.3	-8.47691	-6.77373	-6.74685	-7.97806	-2.5156	-2.51628	-11.8555	-9.82896	-6.24533	-9.43683	2.10945	-6.37276	3.67313	-5.16949	2.31139
2.4	-6.41763	-8.31907	-5.32078	-10.6439	-4.9013	-8.52638	-10.3423	-4.42767	-2.94479	-9.13461	2.3578	-5.88268	2.12322	-5.59732	2.80105
2.5	-8.09659	-9.80122	-5.27787	-10.328	-8.05042	-9.18081	-6.91561	-0.99269	-2.61769	-8.44673	1.73293	-6.28144	4.6631	-5.69213	3.30111
2.6	-6.45357	-8.15046	-2.78371	-5.98989	-4.9033	-4.63498	-5.99201	-1.70117	-3.17292	-6.14516	0.267098	-4.91831	3.22467	-3.53054	0.976073
2.7	-5.28382	-5.36448	-1.86547	-4.99068	-4.24356	-2.06709	-7.83152	-7.26759	-7.89896	-6.03534	1.56243	-5.62521	1.52878	-3.94384	3.42672
2.8	-4.49681	-4.5115	-0.831527	-4.76073	-5.22347	-0.37406	-9.2311	-7.44978	-6.14124	-6.16288	2.66043	-5.72825	1.5328	-2.44894	3.2058
2.9	-5.48581	-9.10697	-6.31751	-7.80116	-6.63685	-3.10483	-10.5856	-8.63742	-5.53129	-7.95752	2.55349	-8.12708	1.31176	-4.98454	1.67467
3	-9.7139	-10.8403	-13.0678	-7.64644	-6.34773	-7.74072	-12.9987	-12.3378	-7.75235	-10.1197	2.69912	-9.84194	3.11733	-9.52029	3.07225
3.1	-12.0333	-12.5863	-15.1267	-9.07044	-7.8753	-6.68584	-14.1718	-11.0599	-10.3036	-11.7585	2.56176	-10.5072	2.40366	-10.7054	4.23474
3.2	-8.97826	-12.6487	-15.2387	-9.83122	-8.92781	-7.55398	-15.5709	-8.93713	-9.69361	-11.4601	3.58551	-10.1712	2.14556	-10.8288	3.96612
3.3	-10.0261	-12.361	-12.1515	-11.7675	-8.57472	-8.4187	-11.7048	-8.89307	-10.3854	-11.1662	0.987819	-9.94293	2.10016	-10.3185	1.86729
3.4	-9.41361	-13.1322	-13.6265	-9.27408	-5.72797	-7.63223	-15.4029	-13.7245	-12.6561	-11.3635	3.49887	-10.8616	4.45567	-11.3049	3.21746
3.5	-14.112	-12.3865	-13.6553	-12.2274	-8.8895	-7.98857	-15.1907	-9.70408	-9.77787	-13.8434	1.4998	-10.3267	1.82974	-10.4739	2.89677
3.6	-11.9357	-13.1122	-12.0683	-9.67111	-8.46545	-8.03883	-15.9369	-15.1322	-10.4927	-12.5146	3.17277	-12.2366	3.41854	-10.1999	2.03063
3.7	-12.0253	-12.3962	-14.0993	-14.3022	-11.2543	-12.2066	-9.672	-8.74001	-8.71141	-11.9998	2.3152	-10.7968	1.87055	-11.6724	2.73337
3.8	-12.9783	-12.9887	-8.96533	-16.535	-12.3193	-13.1715	-10.909	-8.57743	-10.3565	-13.4741	2.8456	-11.2952	2.37731	-10.8311	2.14287
3.9	-9.20468	-10.4093	-7.18977	-13.9997	-12.4852	-10.8754	-9.73892	-6.97531	-8.27219	-10.9811	2.62781	-9.95661	2.7827	-8.77912	1.89438
4	-8.80919	-11.1032	-7.27994	-9.68461	-7.14532	-8.32389	-10.5449	-10.085	-7.54839	-9.67957	0.86787	-9.4445	2.0552	-7.7174	0.542111
4.1	-8.89227	-9.88423	-6.09061	-7.32892	-5.59246	-6.22675	-17.9617	-13.1942	-11.8389	-11.3943	5.74099	-9.55697	3.81144	-8.05209	3.28019
4.2	-9.77629	-9.44629	-7.75099	-5.90046	-8.34917	-5.66509	-13.614	-13.7767	-11.7208	-9.76358	3.85678	-10.524	2.86978	-8.37896	3.07631
4.3	-9.86706	-10.6946	-12.152	-6.25345	-8.6896	-6.62129	-14.5022	-12.6659	-10.119	-10.2076	4.13488	-10.6834	1.9882	-9.63075	2.79747
4.4	-12.0779	-12.5356	-15.2795	-10.9976	-9.37127	-8.77886	-13.7147	-11.8249	-10.5975	-12.2634	1.36804	-11.2439	1.66024	-11.552	3.35378
4.5	-11.8422	-15.2466	-16.5698	-11.0126	-13.6878	-10.714	-17.3822	-12.4822	-11.5146	-13.4123	3.46294	-13.8055	1.38593	-12.9328	3.17503
4.6	-11.737	-15.4019	-15.1926	-12.9806	-10.9825	-10.7659	-15.2155	-14.7579	-13.6256	-13.311	1.7626	-13.7141	2.38743	-13.1947	2.24459
4.7	-12.6908	-14.8047	-14.331	-11.1273	-10.4242	-12.5314	-16.6467	-11.7523	-7.84823	-13.4883	2.84485	-12.3271	2.2461	-11.5702	3.34658
4.8	-14.8071	-19.4011	-19.0384	-16.8875	-12.1533	-12.7654	-12.1167	-9.86125	-7.38387	-14.6038	2.39192	-13.8052	4.97982	-13.0626	5.83296
4.9	-11.1702	-13.3577	-14.5883	-14.112	-7.49815	-12.1101	-14.0205	-13.1226	-9.3378	-13.1009	1.67264	-11.3261	3.31721	-12.0121	2.62664
5	-9.0661	-13.1241	-13.1983	-13.6111	-9.58321	-12.168	-12.6953	-13.2795	-8.64723	-11.7909	2.40373	-11.9956	2.09063	-11.3378	2.38639
5.1	-12.1542	-15.0474	-15.7449	-15.6439	-11.0702	-13.887	-9.15908	-7.72622	-9.25667	-12.3191	3.24557	-11.2813	3.66515	-12.9628	3.34137
5.2	-11.8739	-12.5726	-12.5387	-14.577	-15.5952	-14.8196	-11.0383	-10.6921	-8.95443	-12.4964	1.84966	-12.9533	2.47361	-12.1043	2.95664
5.3	-11.4937	-12.3706	-14.7844	-13.3586	-14.3571	-14.7716	-12.7463	-10.7448	-14.1959	-12.5329	0.950581	-12.4908	1.80916	-14.5839	0.336157
5.4	-10.0269	-11.0227	-11.5523	-11.7527	-12.7115	-12.8701	-12.2858	-10.3988	-8.20806	-11.3551	1.18077	-11.3777	1.19651	-10.8768	2.40331
5.5	-11.2583	-11.7772	-10.7724	-10.7678	-15.7878	-11.7419	-13.072	-11.3544	-9.49185	-11.6994	1.21378	-12.9731	2.44669	-10.6687	1.12858
5.6	-10.3458	-12.8566	-10.8019	-10.4442	-11.3996	-11.8392	-13.777	-11.5995	-9.30759	-11.5223	1.95321	-11.9519	0.789843	-10.6496	1.27265
5.7	-13.575	-13.8291	-14.9417	-11.8084	-11.6248	-12.1344	-13.6459	-11.7036	-11.0379	-13.0097	1.04101	-12.3858	1.25052	-12.7047	2.01337
5.8	-12.0938	-18.5586	-19.1197	-13.8385	-11.1836	-11.5135	-14.4126	-12.4804	-7.5374	-13.4483	1.20766	-14.0742	3.93733	-12.7235	5.8852
5.9	-14.6762	-13.0261	-14.0587	-13.3769	-8.70831	-12.1515	-15.914	-13.0708	-8.78299	-14.6557	1.26866	-11.6017	2.50588	-11.6644	2.67135
6	-14.113	-15.116	-15.5231	-13.8905	-8.76136	-12.4228	-13.719	-11.4308	-8.87114	-13.9075	0.197544	-11.7694	3.19081	-12.2723	3.32851
6.1	-10.1624	-15.4961	-17.529	-16.3979	-13.9957	-14.8508	-10.6631	-8.76002	-7.76709	-12.4078	3.46458	-12.7506	3.53646	-13.3823	5.04391
6.2	-14.2277	-15.8852	-14.3356	-15.4765	-13.49	-14.1886	-13.6643	-11.5179	-8.98366	-14.4562	0.927453	-13.631	2.18705	-12.5026	3.0484
6.3	-12.678	-12.0236	-11.8821	-14.3326	-14.3714	-14.1523	-14.5185	-14.2514	-10.9078	-13.843	1.01324	-13.5488	1.32218	-12.3141	1.66482
6.4	-11.2028	-13.2074	-11.418	-17.4748	-11.4841	-15.0567	-9.84777	-9.39234	-7.1434	-12.8418	4.0691	-11.3613	1.9105	-11.206	3.96091
6.5	-13.7495	-14.6702	-12.4049	-16.7793	-10.8398	-15.2157	-11.8134	-10.762	-10.8271	-14.1141	2.50291	-12.0906	2.23428	-12.8159	2.223
6.6	-11.749	-15.5915	-10.6685	-13.9099	-12.086	-12.2668	-12.6342	-11.6378	-10.8064	-12.7643	1.08633	-13.1051	2.16496	-11.2472	0.885663
6.7	-14.0943	-12.2172	-12.5085	-11.5239	-11.645	-12.6302	-13.3518	-12.869	-11.8394	-12.99	1.32286	-12.2437	0.612454	-12.326	0.425775
6.8	-11.1293	-14.3678	-11.4047	-14.3881	-10.8448	-11.7584	-15.136	-12.6991	-11.3449	-13.5511	2.13042	-12.6372	1.76234	-11.5027	0.223487
6.9	-11.6312	-16.8945	-11.2842	-16.0806	-11.5804	-15.8209	-19.0002	-14.9873	-10.4801	-15.5707	3.71087	-14.4874	2.6921	-12.5284	2.8796
7	-12.0958	-13.5911	-11.6451	-11.8889	-10.8766	-9.9139	-15.152	-14.381	-11.4775	-13.0455	1.82715	-12.9496	1.83817	-11.0122	0.954822
7.1	-15.4479	-14.5445	-14.1915	-13.1487	-8.5813	-11.5214	-15.1494	-16.1934	-13.2308	-14.582	1.25021	-13.1064	4.00461	-12.9812	1.35244
7.2	-15.4999	-13.6302	-13.6996	-19.8546	-12.5314	-16.4034	-11.4159	-11.1918	-8.43836	-15.5901	4.22009	-12.4511	1.22117	-12.8471	4.05038
7.3	-14.6748	-16.5192	-16.3213	-14.8492	-14.977	-14.3013	-14.278	-14.108	-11.7637	-14.6007	0.292719	-15.2014	1.22114	-14.1287	2.28367
7.4	-13.1986	-16.8807	-19.2449	-13.4016	-12.3467	-14.4566	-15.5631	-14.7324	-11.2515	-14.0544	1.31045	-14.6532	2.26804	-14.9843	4.02276
7.5	-12.2535	-13.7653	-14.0008	-13.1461	-11.0518	-14.1564	-13.6443	-12.746	-11.4224	-13.0146	0.70465	-12.5211	1.3707	-13.1932	1.53552
7.6	-12.5531	-14.8295	-14.4604	-15.2273	-13.116	-17.2197	-11.9384	-11.6437	-10.0635	-13.2396	1.74863	-13.1964	1.59445	-13.9146	3.6092
7.7	-14.0693	-15.3768	-13.3557	-14.2294	-13.0708	-14.1101	-10.3161	-8.78659	-7.74342	-12.8716	2.21457	-12.4114	3.34425	-11.7364	3.47852
7.8	-14.1323	-15.9772	-14.7284	-15.1831	-12.3119	-14.7634	-9.37143	-8.30426	-6.92651	-12.8956	3.09693	-12.1978	3.83775	-12.1394	4.51455
7.9	-11.3981	-13.7683	-13.0753	-11.9598	-10.0498	-11.8013	-8.98922	-7.49877	-6.73983	-10.7824	1.57812	-10.439	3.15283	-10.5388	3.3511
8	-14.9147	-13.344	-12.8455	-12.4856	-12.8834	-13.0294	-12.576	-9.45873	-7.47725	-13.3254	1.37707	-11.8954	2.12273	-11.1174	3.15377
8.1	-16.5816	-15.0285	-16.0523	-13.078	-16.906	-13.397	-9.73083	-9.40229	-7.09904	-13.1301	3.42568	-13.7789	3.90479	-12.1828	4.59845
8.2	-10.9733	-9.93421	-9.30291	-11.0687	-14.0233	-11.8035	-11.8615	-11.5516	-11.6262	-11.3012	0.487597	-11.8364	2.05934	-10.9109	1.39535
8.3	-7.31433	-8.54197	-7.89788	-12.3727	-12.8608	-12.5881	-11.2846	-10.2733	-9.84773	-10.3239	2.66252	-10.5587	2.17351	-10.1112	2.35619
8.4	-9.0593	-9.51136	-9.78241	-14.0864	-11.8615	-14.3948	-14.6073	-11.5248	-9.90552	-12.5844	3.06387	-10.9659	1.27087	-11.3609	2.62813
8.5	-8.84541	-11.6763	-11.299	-16.1574	-13.1292	-15.2094	-11.5891	-10.577	-6.85885	-12.1973	3.69373	-11.7942	1.28013	-11.1224	4.17809
8.6	-11.1178	-9.81578	-12.1	-12.5379	-11.3056	-12.6089	-17.5111	-14.4613	-10.2172	-13.7223	3.35719	-11.8609	2.37202	-11.642	1.25989
8.7	-11.4021	-12.7515	-13.7212	-14.208	-14.6574	-15.9699	-12.2194	-12.32	-9.81782	-12.6099	1.44314	-13.243	1.24377	-13.1697	3.11293
8.8	-10.9742	-11.0726	-11.8494	-17.7235	-14.3007	-17.1309	-10.2673	-9.71373	-6.16747	-12.9883	4.11596	-11.6957	2.35613	-11.7159	5.48292
8.9	-8.77675	-12.44	-11.9527	-11.5284	-13.8288	-14.164	-13.665	-11.4753	-6.56038	-11.3234	2.45055	-12.5814	1.1831	-10.8924	3.91115
9	-13.2145	-13.6151	-13.4221	-11.9444	-10.7789	-13.165	-16.4663	-13.2662	-10.7156	-13.8751	2.33221	-12.5534	1.54661	-12.4342	1.49392
9.1	-12.1966	-13.0538	-13.8997	-13.1816	-10.0853	-13.1864	-14.8094	-12.3596	-9.50209	-13.3959	1.31956	-11.8329	1.55277	-12.1961	2.36016
9.2	-12.0848	-16.3105	-16.6509	-10.1441	-10.478	-11.2096	-12.8466	-12.2105	-8.42557	-11.6918	1.39345	-12.9997	2.99524	-12.0954	4.18357
9.3	-11.6332	-13.5591	-13.1877	-10.7633	-9.60498	-11.0155	-12.204	-11.7762	-8.14021	-11.5335	0.725525	-11.6468	1.98026	-10.7811	2.53187
9.4	-8.95079	-12.0441	-10.7823	-11.3208	-9.38232	-11.6463	-13.4913	-12.7207	-5.64779	-11.2543	2.271	-11.3824	1.76483	-9.35879	3.24272
9.5	-11.6789	-11.3455	-11.7922	-13.5013	-15.7322	-19.5179	-12.0448	-10.6483	-6.27135	-12.4083	0.964084	-12.5753	2.75606	-12.5272	6.65381
9.6	-9.83225	-12.88	-12.7716	-12.3188	-11.0941	-14.1213	-11.8352	-11.0731	-10.3559	-11.3287	1.31834	-11.6824	1.03722	-12.4163	1.90765
9.7	-9.32803	-9.98745	-10.6578	-10.6429	-8.3641	-11.559	-13.3111	-11.9319	-10.0645	-11.094	2.02951	-10.0945	1.78632	-10.7604	0.752556
9.8	-9.51378	-11.531	-12.3138	-12.472	-11.6481	-13.4732	-15.214	-14.9593	-11.2902	-12.3999	2.85078	-12.7128	1.94641	-12.3591	1.09221
9.9	-10.8282	-11.9059	-12.9756	-12.9804	-11.3954	-13.1245	-14.1066	-17.934	-13.5464	-12.6384	1.6657	-13.7451	3.6367	-13.2155	0.296103
10	-13.9635	-14.3615	-16.4354	-13.3144	-9.94555	-12.0562	-11.9094	-10.7771	-9.52073	-13.0624	1.04998	-11.6947	2.3466	-12.6708	3.49807
10.1	-12.2016	-13.2744	-14.5101	-11.6445	-10.6592	-12.8099	-10.866	-11.3892	-12.5708	-11.5707	0.67086	-11.7743	1.34946	-13.2969	1.05741
10.2	-14.8761	-14.1312	-16.9692	-12.8807	-11.4938	-14.3495	-11.1194	-11.7407	-10.1557	-12.9587	1.87956	-12.4552	1.45666	-13.8248	3.43694
10.3	-10.9004	-12.4168	-13.6713	-10.2245	-9.18121	-10.9285	-13.6147	-15.5429	-10.2202	-11.5799	1.79437	-12.3803	3.18098	-11.6067	1.82279
10.4	-9.6245	-12.2873	-11.9879	-11.0479	-9.27454	-11.7995	-11.0588	-10.1949	-6.46279	-10.5771	0.824989	-10.5856	1.54389	-10.0834	3.13697
10.5	-8.03715	-10.5848	-10.433	-10.1858	-5.99486	-9.53364	-12.1957	-14.5686	-12.1214	-10.1395	2.07966	-10.3828	4.29046	-10.696	1.31379
10.6	-9.83638	-10.0656	-11.2302	-10.8641	-9.60256	-11.5245	-9.91334	-10.0745	-8.71926	-10.2046	0.572407	-9.91423	0.269945	-10.4913	1.5417
10.7	-11.6333	-13.2431	-14.1068	-11.636	-8.37283	-10.9302	-10.1724	-9.52338	-6.33103	-11.1472	0.844227	-10.3798	2.54559	-10.456	3.9095
10.8	-13.1258	-13.7285	-17.6557	-12.3791	-8.58965	-12.0103	-11.2038	-11.7415	-8.95873	-12.2363	0.968936	-11.3532	2.59132	-12.8749	4.4125
10.9	-8.8855	-10.9919	-11.9963	-12.8428	-7.90287	-12.5099	-12.6307	-13.4956	-12.1088	-11.453	2.22607	-10.7968	2.80148	-12.205	0.269992
11	-8.70718	-11.8643	-12.0128	-10.847	-8.50294	-12.1931	-12.6108	-14.4207	-17.2329	-10.7217	1.95484	-11.596	2.96799	-13.8129	2.96312
11.1	-8.83671	-10.9619	-10.9304	-10.9233	-9.49832	-12.6794	-12.9782	-14.0231	-9.61613	-10.9127	2.07075	-11.4945	2.30893	-11.0753	1.53676
11.2	-9.50585	-10.5756	-12.1367	-10.4652	-11.4555	-12.5558	-11.7163	-14.4889	-10.9259	-10.5624	1.10842	-12.1733	2.05307	-11.8728	0.846365
11.3	-12.0425	-12.3607	-13.559	-11.7872	-14.0587	-15.4916	-13.1224	-14.9169	-13.4018	-12.3174	0.708788	-13.7788	1.30092	-14.1508	1.16384
11.4	-12.4495	-14.1042	-14.4927	-11.515	-11.2759	-13.2252	-13.6505	-12.146	-7.6928	-12.5383	1.07054	-12.5087	1.44861	-11.8036	3.616
11.5	-15.9319	-13.8848	-15.0404	-12.1238	-9.99203	-12.2923	-14.1738	-14.3803	-8.83823	-14.0765	1.90588	-12.7524	2.40335	-12.057	3.10776
11.6	-14.4156	-15.7672	-17.4013	-11.3502	-10.3823	-12.6775	-16.3039	-20.144	-13.0684	-14.0232	2.50008	-15.4312	4.88949	-14.3824	2.62173
11.7	-13.6535	-15.2347	-17.0928	-15.1648	-13.8934	-16.2605	-16.5228	-16.9362	-11.0375	-15.1137	1.43532	-15.3547	1.52493	-14.797	3.28226
11.8	-12.1845	-15.9639	-16.15	-14.3004	-12.2667	-16.248	-13.2511	-15.1358	-10.4078	-13.2453	1.05797	-14.4555	1.9402	-14.2686	3.34391
11.9	-11.1306	-14.9588	-15.8942	-13.6477	-12.8068	-15.4169	-14.5531	-16.7796	-13.8841	-13.1105	1.77335	-14.8484	1.98869	-15.0651	1.05019
12	-14.1231	-18.0418	-18.4521	-13.8637	-10.5994	-13.7878	-16.3701	-17.1768	-12.6696	-14.7856	1.37832	-15.2727	4.0702	-14.9698	3.06714
12.1	-15.163	-15.304	-17.6849	-16.6721	-12.5572	-15.2449	-13.9004	-12.4622	-8.9168	-15.2451	1.38765	-13.4411	1.61394	-13.9489	4.52545
12.2	-13.5263	-14.4197	-15.8931	-14.4164	-11.6673	-14.4225	-15.1023	-14.6563	-12.6349	-14.3483	0.790184	-13.5811	1.66165	-14.3168	1.63167
12.3	-12.1199	-16.8269	-15.4928	-14.1457	-11.5948	-14.6524	-14.5901	-14.9703	-10.8237	-13.6185	1.31678	-14.464	2.65255	-13.6563	2.48885
12.4	-14.7002	-15.9151	-16.3561	-13.4572	-11.9794	-13.6979	-12.9639	-12.4564	-9.45312	-13.7071	0.894711	-13.4503	2.1479	-13.169	3.48174
12.5	-12.9323	-16.6049	-15.6001	-13.236	-10.2526	-15.2445	-15.3956	-14.8752	-11.098	-13.8546	1.34312	-13.9109	3.2841	-13.9809	2.50295
12.6	-12.4891	-17.1059	-15.4054	-16.5966	-14.0704	-16.8652	-19.4775	-19.0729	-14.641	-16.1877	3.51209	-16.7497	2.5202	-15.6372	1.13011
12.7	-15.1796	-17.0929	-19.212	-15.4852	-11.588	-13.7542	-18.1615	-15.2912	-13.146	-16.2755	1.64052	-14.6574	2.80667	-15.3707	3.34049
12.8	-14.4718	-18.4653	-19.8203	-14.6485	-15.3393	-17.1282	-15.3957	-13.9264	-9.51183	-14.8387	0.490439	-15.9103	2.32273	-15.4868	5.34668
12.9	-14.4275	-17.4439	-16.9769	-15.3888	-12.777	-15.8201	-17.3402	-14.5376	-10.6333	-15.7188	1.48413	-14.9195	2.3568	-14.4768	3.37846
13	-15.3992	-15.6231	-15.4093	-17.9452	-14.6556	-18.0025	-17.7306	-16.3002	-12.6947	-17.025	1.41204	-15.5263	0.826549	-15.3688	2.65412
13.1	-14.235	-17.7447	-15.6963	-19.9524	-12.1611	-17.1515	-18.0244	-16.188	-12.1208	-17.404	2.90874	-15.3646	2.88144	-14.9895	2.58876
13.2	-14.4353	-16.2299	-15.3151	-15.8478	-13.2076	-17.9853	-19.5123	-17.8549	-11.8183	-16.5984	2.62041	-15.7641	2.3584	-15.0396	3.0927
13.3	-14.8393	-20.1664	-18.8368	-17.3645	-13.0723	-19.3615	-15.2349	-13.0278	-10.5072	-15.8129	1.35821	-15.4222	4.10869	-16.2351	4.96749
13.4	-14.6773	-16.5029	-17.0058	-18.621	-13.6864	-18.7294	-17.1555	-14.9822	-12.2514	-16.8179	1.99338	-15.0572	1.40973	-15.9955	3.35508
13.5	-18.3978	-18.0159	-18.9734	-18.3697	-16.9893	-20.1504	-16.4453	-15.9819	-12.2692	-17.7376	1.11926	-16.9957	1.01697	-17.131	4.2514
13.6	-15.1497	-19.2148	-17.4492	-20.6219	-12.6318	-17.2607	-16.6714	-15.8332	-13.0724	-17.481	2.82449	-15.8932	3.29193	-15.9274	2.47429
13.7	-13.8169	-17.7242	-17.5866	-19.9604	-15.6013	-17.6488	-19.924	-16.5648	-12.1325	-17.9004	3.53651	-16.6301	1.06297	-15.7893	3.16707
13.8	-13.8088	-17.7267	-17.138	-19.8006	-14.8954	-19.3648	-16.4244	-16.2767	-9.16805	-16.6779	3.0039	-16.2996	1.41579	-15.2236	5.36116
13.9	-12.1991	-16.7847	-15.2337	-13.8337	-11.5449	-13.3623	-16.7342	-15.1466	-9.45536	-14.2556	2.29682	-14.4921	2.68056	-12.6838	2.94832
14	-12.0011	-14.5667	-13.8877	-15.3657	-11.3	-15.4056	-18.5415	-17.8558	-13.0416	-15.3028	3.27063	-14.5742	3.27789	-14.1116	1.19785
14.1	-13.3903	-19.0864	-17.4061	-19.2168	-10.8101	-15.0523	-17.7857	-17.4926	-12.6707	-16.7976	3.03629	-15.7964	4.39113	-15.043	2.36772
14.2	-16.9579	-21.2564	-18.3683	-15.6451	-13.7839	-14.2478	-21.9823	-22.3648	-13.505	-18.1951	3.34483	-19.1351	4.66723	-15.3737	2.61985
14.3	-17.369	-20.9042	-18.7596	-17.1864	-15.3474	-16.8198	-17.8437	-18.0776	-11.6151	-17.4664	0.339265	-18.1097	2.7785	-15.7315	3.69449
14.4	-12.926	-23.1422	-19.3848	-17.0799	-14.6296	-15.9542	-16.6877	-14.7398	-9.34027	-15.5645	2.29341	-17.5039	4.88328	-14.8931	5.10565
14.5	-15.4201	-19.7137	-19.5316	-16.7768	-15.1199	-19.6349	-16.7128	-14.9781	-9.86708	-16.3032	0.76543	-16.6039	2.6941	-16.3445	5.60989
14.6	-15.3938	-15.4233	-16.4349	-20.2632	-17.4514	-20.6998	-16.4906	-14.3391	-10.1185	-17.3825	2.5543	-15.7379	1.57983	-15.751	5.32369
14.7	-12.8915	-17.0172	-15.8252	-17.5788	-11.6638	-15.7342	-18.0085	-16.2132	-12.6568	-16.1596	2.83838	-14.9647	2.88679	-14.7387	1.80357
14.8	-16.9164	-17.3782	-17.4406	-16.341	-12.6019	-15.8498	-18.7721	-16.0331	-11.8928	-17.3431	1.27047	-15.3377	2.46287	-15.0611	2.85679
14.9	-14.3063	-18.1118	-18.0499	-15.9947	-12.3915	-14.292	-19.1283	-16.6426	-13.1849	-16.4764	2.44683	-15.7153	2.97075	-15.1756	2.55002
15	-16.9358	-18.2363	-18.7645	-16.3331	-10.8743	-15.301	-15.7242	-14.5454	-12.8429	-16.331	0.605825	-14.552	3.68098	-15.6362	2.975
15.1	-18.1094	-19.0328	-18.152	-14.2176	-10.6118	-13.9794	-18.5161	-15.6997	-14.054	-16.9477	2.37307	-15.1148	4.24089	-15.3952	2.38783
15.2	-13.1416	-17.5726	-15.473	-12.1391	-10.7414	-13.2395	-20.2551	-18.7145	-14.7269	-15.1786	4.42485	-15.6762	4.31159	-14.4798	1.1371
15.3	-15.694	-20.0769	-17.6557	-14.2971	-11.5563	-14.3086	-18.1797	-15.9002	-11.2487	-16.0569	1.96658	-15.8445	4.26058	-14.4044	3.2046
15.4	-14.5333	-17.4635	-17.6371	-18.9228	-11.3087	-17.413	-16.6011	-14.9007	-10.0659	-16.6857	2.19601	-14.5576	3.09174	-15.0387	4.30801
15.5	-11.0453	-20.1636	-14.8136	-17.6615	-12.1093	-17.2655	-13.815	-13.4848	-12.1902	-14.1739	3.32268	-15.2526	4.30834	-14.7564	2.53812
15.6	-13.9779	-23.8869	-19.8692	-16.3429	-12.8812	-15.8461	-15.869	-15.3075	-10.5682	-15.3966	1.25126	-17.3585	5.78238	-15.4278	4.66462
15.7	-13.7132	-19.545	-17.3705	-15.1394	-11.2906	-14.9349	-19.7692	-17.65	-10.4158	-16.2073	3.16607	-16.1619	4.32371	-14.2404	3.52903
15.8	-12.9795	-16.7454	-15.9883	-14.2895	-10.9903	-14.4407	-18.2088	-17.1229	-11.871	-15.1593	2.72102	-14.9529	3.43685	-14.1	2.0797
15.9	-15.2284	-20.5404	-18.7579	-16.4443	-10.0606	-14.2652	-17.5922	-15.5274	-12.279	-16.4216	1.18204	-15.3761	5.24152	-15.1007	3.31923
16	-14.3595	-14.9781	-14.847	-13.556	-9.30559	-12.7932	-13.9382	-11.0724	-8.18717	-13.9512	0.401908	-11.7854	2.90268	-11.9424	3.41043
16.1	-11.0748	-13.6217	-12.0425	-17.0794	-11.9241	-15.696	-13.2581	-12.0464	-8.46731	-13.8041	3.0393	-12.5307	0.946766	-12.0686	3.61439
16.2	-11.0062	-14.2713	-13.3478	-18.4729	-15.3425	-18.778	-12.5791	-13.1355	-10.3504	-14.0194	3.93621	-14.2498	1.10366	-14.1588	4.27189
16.3	-11.152	-13.3498	-13.6193	-16.733	-10.8311	-16.1821	-13.6248	-12.9364	-9.88974	-13.8366	2.79653	-12.3724	1.35072	-13.2304	3.16416
16.4	-11.8633	-18.3474	-15.5688	-13.5559	-10.6724	-13.816	-16.8151	-17.0927	-13.079	-14.0781	2.51687	-15.3708	4.11705	-14.1546	1.27898
16.5	-13.0297	-18.0762	-15.9377	-16.2998	-15.3135	-17.1387	-22.8043	-19.6083	-13.6099	-17.378	4.9757	-17.666	2.17661	-15.5621	1.79417
16.6	-12.3064	-16.9582	-15.4053	-18.1054	-14.0521	-18.5202	-16.1634	-15.5972	-11.8678	-15.525	2.95174	-15.5358	1.45404	-15.2645	3.32844
16.7	-12.7446	-15.9918	-15.2908	-15.5301	-14.5197	-16.645	-18.7085	-20.8348	-14.7875	-15.6611	2.98412	-17.1155	3.30408	-15.5744	0.960693
16.8	-13.7921	-16.0404	-17.3269	-17.0039	-10.789	-15.651	-15.8918	-15.1098	-8.26828	-15.5626	1.63102	-13.9797	2.80213	-13.7487	4.81962
16.9	-14.0027	-14.0318	-15.5193	-16.0958	-10.7739	-15.1627	-15.9373	-15.6356	-9.5134	-15.3453	1.16542	-13.4804	2.47732	-13.3984	3.36927
17	-12.2363	-15.8537	-16.271	-13.5157	-8.58673	-12.1486	-16.3568	-14.3842	-10.9551	-14.0363	2.109	-12.9415	3.84228	-13.1249	2.7892
17.1	-11.1031	-15.2003	-14.6736	-12.9728	-9.57269	-12.4665	-13.246	-13.0109	-9.84004	-12.4406	1.16637	-12.5946	2.83678	-12.3267	2.41983
17.2	-11.4196	-16.1257	-16.0357	-15.2175	-12.759	-15.2757	-17.2452	-15.7331	-12.208	-14.6274	2.95726	-14.8726	1.84093	-14.5064	2.02649
17.3	-17.4093	-20.3926	-19.9041	-13.9099	-9.86293	-13.2074	-17.2327	-15.7606	-11.9089	-16.184	1.97141	-15.3387	5.27749	-15.0068	4.29056
17.4	-15.4273	-20.4613	-19.6146	-15.0529	-8.87151	-13.8675	-16.0751	-14.9433	-13.323	-15.5184	0.517124	-14.7587	5.7971	-15.6017	3.48592
17.5	-15.7979	-16.0589	-17.4871	-17.8703	-11.5117	-15.9688	-16.1142	-16.5506	-13.6614	-16.5942	1.11644	-14.7071	2.77813	-15.7058	1.92638
17.6	-12.432	-15.3244	-15.3462	-15.8257	-11.6175	-13.6838	-16.9523	-14.6807	-10.576	-15.07	2.353	-13.8742	1.98069	-13.202	2.42133
17.7	-13.2707	-16.0269	-14.9875	-13.9385	-9.07101	-12.0402	-19.5057	-18.2852	-12.3511	-15.5716	3.42333	-14.461	4.80252	-13.1263	1.6194
17.8	-13.5278	-16.4077	-14.9188	-13.3779	-10.8554	-13.1374	-17.8148	-16.2764	-10.4696	-14.9068	2.51949	-14.5132	3.16836	-12.842	2.23928
17.9	-12.6532	-17.968	-16.6952	-13.979	-10.6598	-14.1352	-19.1209	-17.8573	-11.9628	-15.2511	3.41634	-15.495	4.18775	-14.2644	2.36884
18	-13.4121	-19.018	-18.3877	-16.7755	-13.7927	-16.377	-20.2787	-19.4305	-13.1035	-16.8221	3.43351	-17.4137	3.14268	-15.9561	2.66712
18.1	-13.0529	-17.9001	-16.3787	-14.6792	-9.21646	-12.9548	-20.0481	-18.6089	-12.8149	-15.9267	3.66068	-15.2418	5.23013	-14.0495	2.01841
18.2	-12.7794	-15.6604	-15.4068	-18.2663	-13.3017	-17.1437	-16.5166	-16.4772	-11.9939	-15.8541	2.80284	-15.1464	1.64897	-14.8481	2.62
18.3	-13.819	-16.692	-17.0924	-16.4994	-11.9539	-15.9665	-14.9605	-14.2156	-12.2198	-15.093	1.34513	-14.2872	2.36984	-15.0929	2.55109
18.4	-17.7193	-20.4932	-21.1354	-16.2831	-13.0858	-15.9203	-14.622	-13.2326	-9.2524	-16.2081	1.54999	-15.6039	4.23489	-15.436	5.95627
18.5	-17.5503	-21.4863	-20.7485	-15.6605	-10.5818	-14.8124	-16.2203	-15.3193	-12.1748	-16.477	0.970681	-15.7958	5.46786	-15.9119	4.39129
18.6	-12.7879	-17.1264	-17.6887	-14.4712	-11.6184	-15.4939	-19.5997	-20.0221	-11.9661	-15.6196	3.54816	-16.2556	4.26901	-15.0496	2.88704
18.7	-10.2099	-15.7674	-13.7271	-14.7974	-10.8094	-13.2314	-16.4947	-16.9344	-12.4916	-13.834	3.25126	-14.5037	3.25218	-13.15	0.62176
18.8	-11.0348	-15.5256	-14.5049	-17.5332	-12.4676	-15.7869	-20.8959	-20.4674	-15.13	-16.488	5.01295	-16.1535	4.03672	-15.1406	0.641049
18.9	-12.3156	-16.4889	-17.3313	-21.8089	-13.4321	-17.9793	-15.4194	-15.0653	-10.6756	-16.5146	4.84049	-14.9954	1.5296	-15.3287	4.0427
19	-14.5472	-18.2496	-18.9703	-16.5748	-12.7774	-16.0365	-19.1415	-17.2692	-12.5616	-16.7545	2.30243	-16.0987	2.91785	-15.8561	3.20815
19.1	-12.0714	-21.1104	-18.2517	-16.6872	-10.768	-15.8302	-17.0693	-14.7351	-12.72	-15.2759	2.78181	-15.5378	5.21773	-15.6006	2.77297
19.2	-15.323	-17.4742	-18.1006	-18.9408	-13.5178	-17.4352	-15.9207	-13.8658	-10.3182	-16.7282	1.93936	-14.9526	2.19067	-15.2847	4.3139
19.3	-17.5794	-25.6945	-21.5753	-17.468	-13.3471	-18.029	-15.0933	-12.2658	-8.12469	-16.7136	1.40426	-17.1024	7.46051	-15.9097	6.97126
19.4	-15.0787	-20.5915	-20.6105	-16.1923	-12.4727	-15.248	-15.1409	-12.9436	-9.55081	-15.4706	0.625779	-15.3359	4.55754	-15.1364	5.53069
19.5	-15.5165	-19.7635	-19.5885	-17.2659	-10.2187	-14.9315	-16.4645	-13.3461	-9.57041	-16.4156	0.875698	-14.4428	4.86602	-14.6968	5.01317
19.6	-11.4074	-20.5818	-16.4301	-17.2101	-13.4275	-16.5755	-20.3918	-17.3753	-11.3875	-16.3364	4.55549	-17.1282	3.58359	-14.7977	2.95423
19.7	-13.2732	-17.8898	-18.8244	-14.5884	-10.992	-13.8682	-18.8403	-18.2573	-13.4258	-15.5673	2.90975	-15.713	4.09266	-15.3728	2.99735
19.8	-13.9174	-21.0541	-20.7418	-13.4382	-11.1411	-13.8449	-14.5517	-15.464	-12.0197	-13.9691	0.558542	-15.8864	4.96994	-15.5355	4.60025
19.9	-12.848	-19.4458	-17.2286	-16.4852	-12.4308	-16.2313	-16.99	-15.772	-12.3248	-15.4411	2.2598	-15.8829	3.50882	-15.2616	2.59174
20	-14.5842	-16.1861	-15.2543	-16.4235	-12.2419	-16.0731	-17.1328	-14.6145	-11.7854	-16.0468	1.31539	-14.3475	1.98565	-14.3709	2.27623
20.1	-13.8727	-21.644	-17.7722	-13.6775	-9.75194	-12.9316	-15.2224	-14.8704	-12.028	-14.2575	0.841277	-15.4221	5.96521	-14.2439	3.08882
20.2	-12.8358	-22.0971	-18.3432	-16.4149	-12.1705	-15.255	-19.3203	-17.3458	-12.9433	-16.1903	3.24807	-17.2045	4.9648	-15.5139	2.70922
20.3	-12.8456	-17.3851	-14.783	-15.5459	-9.69579	-14.0011	-20.1632	-16.6459	-11.1076	-16.1849	3.70042	-14.5756	4.24215	-13.2972	1.93615
20.4	-17.6284	-18.0282	-16.7465	-15.3421	-10.3546	-14.6419	-20.0811	-17.0916	-13.0522	-17.6839	2.37001	-15.1581	4.18623	-14.8135	1.85313
20.5	-13.8651	-18.8956	-18.3467	-18.5913	-17.9086	-19.9675	-19.8765	-17.9418	-13.5382	-17.4443	3.16559	-18.2487	0.560507	-17.2841	3.34374
20.6	-13.7647	-16.0004	-16.2193	-16.8154	-15.2415	-16.5964	-18.8637	-19.3561	-15.213	-16.4813	2.56586	-16.866	2.18965	-16.0096	0.715149
20.7	-13.3019	-16.967	-17.4281	-13.1202	-9.13823	-11.8625	-15.9789	-15.7634	-12.0031	-14.1337	1.60057	-13.9562	4.21567	-13.7646	3.1735
20.8	-13.8132	-17.3666	-17.0081	-13.3515	-10.2142	-13.2304	-14.1999	-13.0332	-9.69028	-13.7882	0.424795	-13.538	3.60282	-13.3096	3.65954
20.9	-12.6547	-16.6227	-14.9941	-15.8479	-11.8887	-15.1952	-17.3693	-16.1798	-11.104	-15.2907	2.4062	-14.897	2.61471	-13.7645	2.30619
21	-10.355	-14.8924	-13.6785	-18.5812	-12.2246	-18.4849	-17.7919	-17.0135	-14.2123	-15.576	4.53871	-14.7102	2.39966	-15.4586	2.6344
21.1	-12.6708	-16.9445	-16.192	-19.0021	-10.7149	-16.3466	-17.0895	-16.1246	-14.55	-16.2542	3.24727	-14.5947	3.38486	-15.6962	0.995654
21.2	-12.7243	-15.6598	-14.843	-20.8327	-11.0401	-16.3705	-21.3028	-20.4383	-15.6749	-18.2866	4.82284	-15.7128	4.6993	-15.6295	0.764743
21.3	-11.8311	-19.3387	-17.6778	-19.608	-11.0925	-17.5644	-17.2867	-14.6678	-10.8969	-16.242	3.99235	-15.033	4.13522	-15.3797	3.88261
21.4	-13.6262	-18.1833	-20.2968	-16.0725	-12.2839	-17.5245	-18.5124	-15.0454	-11.0646	-16.0704	2.44309	-15.1709	2.95169	-16.2953	4.73722
21.5	-14.814	-16.205	-16.0711	-17.1788	-13.7765	-19.6405	-19.8487	-17.2948	-12.1808	-17.2805	2.5189	-15.7588	1.80107	-15.9641	3.731
21.6	-11.204	-15.9682	-14.3245	-13.8906	-8.91731	-13.4705	-19.5653	-19.5725	-14.2196	-14.8866	4.26868	-14.8193	5.41969	-14.0049	0.465709
21.7	-12.8658	-15.8867	-15.8647	-15.7549	-12.7474	-15.5438	-14.017	-14.0887	-9.36974	-14.2126	1.45442	-14.2409	1.57517	-13.5928	3.66078
21.8	-15.3246	-16.4301	-16.5974	-15.4749	-12.2477	-13.8851	-15.7743	-15.6202	-9.88221	-15.5246	0.228919	-14.766	2.21819	-13.4549	3.37819
21.9	-10.8159	-14.028	-14.501	-17.8887	-15.1214	-16.7364	-18.727	-17.2925	-13.1895	-15.8105	4.34577	-15.4806	1.66168	-14.809	1.79337
22	-12.6351	-15.4477	-14.888	-19.564	-12.9774	-16.6582	-16.4668	-15.7815	-11.807	-16.222	3.47093	-14.7355	1.53172	-14.4511	2.45491
22.1	-14.5269	-16.1734	-15.6897	-18.6212	-12.1217	-16.5909	-16.7147	-16.728	-11.887	-16.6209	2.04875	-15.0077	2.5147	-14.7225	2.49661
22.2	-13.1437	-17.7353	-14.9871	-18.7679	-12.6291	-17.0229	-16.4651	-16.5121	-10.0016	-16.1256	2.82743	-15.6255	2.66603	-14.0039	3.61246
22.3	-18.9261	-21.179	-20.9554	-16.4371	-13.1373	-15.8454	-18.8079	-16.8101	-11.6952	-18.057	1.40415	-17.0422	4.02586	-16.1654	4.63838
22.4	-12.4936	-15.4184	-15.0881	-15.6572	-11.2924	-14.5726	-17.1515	-15.0386	-10.9386	-15.1008	2.37827	-13.9165	2.28041	-13.5331	2.26164
22.5	-10.512	-16.3895	-16.1768	-15.7647	-10.1841	-15.822	-18.7943	-17.7602	-12.1038	-15.0237	4.19056	-14.7779	4.03699	-14.7009	2.25607
22.6	-12.2574	-16.2961	-15.8941	-16.4433	-11.6765	-17.0271	-18.4134	-16.3506	-10.7813	-15.7047	3.14377	-14.7744	2.68299	-14.5675	3.32753
22.7	-12.8635	-14.3889	-14.9636	-18.4872	-14.5381	-18.1749	-18.9848	-15.3918	-10.6205	-16.7785	3.39959	-14.7729	0.541117	-14.5863	3.79128
22.8	-15.5676	-16.3458	-16.0566	-17.5613	-13.4264	-17.0134	-17.4517	-17.5497	-11.3374	-16.8602	1.12077	-15.7739	2.12028	-14.8025	3.03878
22.9	-14.1655	-18.5381	-16.1159	-18.303	-11.5668	-16.1736	-17.4144	-16.6553	-12.1542	-16.6276	2.1781	-15.5867	3.60642	-14.8146	2.30415
23	-14.4652	-17.3678	-17.3294	-21.8597	-14.9029	-17.4562	-18.5386	-15.1328	-9.19084	-18.2878	3.70363	-15.8012	1.36162	-14.6588	4.73583
23.1	-13.4457	-17.2245	-15.7682	-17.9316	-11.3824	-15.3802	-16.4993	-15.2505	-9.15668	-15.9589	2.29125	-14.6191	2.97178	-13.435	3.71024
23.2	-10.7369	-16.8879	-14.9273	-16.3841	-15.8672	-17.7884	-15.8164	-14.5729	-9.65876	-14.3125	3.10949	-15.776	1.16021	-14.1248	4.12381
23.3	-12.3215	-18.2519	-16.2457	-17.0352	-13.5805	-16.8192	-15.3594	-13.6765	-8.87479	-14.9053	2.38943	-15.1696	2.66978	-13.9799	4.43042
23.4	-12.5441	-14.2647	-13.8855	-17.7355	-12.4571	-16.4325	-16.3764	-15.7514	-10.9917	-15.552	2.69206	-14.1577	1.64975	-13.7699	2.72223
23.5	-10.6563	-15.2599	-13.9857	-15.3151	-11.5586	-15.8368	-22.983	-20.1342	-15.1973	-16.3181	6.22425	-15.6509	4.30114	-15.0066	0.940141
23.6	-11.7013	-18.2874	-15.1715	-15.1542	-12.8419	-15.5434	-18.7126	-18.0013	-14.0187	-15.1894	3.50579	-16.3769	3.06468	-14.9112	0.794965
23.7	-11.8736	-17.2019	-14.6128	-13.9189	-10.7002	-13.0215	-17.7128	-16.1008	-12.0667	-14.5018	2.96288	-14.6676	3.47975	-13.2337	1.28626
23.8	-11.2254	-17.5416	-14.0558	-17.5027	-16.4342	-16.6008	-18.7466	-16.5725	-12.4513	-15.8249	4.03159	-16.8494	0.603395	-14.3693	2.09244
23.9	-12.4866	-18.5544	-16.1688	-21.5101	-17.3132	-20.6525	-18.1642	-16.5088	-11.6252	-17.387	4.56171	-17.4588	1.03054	-16.1488	4.51368
24	-12.905	-18.7904	-16.7863	-18.3611	-11.423	-15.4017	-18.2776	-16.485	-11.6808	-16.5146	3.12627	-15.5661	3.76869	-14.6229	2.64036
24.1	-14.4393	-17.897	-16.4504	-17.5708	-11.879	-15.9032	-16.3763	-14.0217	-8.82336	-16.1288	1.58037	-14.5992	3.05026	-13.7257	4.25433
24.2	-15.4039	-18.599	-18.3953	-19.2209	-15.034	-17.9431	-16.7154	-16.2629	-11.5014	-17.1134	1.93938	-16.6319	1.81094	-15.9466	3.85628
24.3	-13.0034	-17.8582	-17.1972	-19.32	-12.6335	-18.4045	-16.9903	-19.5186	-18.131	-16.4379	3.19435	-16.6701	3.59304	-17.9109	0.633062
24.4	-13.8028	-18.0388	-16.996	-14.9046	-11.7728	-14.1865	-19.1469	-16.7508	-12.9571	-15.9514	2.82166	-15.5208	3.30914	-14.7132	2.07035
24.5	-13.6413	-19.7593	-18.0266	-15.7612	-13.0157	-15.7525	-17.1421	-17.435	-15.723	-15.5148	1.76337	-16.7367	3.42557	-16.5007	1.32153
24.6	-18.604	-20.1671	-23.6947	-15.6202	-10.4919	-15.9152	-18.3882	-18.6928	-14.7919	-17.5375	1.66386	-16.4506	5.21278	-18.1339	4.84839
24.7	-14.4802	-18.7921	-16.5145	-16.2671	-10.3429	-13.9001	-18.382	-15.1686	-10.3283	-16.3764	1.95322	-14.7679	4.23882	-13.5809	3.10543
24.8	-14.08	-20.064	-18.2965	-14.8029	-10.8472	-13.4016	-17.9896	-14.5492	-11.0886	-15.6242	2.08018	-15.1535	4.63798	-14.2622	3.68025
24.9	-15.118	-22.9356	-20.4093	-15.7802	-11.7155	-16.2027	-17.3597	-14.7378	-11.204	-16.086	1.15167	-16.463	5.80558	-15.9387	4.60833
25	-16.2843	-18.0557	-20.1843	-17.8576	-14.372	-16.9697	-16.0887	-16.9956	-11.5511	-16.7435	0.969746	-16.4744	1.89633	-16.235	4.3632
25.1	-13.7643	-16.7643	-17.6211	-13.6429	-10.9684	-13.2331	-17.2663	-16.9384	-12.4053	-14.8911	2.05781	-14.8904	3.39764	-14.4199	2.80312
25.2	-11.2462	-17.237	-16.7496	-20.2569	-12.1505	-16.8888	-14.34	-12.7052	-10.0576	-15.281	4.57843	-14.0309	2.79036	-14.5653	3.90442
25.3	-12.8252	-15.3147	-15.2329	-18.4941	-11.7577	-17.696	-15.4542	-14.5251	-11.7996	-15.5912	2.8369	-13.8658	1.86791	-14.9095	2.96152
25.4	-13.3298	-16.2739	-15.9687	-17.6728	-9.7065	-15.6019	-14.8564	-14.4634	-10.7091	-15.2863	2.20317	-13.4813	3.39209	-14.0932	2.93646
25.5	-12.1315	-16.6942	-14.9823	-14.2224	-10.248	-14.7852	-14.6546	-12.8766	-9.23824	-13.6695	1.34936	-13.2729	3.24136	-13.0019	3.26093
25.6	-9.47528	-17.0395	-13.7698	-13.7748	-10.0048	-13.0735	-18.0827	-15.3484	-12.2809	-13.7776	4.30371	-14.1309	3.67197	-13.0414	0.744971
25.7	-10.8572	-19.0293	-16.142	-17.421	-12.9877	-15.7082	-16.5532	-15.443	-13.9293	-14.9438	3.56558	-15.82	3.03839	-15.2598	1.17252
25.8	-10.8464	-19.4422	-16.2794	-15.3836	-11.9532	-14.7643	-16.2456	-13.817	-9.21143	-14.1586	2.90057	-15.0708	3.89876	-13.4184	3.72124
25.9	-11.1008	-18.1359	-15.8	-15.9468	-13.9876	-16.8194	-17.7954	-15.1142	-10.3518	-14.9477	3.45734	-15.7459	2.14509	-14.3237	3.47737
26	-10.8799	-16.5947	-14.6961	-15.0573	-11.0388	-13.9939	-16.2004	-14.762	-11.5204	-14.0458	2.80075	-14.1318	2.83104	-13.4035	1.66812
26.1	-12.0365	-16.7222	-14.7021	-16.9491	-11.3074	-14.4539	-16.3876	-16.6805	-13.3395	-15.1244	2.68886	-14.9034	3.11425	-14.1652	0.725725
26.2	-12.8578	-19.1868	-18.0195	-18.6904	-12.3147	-18.3859	-18.6	-16.7563	-11.6246	-16.7161	3.34165	-16.0859	3.48473	-16.01	3.80228
26.3	-13.2953	-19.5895	-17.2289	-16.3001	-9.41346	-13.6056	-16.4994	-15.9308	-13.4036	-15.3649	1.79512	-14.9779	5.15448	-14.746	2.15259
26.4	-14.6238	-15.9995	-15.8228	-16.8295	-10.2603	-13.6162	-17.3628	-15.1066	-9.65688	-16.272	1.45214	-13.7888	3.0882	-13.032	3.12422
26.5	-12.0175	-15.8957	-14.0305	-17.1927	-11.9886	-16.2988	-21.0341	-18.2759	-11.6773	-16.7481	4.52467	-15.3867	3.17437	-14.0022	2.31087
26.6	-13.4903	-18.2321	-16.2392	-17.0508	-14.1398	-17.4408	-17.9162	-16.8693	-10.1521	-16.1524	2.34574	-16.4138	2.08382	-14.6107	3.90773
26.7	-15.8343	-15.2204	-16.6473	-18.333	-12.5124	-16.404	-16.0503	-13.9068	-8.47111	-16.7392	1.38448	-13.8799	1.35423	-13.8408	4.6519
26.8	-15.7512	-17.5289	-17.5638	-15.6384	-12.4029	-15.1374	-16.4587	-14.195	-9.51794	-15.9494	0.444606	-14.7089	2.60136	-14.073	4.12717
26.9	-12.8908	-16.2146	-15.3657	-17.1389	-13.9347	-18.4252	-16.3274	-14.3244	-10.9672	-15.4524	2.2552	-14.8246	1.21949	-14.9194	3.74899
27	-17.3462	-19.9532	-19.8014	-17.947	-12.611	-17.7908	-17.5573	-15.1151	-11.2243	-17.6168	0.304805	-15.8931	3.73243	-16.2721	4.48568
27.1	-11.3005	-15.5809	-14.1065	-17.4243	-14.2554	-16.6806	-17.5215	-14.5018	-10.8028	-15.4154	3.56395	-14.7793	0.705022	-13.8633	2.94644
27.2	-10.3689	-15.0601	-13.0813	-16.3823	-16.3726	-17.4425	-19.1217	-17.213	-12.9066	-15.291	4.47724	-16.2153	1.08507	-14.4768	2.56983
27.3	-13.6407	-15.397	-15.3554	-16.6504	-11.1145	-15.0025	-18.4383	-16.6513	-10.6604	-16.2431	2.42461	-14.3876	2.90314	-13.6728	2.61474
27.4	-15.1326	-19.436	-18.022	-17.8637	-12.9584	-16.1253	-15.9934	-13.9085	-9.43169	-16.3299	1.39629	-15.4343	3.49799	-14.5263	4.51285
27.5	-17.0814	-19.1878	-18.2442	-15.1817	-10.9838	-15.4318	-18.9234	-18.1543	-12.7081	-17.0622	1.87095	-16.1086	4.46822	-15.4613	2.76815
27.6	-12.745	-16.4269	-14.4729	-21.3284	-12.961	-20.0194	-17.1745	-16.1101	-11.7976	-17.0827	4.29241	-15.166	1.91611	-15.43	4.1936
27.7	-16.3619	-23.4526	-20.8897	-16.3565	-11.7421	-16.5004	-15.6354	-14.0464	-10.1126	-16.1179	0.417909	-16.4137	6.20378	-15.8342	5.41936
27.8	-16.264	-21.4708	-18.2965	-13.8681	-10.6224	-14.4091	-15.3249	-13.3132	-10.0189	-15.1523	1.20725	-15.1355	5.6491	-14.2415	4.14136
27.9	-14.6299	-18.0304	-17.3432	-14.7179	-11.1199	-14.3662	-14.6922	-12.7756	-9.06521	-14.68	0.0452654	-13.9753	3.6081	-13.5915	4.19302
28	-16.3739	-19.4976	-18.6232	-15.1908	-12.9364	-15.0891	-15.518	-16.4179	-16.8588	-15.6942	0.610947	-16.2839	3.28266	-16.8571	1.76705
28.1	-12.0449	-15.5599	-16.6797	-14.7433	-13.3644	-14.4209	-17.8558	-18.4888	-18.7348	-14.8814	2.9079	-15.8044	2.57097	-16.6118	2.15776
28.2	-12.9262	-15.9671	-16.5079	-17.4306	-13.7817	-15.6835	-18.4385	-16.0395	-14.6667	-16.2651	2.93512	-15.2628	1.28313	-15.6194	0.922309
28.3	-12.954	-16.6483	-15.4567	-17.9094	-11.6062	-17.8574	-17.7258	-17.4199	-11.1481	-16.1964	2.80953	-15.2248	3.15748	-14.8207	3.39952
28.4	-15.5041	-15.3778	-16.2531	-15.8145	-8.37164	-12.7334	-15.4744	-17.1147	-13.4819	-15.5977	0.188375	-13.6214	4.62861	-14.1561	1.85418
28.5	-13.9598	-17.9698	-16.0638	-18.3178	-12.8451	-16.2881	-16.8542	-17.5395	-14.6277	-16.3773	2.21783	-16.1181	2.84272	-15.6599	0.900907
28.6	-13.3801	-18.1026	-16.7357	-16.5889	-11.2672	-14.6053	-17.8695	-17.9623	-11.0398	-15.9462	2.31268	-15.7774	3.90654	-14.127	2.87794
28.7	-9.78346	-14.7116	-12.2883	-15.0575	-10.1321	-13.4349	-20.5863	-19.0275	-15.3104	-15.1424	5.4019	-14.6237	4.44835	-13.6779	1.52565
28.8	-11.0485	-17.4392	-14.5261	-15.9525	-10.7323	-14.7947	-17.1248	-14.2682	-10.3659	-14.7086	3.22351	-14.1466	3.35507	-13.2289	2.48309
28.9	-16.9737	-17.3562	-17.7401	-13.0347	-9.39875	-12.6995	-18.4647	-15.3907	-12.0075	-16.1577	2.80545	-14.0486	4.14504	-14.149	3.12915
29	-15.8019	-17.651	-19.164	-15.5866	-14.0142	-16.639	-18.1641	-15.5122	-10.3167	-16.5175	1.43002	-15.7258	1.82782	-15.3732	4.55749
29.1	-11.9895	-17.9503	-15.603	-16.775	-15.2594	-17.8652	-17.3816	-15.9023	-12.1849	-15.382	2.95362	-16.3707	1.40527	-15.2177	2.8597
29.2	-12.1726	-14.4901	-15.4909	-18.5973	-10.5414	-15.5489	-17.6578	-16.438	-13.2406	-16.1426	3.47002	-13.8232	3.00436	-14.7601	1.31624
29.3	-13.6662	-14.4124	-15.4593	-16.6829	-11.9139	-15.3581	-19.7597	-17.678	-13.8139	-16.7029	3.04676	-14.6681	2.89056	-14.8771	0.922159
29.4	-14.6547	-15.8558	-16.005	-17.371	-12.3804	-16.5008	-16.4648	-14.3397	-11.0069	-16.1635	1.383	-14.1919	1.74237	-14.5042	3.03894
29.5	-11.4719	-13.5383	-13.729	-19.137	-10.4572	-15.3927	-19.374	-20.068	-15.013	-16.6609	4.4954	-14.6878	4.90742	-14.7116	0.871814
29.6	-12.4708	-13.687	-14.513	-20.0185	-10.8083	-17.5283	-16.6062	-18.2659	-15.2111	-16.3651	3.77961	-14.2537	3.76093	-15.7508	1.57845
29.7	-12.2931	-16.1169	-14.7431	-16.6292	-12.2693	-16.7605	-15.3675	-14.0243	-11.4961	-14.7633	2.23031	-14.1368	1.92624	-14.3333	2.65604
29.8	-11.5351	-18.6888	-15.5418	-17.151	-11.6074	-16.1701	-14.5278	-13.6726	-10.4135	-14.4046	2.80998	-14.6563	3.64173	-14.0418	3.15787
29.9	-13.0778	-18.3101	-18.579	-19.3758	-11.4557	-17.5636	-14.6593	-12.5831	-8.9272	-15.7043	3.27645	-14.1163	3.67543	-15.0233	5.30371
30	-13.0236	-15.0986	-15.6702	-17.3187	-17.5801	-19.6133	-14.0294	-12.3547	-8.77756	-14.7905	2.24648	-15.0111	2.61381	-14.687	5.48437
30.1	-12.1917	-16.1474	-15.8911	-14.5467	-11.0871	-13.7948	-17.3822	-17.9331	-13.0556	-14.7069	2.59897	-15.0559	3.55109	-14.2471	1.47091
30.2	-12.9421	-18.177	-17.1565	-18.0437	-12.4479	-15.3329	-19.8213	-19.2051	-12.8403	-16.9357	3.5709	-16.61	3.64095	-15.1099	2.16671
30.3	-12.3601	-15.3338	-14.9648	-21.7635	-14.3818	-20.8247	-16.5285	-15.4114	-12.0878	-16.884	4.71178	-15.0423	0.573326	-15.9591	4.45249
30.4	-12.262	-15.481	-14.7264	-19.318	-15.3053	-21.1769	-20.1634	-17.5737	-11.6747	-17.2478	4.33845	-16.12	1.262	-15.8594	4.85135
30.5	-13.097	-17.0493	-16.6261	-17.8292	-12.1506	-17.0248	-18.3629	-16.3932	-11.8735	-16.4297	2.89849	-15.1977	2.65916	-15.1748	2.86592
30.6	-12.5989	-17.4352	-16.7942	-15.4252	-14.0375	-17.5401	-17.5049	-15.6315	-12.1286	-15.1763	2.46247	-15.7014	1.6999	-15.4877	2.93284
30.7	-11.6221	-15.8278	-14.8306	-17.0523	-11.3007	-15.7391	-19.8089	-16.9963	-12.5155	-16.1611	4.1655	-14.7083	3.00833	-14.3617	1.66215
30.8	-10.6765	-13.7113	-12.4597	-16.8515	-11.7033	-15.3113	-19.5689	-16.9506	-11.9415	-15.699	4.55686	-14.1217	2.64764	-13.2375	1.81455
30.9	-13.1755	-17.146	-15.2956	-18.2252	-11.6077	-15.8307	-18.2439	-19.2354	-14.8054	-16.5482	2.92084	-15.9964	3.94166	-15.3106	0.512851
31	-14.3183	-16.9348	-17.2801	-20.1271	-12.9614	-19.3795	-16.352	-15.9418	-11.3616	-16.9325	2.9476	-15.2793	2.06791	-16.0071	4.15782
31.1	-12.2889	-16.432	-15.192	-14.5917	-12.5568	-14.9744	-15.5924	-14.8066	-10.7916	-14.1576	1.694	-14.5985	1.94598	-13.6527	2.48011
31.2	-5.7367	-7.12825	-6.72744	-6.32304	-5.82754	-6.79158	-7.16808	-6.57687	-5.1125	-6.40928	0.719578	-6.51089	0.652863	-6.21051	0.951443
31.3	-6.37482	-7.14774	-7.3404	-6.15584	-4.67324	-5.88486	-7.86052	-7.66778	-6.39406	-6.79706	0.927468	-6.49625	1.60005	-6.53978	0.738626
31.4	-13.7688	-18.3623	-17.6381	-13.1852	-10.1485	-12.8128	-16.3066	-14.1588	-9.99142	-14.4202	1.65951	-14.2232	4.10728	-13.4808	3.86688
31.5	-14.2328	-17.0561	-15.6639	-16.4905	-10.7973	-16.0676	-15.8729	-13.8624	-7.77721	-15.5321	1.1668	-13.9053	3.12964	-13.1696	4.67429
31.6	-13.3645	-16.5759	-15.5001	-18.5865	-12.2554	-16.4856	-17.8607	-16.7497	-10.6252	-16.6039	2.82877	-15.1937	2.54609	-14.2037	3.13795
31.7	-13.3656	-18.1999	-16.8496	-18.4457	-12.5236	-17.2322	-17.1134	-15.6995	-11.4578	-16.3082	2.63404	-15.4744	2.84485	-15.1799	3.22911
31.8	-16.3959	-22.7986	-19.6249	-21.1791	-14.2055	-17.8567	-17.068	-15.1813	-9.92024	-18.2143	2.58949	-17.3951	4.70493	-15.8006	5.16871
31.9	-11.6933	-16.482	-15.6098	-16.0476	-14.7915	-16.8878	-16.3402	-16.2539	-11.8046	-14.6937	2.60252	-15.8425	0.917266	-14.7674	2.64426
32	-12.1076	-15.9257	-15.2482	-16.2478	-12.4118	-16.1139	-15.6597	-15.5267	-12.5671	-14.6717	2.23992	-14.6214	1.9239	-14.6431	1.8492
32.1	-14.9979	-16.7961	-17.3709	-15.4482	-9.2024	-13.1271	-16.1852	-14.8964	-10.3434	-15.5438	0.599395	-13.6316	3.95169	-13.6138	3.53896
32.2	-15.1227	-18.8726	-19.3253	-16.4745	-10.0745	-14.1731	-19.1483	-18.1885	-13.7554	-16.9152	2.04868	-15.7119	4.89408	-15.7513	3.1022
32.3	-15.3222	-18.5355	-20.3489	-15.2516	-11.5221	-14.4639	-20.6898	-19.0624	-13.1155	-17.0879	3.11957	-16.3733	4.20956	-15.9761	3.84652
32.4	-12.0009	-15.4986	-14.5245	-12.7711	-10.8474	-12.631	-18.0628	-18.2158	-14.5179	-14.2783	3.30001	-14.8539	3.72624	-13.8911	1.09133
32.5	-13.529	-18.719	-17.1117	-15.9898	-14.5932	-16.356	-17.8061	-17.7288	-15.1626	-15.7749	2.14663	-17.0137	2.15389	-16.2101	0.982703
32.6	-12.1469	-17.246	-15.9742	-19.0797	-12.5675	-16.357	-17.2706	-16.5888	-13.0341	-16.1657	3.59604	-15.4674	2.53285	-15.1217	1.81808
32.7	-11.8935	-18.528	-16.4247	-19.4084	-17.9735	-21.1597	-20.8618	-19.3956	-13.9261	-17.3879	4.81347	-18.6323	0.716784	-17.1702	3.67398
32.8	-15.3571	-18.914	-18.9003	-15.6989	-12.5829	-16.2447	-21.4354	-17.2345	-11.258	-17.4971	3.41496	-16.2438	3.27973	-15.4677	3.87995
32.9	-14.9161	-17.1949	-16.1402	-16.4579	-11.5426	-15.1426	-17.7637	-16.9295	-13.2	-16.3792	1.42544	-15.2223	3.18949	-14.8276	1.49519
33	-13.833	-14.5431	-14.7747	-13.9096	-9.44791	-12.3708	-18.047	-18.8862	-16.4061	-15.2632	2.41112	-14.2924	4.72412	-14.5172	2.02993
33.1	-12.9762	-16.1345	-15.9915	-15.9885	-10.9037	-14.0326	-17.0921	-16.471	-12.3968	-15.3522	2.13042	-14.503	3.12164	-14.1403	1.79976
33.2	-12.9448	-18.127	-15.9989	-17.7065	-13.5625	-17.0242	-18.1244	-18.1629	-13.3099	-16.2586	2.87739	-16.6174	2.64576	-15.4443	1.91824
33.3	-12.8771	-16.6819	-16.7748	-16.1107	-12.8242	-15.2358	-17.8583	-17.4744	-12.875	-15.6154	2.52726	-15.6602	2.48779	-14.9618	1.96425
33.4	-13.235	-19.9657	-16.9814	-17.373	-10.6401	-16.2056	-20.4321	-16.6272	-13.753	-17.0134	3.61196	-15.7444	4.7251	-15.6467	1.68519
33.5	-13.2126	-19.4168	-16.5508	-15.5596	-10.3153	-14.7001	-20.3024	-16.8533	-11.2593	-16.3582	3.61171	-15.5285	4.69315	-14.17	2.68529
33.6	-14.1012	-20.1673	-17.0418	-15.5786	-10.4892	-13.9252	-24.3488	-18.0601	-12.6575	-18.0095	5.53943	-16.2389	5.08963	-14.5415	2.2562
33.7	-14.9699	-16.6812	-16.0735	-13.9839	-11.4206	-13.4643	-18.9969	-17.5811	-12.9453	-15.9836	2.65576	-15.2277	3.32755	-14.161	1.67646
33.8	-14.1117	-15.4915	-16.2082	-13.5582	-10.9262	-13.5067	-17.4451	-16.7249	-11.5741	-15.0384	2.10262	-14.3809	3.05471	-13.763	2.32764
33.9	-14.0303	-17.9661	-18.0257	-16.1923	-11.9332	-14.2343	-14.1775	-13.9526	-11.4291	-14.8	1.20796	-14.6173	3.07086	-14.563	3.31058
34	-11.4247	-17.8645	-14.9913	-16.9228	-15.6035	-15.4365	-14.7149	-14.4939	-12.1163	-14.3541	2.76672	-15.9873	1.71777	-14.1814	1.8022
34.1	-13.1184	-20.9312	-18.2885	-18.1308	-12.9506	-15.2149	-17.6044	-16.7531	-11.4512	-16.2845	2.75456	-16.8783	3.99176	-14.9849	3.42442
34.2	-13.2774	-19.5238	-17.5945	-19.8864	-13.0352	-16.6365	-16.7112	-16.5195	-10.876	-16.625	3.30531	-16.3595	3.24727	-15.0357	3.63407
34.3	-13.4474	-18.4509	-17.5418	-19.3605	-13.0383	-17.0781	-17.8221	-17.9327	-12.6596	-16.8767	3.06785	-16.474	2.98662	-15.7598	2.69482
34.4	-15.7355	-16.6366	-17.8921	-17.1468	-15.6712	-19.0388	-23.5958	-21.5353	-13.8973	-18.826	4.19055	-17.9477	3.14423	-16.9427	2.69902
34.5	-15.674	-16.5022	-17.6088	-18.0819	-13.0174	-18.4028	-21.8149	-17.4413	-10.5404	-18.5236	3.09419	-15.6537	2.33085	-15.5173	4.3284
34.6	-11.8823	-15.4157	-14.3375	-17.7496	-11.7161	-16.1422	-18.9346	-15.2114	-10.6841	-16.1888	3.77631	-14.1144	2.07949	-13.7213	2.78072
34.7	-12.0432	-13.7989	-14.0041	-15.8333	-11.6001	-14.5808	-14.205	-13.0911	-12.1136	-14.0272	1.90127	-12.83	1.12239	-13.5662	1.29056
34.8	-11.5387	-14.5669	-14.5555	-17.2691	-13.9174	-18.8708	-18.1749	-18.1659	-14.7438	-15.6609	3.59855	-15.5501	2.28852	-16.0567	2.43893
34.9	-14.2221	-17.5604	-18.2967	-16.2006	-13.5352	-16.8845	-15.0214	-14.5518	-11.1154	-15.148	0.99527	-15.2158	2.09313	-15.4322	3.80455
35	-15.2868	-18.1867	-20.0495	-20.237	-11.7823	-17.3532	-16.1227	-14.0299	-9.23448	-17.2155	2.64987	-14.6663	3.24932	-15.5458	5.62953
35.1	-13.5581	-17.9295	-17.4066	-18.4478	-14.5161	-18.4641	-20.2334	-18.3062	-11.6085	-17.4131	3.45581	-16.9173	2.08802	-15.8264	3.69089
35.2	-11.5679	-17.8423	-15.8564	-19.0725	-16.323	-20.6144	-17.6617	-15.7665	-11.6521	-16.1007	3.98836	-16.6439	1.07445	-16.041	4.484
35.3	-12.0786	-19.4919	-16.8341	-20.1844	-17.5903	-20.7335	-19.4434	-16.424	-11.374	-17.2355	4.48134	-17.8354	1.54856	-16.3139	4.70138
35.4	-12.9084	-17.0144	-16.3365	-19.983	-12.7048	-18.4132	-21.7214	-18.9047	-14.8212	-18.2043	4.66795	-16.2079	3.17765	-16.5236	1.80331
35.5	-13.5676	-17.9409	-16.7632	-18.059	-12.2852	-16.1415	-15.5931	-14.254	-11.5546	-15.7399	2.24932	-14.8267	2.871	-14.8198	2.84474
35.6	-14.4588	-18.3754	-16.3759	-20.4112	-12.9098	-17.2901	-15.4616	-13.8433	-9.5792	-16.7772	3.18679	-15.0428	2.92357	-14.4151	4.21284
35.7	-14.4519	-19.5322	-17.6431	-19.9117	-13.0584	-17.9679	-16.6557	-16.0127	-10.371	-17.0064	2.74676	-16.2011	3.241	-15.3273	4.29539
35.8	-13.5349	-20.3934	-17.0774	-15.2652	-13.8275	-15.5378	-17.8348	-17.6875	-14.3677	-15.545	2.16359	-17.3028	3.2998	-15.661	1.35902
35.9	-11.1607	-19.35	-14.9598	-13.5791	-9.35491	-12.8798	-18.5818	-16.044	-12.0748	-14.4405	3.78484	-14.9163	5.0921	-13.3048	1.48872
36	-13.4596	-19.5024	-17.1265	-14.8367	-8.4763	-12.4266	-22.3684	-23.7244	-18.3867	-16.8882	4.79563	-17.2344	7.87299	-15.9799	3.14115
36.1	-13.7383	-20.2555	-18.2451	-17.9555	-10.6148	-14.0026	-16.6177	-17.1919	-13.4983	-16.1038	2.15506	-16.0207	4.92591	-15.2487	2.60724
36.2	-15.9649	-19.2697	-18.7598	-20.7412	-11.5813	-16.0428	-16.4932	-16.5837	-13.6999	-17.7331	2.61845	-15.8115	3.90195	-16.1675	2.53226
36.3	-12.4335	-17.7036	-17.4444	-15.897	-10.5234	-14.7054	-16.8256	-15.4903	-10.0277	-15.052	2.31477	-14.5724	3.67701	-14.0592	3.75035
36.4	-11.8977	-14.9517	-14.3616	-14.7279	-11.6256	-15.5057	-17.6263	-15.9695	-11.4003	-14.7506	2.86437	-14.1823	2.27186	-13.7559	2.11866
36.5	-13.0684	-14.4059	-14.4527	-19.5638	-13.1897	-18.648	-19.2085	-16.2838	-10.3252	-17.2803	3.65189	-14.6264	1.5588	-14.4753	4.16142
36.6	-15.0953	-16.1931	-16.8719	-18.7158	-18.9075	-21.01	-17.7756	-16.2765	-9.99011	-17.1956	1.87866	-17.1257	1.54365	-15.9573	5.56659
36.7	-12.4137	-17.2796	-14.7492	-17.9842	-18.0582	-20.0505	-19.5516	-17.8455	-11.6167	-16.6498	3.75136	-17.7278	0.402428	-15.4721	4.26313
36.8	-11.5962	-15.4978	-13.9024	-16.5857	-14.5306	-16.0117	-17.095	-16.0537	-12.0536	-15.0923	3.03842	-15.3607	0.770723	-13.9892	1.98049
36.9	-12.1913	-16.4534	-16.5948	-16.6737	-13.3779	-16.9261	-19.2429	-15.0347	-10.1488	-16.036	3.56876	-14.9553	1.53925	-14.5565	3.82085
37	-12.8191	-22.6819	-19.6765	-15.1202	-11.2317	-14.5845	-17.5645	-15.268	-11.9102	-15.1679	2.37304	-16.3939	5.80754	-15.3904	3.94537
37.1	-12.2516	-20.2746	-18.5871	-14.3252	-11.7329	-13.819	-17.4639	-17.1849	-13.6732	-14.6802	2.62423	-16.3975	4.32492	-15.3598	2.79589
37.2	-16.1433	-17.599	-18.8113	-18.1291	-11.4433	-15.646	-17.4833	-14.7867	-10.0338	-17.2519	1.01296	-14.6096	3.08165	-14.8304	4.44521
37.3	-16.0769	-16.5245	-17.527	-19.9716	-11.5192	-18.2567	-17.5101	-15.2932	-9.44566	-17.8529	1.96982	-14.4456	2.6081	-15.0765	4.89004
37.4	-15.8831	-16.4148	-18.2117	-18.0592	-13.0377	-15.8801	-18.4684	-18.3734	-12.7531	-17.4702	1.38964	-15.942	2.6991	-15.615	2.73896
37.5	-15.7227	-17.3042	-16.8508	-15.9731	-12.0294	-14.5178	-17.0995	-14.6767	-9.22293	-16.2651	0.733398	-14.6701	2.63742	-13.5305	3.90861
37.6	-12.997	-21.309	-17.5957	-15.8147	-11.4119	-14.1697	-18.8212	-16.0208	-10.806	-15.8777	2.91257	-16.2472	4.9524	-14.1905	3.3949
37.7	-14.3585	-20.5685	-17.8805	-15.0796	-8.85272	-13.3961	-16.4808	-18.2506	-14.9199	-15.3063	1.07915	-15.8906	6.2042	-15.3988	2.28026
37.8	-14.9906	-17.4311	-17.0019	-16.9274	-9.92603	-15.4053	-17.6088	-18.2419	-12.9119	-16.5089	1.35835	-15.1997	4.58506	-15.1064	2.06128
37.9	-13.9263	-18.7515	-17.9871	-17.5329	-11.8909	-16.517	-15.9496	-16.8071	-15.2087	-15.8029	1.80772	-15.8165	3.53597	-16.5709	1.38997
38	-14.0039	-16.5382	-17.3247	-17.9919	-13.5925	-16.3753	-15.8285	-16.4067	-15.716	-15.9414	1.99643	-15.5125	1.66404	-16.472	0.808711
38.1	-14.045	-17.3777	-17.4217	-15.7665	-11.0514	-14.4563	-16.9604	-15.9321	-11.9065	-15.5906	1.46565	-14.787	3.31495	-14.5948	2.76021
38.2	-13.3318	-18.3319	-18.4145	-15.8502	-10.352	-13.6912	-17.3092	-15.5739	-11.9083	-15.4971	2.01212	-14.7526	4.05283	-14.6713	3.36204
38.3	-12.8006	-14.766	-15.928	-15.3573	-9.6343	-15.4729	-19.1219	-17.1357	-12.1661	-15.7599	3.17978	-13.8453	3.83452	-14.5223	2.0532
38.4	-12.4545	-16.4562	-17.8504	-16.1167	-11.0559	-16.8063	-21.1265	-18.9558	-13.2408	-16.5659	4.35344	-15.4893	4.03774	-15.9658	2.41703
38.5	-11.8367	-16.013	-16.8572	-16.1765	-9.66473	-14.4693	-19.7015	-16.883	-12.9318	-15.9049	3.93945	-14.1869	3.94043	-14.7528	1.97804
38.6	-13.0586	-15.003	-16.2261	-13.1108	-8.21724	-11.2406	-13.7147	-12.2893	-9.57361	-13.2947	0.364669	-11.8365	3.41548	-12.3468	3.46144
38.7	-12.2917	-16.1324	-15.0812	-13.7139	-12.2522	-13.8825	-16.9255	-15.3576	-11.2081	-14.3103	2.37379	-14.5807	2.05339	-13.3906	1.98286
38.8	-12.0077	-16.8635	-14.9514	-18.3264	-15.6189	-18.4311	-16.0723	-14.5603	-9.37033	-15.4688	3.2023	-15.6809	1.15285	-14.251	4.57084
38.9	-11.2327	-16.9751	-16.3347	-22.1075	-12.6974	-18.0858	-15.6516	-14.8971	-11.8587	-16.3306	5.4691	-14.8565	2.13915	-15.4264	3.2114
39	-13.6967	-15.9799	-17.948	-19.9169	-12.1106	-17.0207	-16.3156	-16.2799	-13.4725	-16.6431	3.12299	-14.7901	2.3254	-16.1471	2.36218
39.1	-12.7701	-16.2616	-16.1836	-16.6422	-13.7617	-18.5545	-15.0199	-14.3884	-10.9182	-14.8107	1.9445	-14.8039	1.30071	-15.2188	3.90853
39.2	-13.143	-19.4187	-17.9522	-18.5352	-11.868	-18.164	-18.0819	-16.9463	-10.3461	-16.5867	2.99092	-16.0777	3.84955	-15.4874	4.45376
39.3	-14.8559	-21.903	-20.4523	-16.7371	-10.4874	-14.5075	-22.825	-19.129	-12.5864	-18.1393	4.16546	-17.1731	5.95384	-15.8487	4.10087
39.4	-13.9899	-18.5793	-17.8818	-20.1263	-14.8787	-17.3385	-20.2623	-18.9378	-13.7796	-18.1262	3.58276	-17.4653	2.24718	-16.3333	2.22822
39.5	-15.6338	-17.7654	-18.355	-16.5144	-9.85069	-14.4374	-19.8317	-19.3563	-15.1729	-17.3266	2.21369	-15.6575	5.09134	-15.9884	2.08224
39.6	-15.3545	-20.2684	-19.7116	-16.5155	-12.3663	-17.0782	-15.7469	-16.5684	-13.6278	-15.8723	0.590548	-16.401	3.95375	-16.8058	3.05099
39.7	-12.7273	-17.2207	-17.7306	-18.3042	-13.8801	-17.348	-14.7375	-16.2014	-15.1471	-15.2564	2.82441	-15.7674	1.71208	-16.7419	1.39434
39.8	-14.4235	-15.1366	-15.2548	-16.0315	-11.9863	-15.3874	-14.2049	-14.849	-14.6481	-14.8867	0.997518	-13.9906	1.74172	-15.0968	0.394184
39.9	2.89874	0.513672	0.921077	0.397934	3.19825	1.10791	-1.36126	-1.17885	0.79134	0.645138	2.14073	0.84436	2.20721	0.940109	0.159142
40	7.96003	5.75974	6.15595	4.83686	7.68872	5.63459	2.39568	2.72996	4.86229	5.06419	2.78914	5.39281	2.49966	5.55094	0.65087
40.1	-1.9144	-3.91762	-3.62593	-5.01711	-1.25103	-3.72878	-8.45514	-8.74863	-6.42937	-5.12889	3.2718	-4.63909	3.80051	-4.59469	1.58971
40.2	-17.3763	-18.3284	-18.4717	-14.7738	-9.56387	-12.9545	-17.2839	-16.2261	-12.1902	-16.478	1.47656	-14.7061	4.5757	-14.5388	3.42739
40.3	-15.8323	-19.199	-18.5717	-16.1608	-10.7845	-14.2565	-16.7041	-15.2847	-11.23	-16.2324	0.440293	-15.0894	4.21067	-14.6861	3.68966
40.4	-13.3085	-17.9253	-16.7425	-17.572	-13.838	-17.4929	-17.4835	-16.4372	-13.0752	-16.1213	2.43638	-16.0668	2.06865	-15.7702	2.36388
40.5	-16.5987	-19.6019	-19.5307	-14.8655	-11.2621	-16.1753	-21.2921	-18.0498	-13.1512	-17.5854	3.325	-16.3046	4.43537	-16.2857	3.19119
40.6	-12.8452	-17.8846	-15.5113	-16.4558	-13.6213	-18.3634	-21.3775	-16.9978	-10.4643	-16.8928	4.2829	-16.1679	2.24956	-14.7797	4.00003
40.7	-15.2442	-17.4614	-17.6936	-17.7482	-12.1907	-17.7651	-18.7971	-18.7306	-12.9922	-17.2632	1.82544	-16.1275	3.46795	-16.1503	2.73521
40.8	-14.2218	-19.5221	-19.5795	-18.2759	-12.4262	-16.6885	-17.8951	-18.8518	-14.7336	-16.7976	2.2388	-16.9334	3.91766	-17.0005	2.43801
40.9	-8.75209	-16.6801	-13.4883	-12.8719	-10.0104	-12.8142	-17.5538	-16.238	-10.5479	-13.0593	4.40382	-14.3095	3.72969	-12.2834	1.54038
41	-10.1872	-17.2066	-14.2103	-12.4324	-9.54442	-12.9481	-17.4507	-15.1391	-10.5921	-13.3568	3.71889	-13.9634	3.9641	-12.5835	1.83645
41.1	-13.9721	-15.3183	-15.4104	-17.0649	-12.8424	-17.2738	-17.6358	-14.9431	-11.7117	-16.2243	1.97124	-14.3679	1.33442	-14.7986	2.83105
41.2	-12.609	-16.7936	-15.5049	-16.7065	-12.2572	-16.3423	-17.5448	-15.3889	-11.2182	-15.6201	2.64115	-14.8132	2.32237	-14.3551	2.74871
41.3	-13.082	-19.5558	-16.73	-15.1182	-9.21421	-13.3796	-17.5052	-16.3055	-11.9131	-15.2351	2.21387	-15.0252	5.28834	-14.0076	2.46911
41.4	-16.2716	-20.1182	-20.439	-17.9294	-10.2047	-15.096	-19.2743	-17.7248	-12.6378	-17.8251	1.50408	-16.0159	5.17298	-16.0576	3.98852
41.5	-15.664	-20.2985	-20.4824	-14.9493	-8.83074	-13.0977	-16.9048	-15.2823	-11.595	-15.8394	0.989477	-14.8039	5.74883	-15.0584	4.75706
41.6	-15.1645	-19.0502	-18.8809	-16.8884	-12.6176	-16.0724	-16.0103	-15.1507	-12.1113	-16.0211	0.861985	-15.6062	3.24036	-15.6882	3.40111
41.7	-11.8999	-16.1241	-13.9976	-17.9048	-12.2424	-18.0019	-17.945	-16.7962	-13.9434	-15.9166	3.47858	-15.0543	2.45818	-15.3143	2.32766
41.8	-11.728	-16.568	-15.2123	-18.4959	-12.3675	-17.0095	-19.5425	-18.1339	-15.9679	-16.5888	4.242	-15.6898	2.98181	-16.0632	0.902358
41.9	-12.7821	-19.73	-16.5715	-17.1184	-17.1761	-18.8748	-19.4898	-19.1364	-13.2815	-16.4634	3.40149	-18.6808	1.33653	-16.2426	2.81113
42	-11.6762	-19.4705	-16.8142	-19.3961	-11.4857	-18.2037	-16.6654	-16.0483	-11.7185	-15.9126	3.91462	-15.6682	4.00598	-15.5788	3.41458
42.1	-12.2068	-16.1688	-14.8556	-16.3803	-14.774	-18.0126	-20.6175	-20.152	-14.1295	-16.4015	4.2054	-17.0316	2.7909	-15.6659	2.06452
42.2	-13.1322	-15.3187	-15.2854	-16.7593	-12.9391	-15.7547	-20.2008	-20.8855	-19.3887	-16.6974	3.53473	-16.3811	4.07831	-16.8096	2.24585
42.3	-13.6551	-17.1102	-17.096	-15.3267	-10.8372	-13.7725	-16.5071	-17.1979	-10.8671	-15.163	1.43306	-15.0484	3.64731	-13.9119	3.11676
42.4	-17.3818	-17.8978	-19.3254	-17.1584	-10.7348	-14.9247	-17.6524	-15.8319	-10.9491	-17.3975	0.247383	-14.8215	3.68682	-15.0664	4.18997
42.5	-17.0813	-18.4297	-20.0302	-17.4699	-14.4292	-16.7851	-16.9514	-15.3544	-12.7165	-17.1675	0.269821	-16.0711	2.09433	-16.5106	3.66457
42.6	-16.2292	-17.0564	-17.1695	-17.1475	-12.1337	-15.0476	-18.7868	-17.3731	-13.772	-17.3878	1.29563	-15.5211	2.93779	-15.3297	1.71622
42.7	-12.9239	-15.6363	-14.7909	-16.8735	-13.9489	-16.3163	-15.156	-14.5936	-11.2771	-14.9845	1.98038	-14.7262	0.851488	-14.1281	2.58415
42.8	-15.4341	-20.0569	-18.9485	-15.1727	-16.0004	-16.9886	-16.2796	-15.7907	-11.7129	-15.6288	0.578596	-17.2827	2.40484	-15.8833	3.74227
42.9	-14.6098	-20.9063	-18.4576	-13.6339	-8.94222	-12.4221	-25.6783	-19.1782	-13.9321	-17.974	6.68994	-16.3422	6.4666	-14.9373	3.14082
43	-14.6558	-18.2488	-17.6489	-15.6026	-8.45756	-13.0124	-22.752	-16.4135	-9.61428	-17.6701	4.42645	-14.3733	5.20471	-13.4252	4.0332
43.1	-13.2612	-16.4439	-16.4575	-16.9997	-8.77487	-13.6734	-21.1342	-19.2298	-11.4095	-17.1317	3.93819	-14.8162	5.4142	-13.8468	2.52847
43.2	-15.071	-19.3137	-19.7694	-16.332	-9.55741	-14.4504	-18.3903	-20.1938	-16.2493	-16.5978	1.67557	-16.355	5.90329	-16.823	2.70552
43.3	-12.1452	-17.2819	-16.3745	-16.171	-11.4088	-16.4137	-15.3114	-13.5026	-10.5307	-14.5425	2.12013	-14.0644	2.97658	-14.4396	3.3853
43.4	-13.6532	-18.5409	-17.268	-14.9801	-12.5878	-15.3245	-16.4196	-13.8603	-9.72766	-15.0176	1.38356	-14.9963	3.13494	-14.1067	3.9149
43.5	-13.7867	-19.6714	-17.8949	-13.7594	-9.74693	-13.1335	-15.9849	-13.2982	-8.35205	-14.5103	1.2771	-14.2388	5.02865	-13.1268	4.77143
43.6	-15.5649	-16.5526	-18.604	-15.1	-12.6613	-15.9207	-20.2595	-16.3018	-10.4133	-16.9748	2.85411	-15.1719	2.17785	-14.9793	4.1757
43.7	-15.7568	-17.4013	-16.8709	-16.8478	-13.3628	-16.6868	-19.1263	-16.4031	-11.587	-17.2437	1.71928	-15.7224	2.10351	-15.0483	2.99894
43.8	-15.4665	-18.5754	-17.1034	-14.0978	-13.9289	-15.2177	-21.6319	-19.8775	-16.0524	-17.0654	4.01347	-17.4606	3.12705	-16.1245	0.944919
43.9	-13.8754	-20.2687	-17.402	-15.353	-13.7146	-16.5715	-17.2518	-15.795	-13.983	-15.4934	1.6926	-16.5928	3.34908	-15.9855	1.78322
44	-15.6959	-17.0908	-16.6992	-16.6424	-10.7605	-14.2162	-15.6824	-14.5421	-12.8456	-16.0069	0.550405	-14.1311	3.18509	-14.587	1.95338
44.1	-14.7565	-15.7655	-15.5549	-14.4217	-10.698	-12.9561	-20.004	-19.9068	-14.7262	-16.3941	3.13076	-15.4568	4.61219	-14.4124	1.32754
44.2	-11.4446	-17.3454	-16.1053	-16.0745	-11.4604	-14.3787	-17.762	-17.0284	-12.6094	-15.0937	3.27091	-15.2781	3.31005	-14.3644	1.74799
44.3	-15.64	-20.0106	-18.8334	-18.5179	-11.066	-15.4101	-16.0812	-15.1606	-12.1245	-16.7463	1.54997	-15.4124	4.47758	-15.456	3.35469
44.4	-13.4744	-17.2646	-15.7852	-15.7499	-12.1431	-14.3284	-16.0167	-15.2009	-11.4223	-15.0803	1.39716	-14.8695	2.57677	-13.8453	2.22121
44.5	-15.9614	-21.8791	-19.7	-15.7591	-10.3307	-13.6409	-17.2034	-14.0398	-10.6638	-16.308	0.78206	-15.4165	5.89597	-14.6683	4.60486
44.6	-12.8909	-18.5384	-16.8483	-17.5042	-11.2578	-15.7348	-17.464	-14.3028	-10.7845	-15.953	2.65195	-14.6997	3.65653	-14.4559	3.2279
44.7	-12.6629	-18.6348	-16.7994	-16.2767	-10.4082	-15.2864	-17.6872	-15.0926	-10.3086	-15.5423	2.59146	-14.7119	4.12647	-14.1315	3.39606
44.8	-13.5668	-18.1638	-17.3834	-14.2253	-10.028	-14.2532	-18.1922	-16.2283	-12.1698	-15.3281	2.50212	-14.8067	4.25013	-14.6021	2.6243
44.9	-12.132	-16.957	-15.5924	-16.3109	-13.2946	-17.662	-20.3921	-17.9067	-12.3456	-16.2783	4.13015	-16.0527	2.43538	-15.2	2.67984
45	-11.6493	-16.8697	-14.6073	-16.9122	-13.8322	-18.3242	-17.6092	-16.6441	-11.9102	-15.3902	3.25841	-15.782	1.69235	-14.9472	3.22049
45.1	-13.8711	-17.5746	-17.5617	-17.4251	-11.0886	-16.3182	-20.1705	-18.3771	-13.9096	-17.1556	3.15834	-15.6801	3.99655	-15.9298	1.85674
45.2	-14.1514	-17.5029	-16.8811	-16.1814	-10.2288	-15.0977	-17.1924	-15.9752	-11.7157	-15.8418	1.54869	-14.569	3.83554	-14.5648	2.62362
45.3	-15.0974	-18.1471	-18.1593	-18.7372	-12.6326	-17.4918	-16.7164	-16.3173	-13.4018	-16.8504	1.82357	-15.699	2.80877	-16.351	2.57577
45.4	-12.8981	-14.3636	-14.2358	-16.4741	-11.1875	-16.0719	-17.1196	-14.5245	-11.5403	-15.4973	2.27395	-13.3585	1.88188	-13.9493	2.27932
45.5	-11.8398	-17.2486	-15.0726	-17.6476	-12.35	-17.6008	-18.364	-16.8826	-12.8604	-15.9505	3.57791	-15.4937	2.7287	-15.1779	2.37197
45.6	-13.1013	-19.9446	-16.7181	-18.4158	-11.4077	-16.688	-16.8838	-16.2309	-13.9055	-16.1336	2.7355	-15.861	4.28045	-15.7706	1.61523
45.7	-12.3491	-19.739	-16.9352	-18.0301	-13.3927	-18.129	-18.2484	-17.0454	-10.3406	-16.2092	3.34471	-16.7257	3.18518	-15.1349	4.19468
45.8	-14.5551	-16.7142	-17.4129	-17.5343	-14.6733	-18.4602	-16.7728	-15.2519	-9.46498	-16.2874	1.54778	-15.5465	1.05185	-15.1127	4.91903
45.9	-17.9531	-19.0119	-21.2342	-17.9929	-12.9796	-15.8765	-16.529	-17.0859	-12.6543	-17.4917	0.833958	-16.3592	3.08114	-16.5883	4.33404
46	-18.729	-19.5795	-20.1795	-17.1339	-14.9195	-17.7011	-15.6018	-17.4828	-14.6639	-17.1549	1.56372	-17.3273	2.33386	-17.5148	2.76251
46.1	-15.1265	-21.5929	-19.8687	-13.458	-10.8757	-13.0505	-18.3178	-15.7911	-11.2995	-15.6341	2.46934	-16.0866	5.36469	-14.7396	4.52743
46.2	-13.8085	-17.6188	-17.2312	-13.3886	-11.6909	-12.3944	-20.5377	-18.2159	-13.0657	-15.9116	4.01181	-15.8419	3.60722	-14.2305	2.62033
46.3	-13.006	-18.7669	-17.3832	-15.4334	-11.5021	-13.9567	-19.9678	-19.9197	-12.1442	-16.1357	3.53361	-16.7295	4.56367	-14.4947	2.66064
46.4	-15.1242	-20.1249	-19.5414	-17.4196	-13.014	-16.6501	-18.9731	-18.5819	-14.924	-17.1723	1.93635	-17.2403	3.74049	-17.0385	2.33305
46.5	-11.4205	-16.9496	-15.361	-14.7678	-13.3571	-14.6705	-18.0206	-17.4015	-12.9306	-14.7363	3.30015	-15.9027	2.21612	-14.3207	1.25237
46.6	-11.3939	-14.565	-13.6977	-12.2563	-11.7157	-13.3787	-17.5546	-16.179	-11.9933	-13.735	3.33591	-14.1533	2.25994	-13.0232	0.906085
46.7	-14.8447	-17.7288	-16.6739	-12.8301	-9.35181	-12.7067	-16.6202	-16.5288	-12.3998	-14.765	1.8963	-14.5364	4.52993	-13.9268	2.38402
46.8	-13.8755	-17.3705	-17.2799	-16.9076	-9.69731	-14.9592	-17.8384	-17.7067	-12.8475	-16.2072	2.07222	-14.9248	4.5303	-15.0289	2.21702
46.9	-16.9406	-18.4146	-18.9325	-15.8276	-11.0337	-15.603	-18.2271	-17.8629	-14.0584	-16.9984	1.20079	-15.7704	4.11137	-16.1979	2.49091
47	-18.1177	-17.5689	-18.5277	-16.3481	-14.3354	-15.8915	-17.2322	-17.1456	-14.3127	-17.2327	0.884825	-16.35	1.7575	-16.244	2.12946
47.1	-12.1725	-17.4532	-16.7131	-16.3159	-12.2398	-13.8674	-18.3975	-14.8306	-10.4887	-15.6286	3.16887	-14.8412	2.6067	-13.6898	3.11598
47.2	-16.2906	-18.3377	-18.941	-19.2737	-12.4074	-15.719	-17.7201	-15.8198	-11.3666	-17.7615	1.49202	-15.5217	2.97636	-15.3422	3.80123
47.3	-15.955	-17.9729	-18.7232	-16.9503	-13.2321	-17.0237	-17.0761	-16.2418	-10.3697	-16.6605	0.614217	-15.8156	2.39895	-15.3722	4.41483
47.4	-12.9465	-17.0096	-16.3097	-16.6704	-13.3103	-16.6209	-18.0826	-16.0051	-11.3591	-15.8998	2.65332	-15.4417	1.91289	-14.7633	2.95216
47.5	-12.374	-14.2658	-14.6797	-14.1391	-13.9654	-14.327	-18.3387	-14.6835	-10.196	-14.9506	3.06402	-14.3049	0.360638	-13.0676	2.49312
47.6	-10.4469	-12.9081	-12.4342	-18.6355	-12.2709	-17.14	-20.6219	-18.0417	-12.1966	-16.5681	5.39336	-14.4069	3.16388	-13.9236	2.788
47.7	-16.1974	-18.8943	-19.337	-19.7985	-12.6728	-16.2083	-18.0906	-18.9053	-11.6389	-18.0288	1.80133	-16.8241	3.59516	-15.728	3.87147
47.8	-15.7414	-20.7919	-18.9488	-19.6739	-13.6633	-15.8105	-15.9244	-18.1794	-14.3229	-17.1132	2.21947	-17.5449	3.60642	-16.3607	2.36154
47.9	-11.0819	-17.7046	-15.4699	-16.5353	-13.255	-16.2951	-17.581	-17.9293	-13.6322	-15.0661	3.48974	-16.2963	2.63625	-15.1324	1.36317
48	-12.8212	-15.6838	-15.7744	-15.3843	-10.7405	-16.1113	-17.0109	-14.6275	-11.2969	-15.0722	2.11223	-13.6839	2.60325	-14.3942	2.68759
48.1	-14.9188	-16.2062	-16.9375	-14.6762	-12.4796	-16.1489	-14.0638	-12.6733	-10.4245	-14.5529	0.440674	-13.7864	2.09785	-14.5036	3.55457
48.2	-15.3979	-18.3786	-19.0725	-14.2288	-10.2303	-13.5157	-15.998	-13.7294	-11.2868	-15.2082	0.899706	-14.1128	4.08767	-14.625	4.00961
48.3	-15.4821	-26.3961	-21.3465	-15.3048	-12.0683	-15.0147	-17.6674	-16.7258	-14.0535	-16.1514	1.31582	-18.3967	7.30857	-16.8049	3.96241
48.4	-11.7892	-17.5641	-15.8911	-14.2444	-12.0831	-14.1578	-16.3931	-16.1576	-13.7032	-14.1423	2.30365	-15.2683	2.84666	-14.584	1.15456
48.5	-10.893	-17.1252	-13.7421	-18.506	-12.8774	-16.2242	-20.3342	-17.7325	-12.3852	-16.5777	5.00726	-15.9117	2.64525	-14.1172	1.94682
48.6	-10.9258	-19.2474	-14.7379	-14.8294	-12.4619	-14.6539	-19.3241	-21.4087	-16.1425	-15.0264	4.20262	-17.706	4.66833	-15.1781	0.836289
48.7	-11.6775	-17.5242	-14.8522	-13.1634	-11.4159	-13.8383	-14.6861	-14.4903	-11.9192	-13.1757	1.50434	-14.4768	3.05416	-13.5366	1.48959
48.8	-12.4283	-15.5205	-14.6688	-16.4899	-10.7239	-14.31	-15.2919	-13.8778	-9.70542	-14.7367	2.08697	-13.3741	2.43766	-12.8948	2.76787
48.9	-11.6048	-14.3214	-14.1195	-20.3046	-12.6045	-18.259	-16.4614	-15.4298	-11.8935	-16.1236	4.35975	-14.1185	1.42354	-14.7573	3.23034
49	-11.9187	-16.16	-16.493	-14.9914	-11.8089	-14.7637	-18.1918	-17.3393	-14.5513	-15.0339	3.13675	-15.1027	2.91288	-15.2693	1.06503
49.1	-13.057	-17.8802	-17.1478	-16.4779	-11.6837	-14.9797	-23.6033	-22.0784	-15.2196	-17.7127	5.38048	-17.2141	5.22928	-15.7824	1.18858
49.2	-12.4785	-16.9283	-14.903	-16.9103	-14.2035	-18.2422	-16.1717	-17.5747	-13.3353	-15.1868	2.37439	-16.2355	1.78923	-15.4935	2.50614
49.3	-16.6933	-18.6637	-17.7808	-15.2068	-10.3426	-15.5785	-15.6316	-14.4781	-9.95327	-15.8439	0.765668	-14.4948	4.16057	-14.4375	4.03656
49.4	-14.2495	-19.231	-18.4175	-16.9132	-9.92024	-14.6516	-17.3171	-15.6922	-11.1043	-16.1599	1.66675	-14.9478	4.69982	-14.7245	3.65719
49.5	-13.5672	-17.5581	-16.8131	-13.8782	-9.04513	-12.9274	-14.3602	-14.004	-9.16451	-13.9352	0.399552	-13.5357	4.27576	-12.9683	3.82445
49.6	-13.027	-17.4135	-16.0068	-12.6686	-10.7149	-13.5438	-16.8278	-16.4566	-13.2018	-14.1745	2.30482	-14.8616	3.62291	-14.2508	1.53034
49.7	-14.5793	-16.4421	-16.4832	-14.5329	-14.0257	-16.0978	-18.7729	-18.0176	-13.7218	-15.9617	2.43464	-16.1618	2.0107	-15.4343	1.49555
49.8	-12.0515	-16.1221	-15.8976	-15.2452	-10.3139	-14.1626	-17.0144	-14.2515	-10.0368	-14.7704	2.5153	-13.5625	2.96478	-13.3657	3.01059
49.9	-12.4563	-17.2603	-15.791	-16.7705	-11.1671	-15.1216	-15.405	-12.5574	-9.13289	-14.8773	2.20494	-13.6616	3.19318	-13.3485	3.66614
50	-14.7481	-20.6424	-18.1144	-17.6476	-12.4892	-16.769	-15.057	-14.2004	-10.6528	-15.8176	1.59236	-15.7773	4.29926	-15.1787	3.9769
50.1	-13.7224	-17.8337	-17.0968	-13.8559	-15.0657	-15.7241	-15.872	-17.1912	-11.5564	-14.4834	1.20437	-16.6969	1.44873	-14.7924	2.88533
50.2	-16.1123	-16.9732	-18.5149	-17.4349	-13.8088	-16.5192	-17.9394	-16.0578	-11.1475	-17.1622	0.943558	-15.6133	1.62833	-15.3938	3.81044
50.3	-14.6654	-17.3977	-17.1072	-16.9452	-11.3256	-15.0583	-16.9944	-14.7589	-10.6714	-16.2016	1.33068	-14.4941	3.04468	-14.279	3.28794
50.4	-12.6427	-18.689	-16.5586	-16.8082	-14.348	-18.4915	-17.3327	-16.6493	-12.9349	-15.5945	2.56978	-16.5621	2.17184	-15.995	2.82087
50.5	-12.4525	-16.5583	-15.5231	-17.1004	-14.2469	-18.1142	-15.1158	-14.3015	-11.6123	-14.8896	2.33221	-15.0356	1.31904	-15.0832	3.2732
50.6	-12.4156	-16.1878	-15.761	-15.0757	-12.1967	-15.5755	-15.9457	-14.5826	-11.4475	-14.479	1.83913	-14.3224	2.00821	-14.2614	2.4386
50.7	-12.7855	-15.8422	-16.0076	-16.379	-11.7864	-15.9813	-19.1931	-17.9706	-14.0181	-16.1192	3.21168	-15.1997	3.14179	-15.3357	1.14116
50.8	-14.7152	-16.9664	-16.5679	-17.0737	-11.8933	-15.5721	-21.1124	-18.7385	-16.1127	-17.6337	3.23518	-15.866	3.55277	-16.0842	0.498497
50.9	-12.3518	-16.5695	-14.9801	-18.2955	-11.9738	-16.4954	-19.7326	-17.2661	-14.5446	-16.7933	3.91299	-15.2698	2.8756	-15.34	1.02402
51	-13.9612	-17.2029	-17.714	-19.2875	-11.8384	-16.3061	-14.2599	-12.7807	-9.7499	-15.8362	2.99267	-13.9407	2.86421	-14.59	4.25034
51.1	-17.011	-19.0179	-20.3485	-20.981	-13.2946	-18.9637	-16.3669	-14.9284	-10.1576	-18.1196	2.49889	-15.747	2.94811	-16.4899	5.52751
51.2	-13.9964	-18.1389	-16.3763	-15.3653	-11.6839	-15.6753	-16.8789	-14.7312	-9.23405	-15.4135	1.44189	-14.8513	3.22918	-13.7619	3.93686
51.3	-14.1254	-19.3214	-17.7261	-14.5462	-11.2847	-14.527	-17.2828	-15.0871	-11.1318	-15.3181	1.71439	-15.2311	4.0203	-14.4616	3.29765
51.4	-15.0457	-17.5102	-16.6995	-18.9744	-12.9394	-17.424	-18.4813	-16.9323	-11.4921	-17.5005	2.1401	-15.794	2.48895	-15.2052	3.23596
51.5	-18.419	-17.7241	-19.1978	-16.1831	-11.3251	-14.8718	-20.6933	-18.1981	-12.59	-18.4318	2.25512	-15.7491	3.83861	-15.5532	3.35621
51.6	-18.9589	-16.6601	-18.9816	-16.5013	-11.7881	-15.2421	-19.1429	-18.5315	-15.287	-18.2011	1.47488	-15.6599	3.4812	-16.5035	2.14615
51.7	-17.4837	-17.6954	-18.6203	-21.4602	-12.9674	-17.2486	-19.6327	-18.3598	-13.6164	-19.5255	1.99042	-16.3409	2.94032	-16.4951	2.58563
51.8	-14.9999	-18.3614	-18.6907	-16.6403	-11.8999	-16.0872	-17.2884	-15.9559	-11.0448	-16.3095	1.17955	-15.4057	3.26568	-15.2742	3.8872
51.9	-15.5963	-18.8356	-19.3305	-14.3266	-10.7038	-13.6795	-18.7783	-16.3495	-10.0152	-16.2337	2.29329	-15.2963	4.16699	-14.3417	4.6928
52	-15.8013	-16.8194	-18.0419	-14.9777	-15.2212	-16.0837	-19.1583	-17.7245	-13.3959	-16.6458	2.21455	-16.5884	1.26757	-15.8405	2.33251
52.1	-18.759	-21.2084	-21.9309	-17.2834	-12.6282	-16.113	-22.1471	-18.8191	-17.0641	-19.3965	2.49371	-17.5519	4.42821	-18.3694	3.12085
52.2	-15.194	-19.295	-19.6841	-16.8806	-12.3959	-15.2629	-20.2124	-19.3692	-13.963	-17.429	2.55374	-17.02	4.00477	-16.3033	2.99912
52.3	-12.5387	-17.6687	-15.732	-17.9839	-14.9276	-17.7699	-18.5883	-18.1772	-12.9186	-16.3703	3.332	-16.9245	1.74795	-15.4735	2.43594
52.4	-13.7292	-19.2818	-17.2528	-14.0428	-12.4672	-14.6198	-20.6386	-16.4671	-10.0551	-16.1369	3.90176	-16.072	3.42442	-13.9759	3.64182
52.5	-16.0887	-18.8663	-19.1188	-17.5289	-9.70578	-14.6256	-19.1809	-18.1373	-12.0309	-17.5995	1.54732	-15.5698	5.09147	-15.2584	3.58608
52.6	-17.7921	-19.695	-19.3933	-17.1608	-13.5539	-16.5345	-17.0587	-15.7722	-12.2993	-17.3372	0.397244	-16.3404	3.10973	-16.0757	3.56916
52.7	-10.3489	-14.3755	-12.5658	-17.5266	-15.5392	-19.7523	-18.1611	-15.6804	-11.1693	-15.3456	4.33883	-15.1984	0.716093	-14.4958	4.60549
52.8	-10.1955	-13.5142	-12.3831	-19.1863	-13.7756	-18.8253	-21.4434	-18.4526	-14.0979	-16.9417	5.95042	-15.2475	2.77881	-15.1021	3.3364
52.9	-14.0232	-19.918	-17.4502	-18.1242	-12.6733	-17.5858	-21.9002	-20.6828	-15.9372	-18.0159	3.93961	-17.758	4.42008	-16.9911	0.915185
53	-14.995	-21.099	-20.1454	-17.7519	-15.9752	-16.9169	-18.7321	-17.4134	-12.2555	-17.1597	1.93765	-18.1626	2.64276	-16.4393	3.96657
53.1	-17.4522	-16.7333	-17.6878	-15.2609	-13.8834	-15.8474	-18.3607	-16.5082	-13.2466	-17.0246	1.5935	-15.7083	1.58443	-15.5939	2.23143
53.2	-14.64	-17.2006	-17.0795	-17.6676	-12.8343	-16.4777	-19.8941	-20.3196	-15.8579	-17.4006	2.63724	-16.7848	3.75991	-16.4717	0.610809
53.3	-15.4067	-21.4806	-18.0915	-15.1742	-9.70303	-13.759	-19.5152	-17.1693	-13.3546	-16.6987	2.44194	-16.1176	5.95881	-15.0684	2.62593
53.4	-14.0375	-18.1977	-17.1897	-15.8153	-13.4013	-16.58	-16.9709	-15.0635	-11.2892	-15.6079	1.47769	-15.5541	2.43552	-15.0196	3.245
53.5	-13.4547	-17.9458	-17.552	-16.8831	-13.67	-16.18	-15.7865	-16.4117	-11.2303	-15.3748	1.75092	-16.0091	2.16616	-14.9874	3.32533
53.6	-14.0236	-21.4949	-19.3196	-20.7182	-14.3287	-20.3948	-18.6803	-21.2864	-15.819	-17.8074	3.43162	-19.0367	4.07853	-18.5111	2.39263
53.7	-13.8323	-17.334	-17.2018	-18.4232	-13.047	-17.9914	-20.1542	-22.0857	-16.4015	-17.4699	3.267	-17.4889	4.52133	-17.1982	0.794942
53.8	-13.7962	-19.6482	-18.7423	-15.7982	-9.97992	-13.9985	-18.377	-17.5587	-13.975	-15.9904	2.29646	-15.729	5.08725	-15.5719	2.74563
53.9	-12.719	-15.7624	-15.2581	-13.1431	-6.16692	-10.9285	-19.553	-18.6421	-13.4176	-15.1384	3.82909	-13.5238	6.53192	-13.2014	2.17291
54	-10.4812	-16.493	-13.8713	-14.6866	-9.96461	-14.0263	-18.0193	-16.3544	-11.8052	-14.3957	3.77744	-14.2707	3.72979	-13.2342	1.24001
54.1	-13.8256	-18.4035	-16.9855	-14.086	-13.023	-15.1536	-17.232	-16.2887	-12.145	-15.0479	1.89598	-15.9051	2.71072	-14.7614	2.44398
54.2	-17.2686	-22.6004	-22.4229	-13.6675	-11.501	-14.1305	-18.1969	-15.0705	-10.692	-16.3777	2.39256	-16.3906	5.66624	-15.7485	6.0305
54.3	-12.9919	-18.3517	-16.1555	-16.8448	-12.1086	-15.5655	-21.5585	-18.9495	-12.4654	-17.1317	4.29051	-16.4699	3.78881	-14.7288	1.98225
54.4	-16.8822	-19.9548	-18.7977	-17.3761	-11.514	-15.8027	-19.2314	-16.7269	-12.3576	-17.8299	1.23857	-16.0652	4.25916	-15.6527	3.2227
54.5	-16.6362	-21.9512	-23.3805	-15.1605	-13.4657	-16.0622	-18.4694	-15.9297	-11.5049	-16.7554	1.65767	-17.1155	4.36525	-16.9825	5.9911
54.6	-17.2187	-19.4516	-19.2412	-16.1802	-13.1623	-15.7732	-18.8843	-17.1205	-14.7318	-17.4278	1.36411	-16.5781	3.17954	-16.5821	2.36104
54.7	-14.9068	-18.8428	-16.7681	-18.3139	-15.0129	-17.8784	-20.8926	-17.1732	-12.4507	-18.0378	3.00246	-17.0096	1.92021	-15.6991	2.86745
54.8	-13.1469	-17.8827	-15.2308	-17.654	-14.7967	-17.6525	-17.8396	-16.3957	-11.3678	-16.2135	2.65739	-16.3584	1.54336	-14.7504	3.16975
54.9	-12.6752	-16.5789	-15.4332	-17.2079	-12.5993	-16.0004	-19.1007	-18.5039	-17.5902	-16.3279	3.3019	-15.8941	3.01129	-16.3412	1.11817
55	-15.6098	-18.2869	-18.9829	-18.4635	-14.9484	-18.2858	-17.6658	-18.9597	-16.2181	-17.2463	1.47239	-17.3983	2.14825	-17.8289	1.43791
55.1	-15.4566	-20.9221	-19.8515	-18.4309	-12.4036	-17.0568	-17.2481	-17.0083	-12.6872	-17.0452	1.49748	-16.778	4.26394	-16.5318	3.61085
55.2	-12.3516	-19.3434	-15.6123	-18.5528	-12.2792	-16.432	-18.1618	-17.4125	-12.0811	-16.3554	3.47289	-16.345	3.65105	-14.7084	2.312
55.3	-14.0938	-16.4178	-16.5964	-18.6037	-11.521	-14.6039	-19.6138	-17.4517	-11.4512	-17.4371	2.93911	-15.1302	3.16812	-14.2172	2.59434
55.4	-14.648	-15.155	-15.8864	-15.9818	-10.3327	-13.3146	-17.7931	-16.9272	-11.3689	-16.141	1.57857	-14.1383	3.41282	-13.5233	2.266
55.5	-15.56	-17.3853	-16.8624	-16.7213	-13.0782	-15.6379	-18.8223	-18.0206	-11.2479	-17.0345	1.65354	-16.1614	2.68893	-14.5827	2.95225
55.6	-18.4393	-18.9453	-19.2934	-16.2172	-12.0049	-14.3661	-17.7343	-16.5211	-12.7616	-17.4636	1.13552	-15.8238	3.52236	-15.4737	3.40384
55.7	-14.78	-16.2221	-17.1708	-15.757	-10.798	-13.9939	-16.3639	-16.1895	-12.4587	-15.6336	0.799119	-14.4032	3.12228	-14.5411	2.40326
55.8	-13.5045	-17.0098	-16.5468	-14.0953	-9.21389	-13.3662	-18.5955	-16.5319	-11.3478	-15.3985	2.78443	-14.2519	4.36954	-13.7536	2.62107
55.9	-16.0063	-16.2794	-17.266	-13.4569	-9.20507	-13.1412	-16.9619	-15.666	-10.6762	-15.475	1.81188	-13.7168	3.9193	-13.6945	3.32958
56	-15.7333	-15.6566	-16.2667	-15.226	-13.0026	-16.3165	-18.7156	-18.8309	-10.7387	-16.5583	1.88543	-15.83	2.91801	-14.4406	3.20609
56.1	-15.9405	-17.3845	-16.683	-14.6323	-12.9668	-14.54	-18.2605	-17.5919	-13.2112	-16.2778	1.83743	-15.9811	2.61252	-14.8114	1.75174
56.2	-14.2814	-18.3804	-18.0153	-15.1238	-11.113	-14.0583	-16.8003	-14.7518	-10.6038	-15.4018	1.28228	-14.7484	3.6337	-14.2258	3.70863
56.3	-12.7199	-15.5144	-14.9696	-17.4555	-12.7933	-17.3823	-16.1382	-14.7875	-11.0763	-15.4378	2.4442	-14.3651	1.40887	-14.4761	3.18182
56.4	-11.8797	-16.2293	-14.4908	-17.251	-13.0694	-16.4054	-18.3358	-17.5836	-14.1636	-15.8222	3.45712	-15.6274	2.31653	-15.0199	1.21096
56.5	-13.1139	-18.4035	-17.7612	-13.5069	-11.9077	-15.1411	-20.9443	-16.9502	-11.284	-15.855	4.41182	-15.7538	3.40916	-14.7287	3.25821
56.6	-13.6254	-18.1434	-16.9383	-16.1266	-15.9621	-16.7874	-21.9357	-19.2956	-13.3616	-17.2292	4.26345	-17.8004	1.69302	-15.6958	2.02285
56.7	-11.6929	-15.4175	-13.7476	-15.2005	-11.1042	-13.9894	-21.4952	-18.615	-13.3074	-16.1295	4.96676	-15.0455	3.76917	-13.6815	0.345777
56.8	-11.3315	-16.0914	-13.6232	-15.0034	-9.86705	-13.2965	-19.1609	-20.2318	-14.656	-15.1653	3.91719	-15.3968	5.21719	-13.8586	0.709667
56.9	-14.1518	-16.9339	-16.2482	-13.4084	-8.48442	-11.5006	-19.9247	-20.1787	-15.7336	-15.8283	3.56701	-15.199	6.0371	-14.4941	2.6052
57	-14.2146	-17.1312	-18.037	-14.3324	-9.36631	-12.0403	-19.5974	-17.5167	-13.0463	-16.0481	3.07431	-14.6714	4.59837	-14.3745	3.21146
57.1	-12.8747	-15.5984	-15.1497	-15.9194	-11.3219	-14.7435	-16.2103	-15.4455	-11.0502	-15.0015	1.84759	-14.1219	2.42614	-13.6478	2.25873
57.2	-13.1208	-15.3613	-14.8983	-17.6736	-13.2002	-17.2279	-15.5153	-15.3659	-12.8506	-15.4366	2.2774	-14.6425	1.24904	-14.9923	2.19019
57.3	-12.5904	-19.7185	-17.6137	-19.5865	-15.881	-19.7083	-16.4866	-16.8909	-16.6659	-16.2211	3.5056	-17.4968	1.98923	-17.996	1.55681
57.4	-13.354	-19.4193	-17.1581	-16.2061	-12.7567	-15.5098	-16.8505	-17.1064	-12.8904	-15.4702	1.86077	-16.4275	3.38278	-15.1861	2.15221
57.5	-15.1361	-19.7572	-18.7828	-15.6758	-10.8521	-15.3307	-16.7108	-15.8765	-11.2979	-15.8409	0.800204	-15.4953	4.46476	-15.1372	3.74619
57.6	-13.6452	-20.6044	-18.1588	-14.2783	-13.2418	-16.1576	-18.7965	-19.237	-12.9046	-15.5733	2.80923	-17.6944	3.91621	-15.7403	2.65181
57.7	-13.5616	-19.223	-18.1924	-13.3418	-13.3844	-14.9724	-17.9268	-17.6134	-13.5126	-14.9434	2.58607	-16.7403	3.01563	-15.5591	2.39447
57.8	-15.2862	-19.4867	-18.4282	-13.4412	-12.3783	-13.2666	-16.7109	-15.9285	-11.772	-15.1461	1.63932	-15.9312	3.5542	-14.4889	3.49239
57.9	-12.811	-18.9072	-17.334	-15.2098	-14.5655	-15.8499	-17.2752	-16.1279	-11.7486	-15.0987	2.23418	-16.5335	2.19906	-14.9775	2.89307
58	-13.6201	-16.449	-16.6249	-15.5112	-13.0424	-16.0597	-18.8598	-19.7765	-14.6463	-15.997	2.65342	-16.4227	3.36715	-15.7769	1.01914
58.1	-13.9139	-22.9282	-20.3645	-15.6456	-12.546	-15.3718	-21.3361	-19.4879	-16.3157	-16.9652	3.88308	-18.3207	5.28859	-17.3507	2.65238
58.2	-13.7851	-16.8469	-16.5454	-16.2019	-13.1787	-15.3789	-18.0324	-16.292	-12.5412	-16.0065	2.13035	-15.4392	1.97725	-14.8218	2.05944
58.3	-13.0817	-16.767	-16.755	-15.4934	-15.3393	-17.2454	-17.1291	-17.176	-13.8776	-15.2347	2.03603	-16.4274	0.964254	-15.9593	1.81944
58.4	-11.7188	-17.7307	-16.1748	-14.4787	-11.0816	-13.3063	-19.3068	-18.5727	-13.181	-15.1681	3.84069	-15.795	4.10361	-14.2207	1.69347
58.5	-12.1196	-17.3795	-15.7356	-13.6749	-10.5126	-12.8963	-19.6668	-16.7783	-12.2008	-15.1538	3.98502	-14.8901	3.80295	-13.6109	1.87261
58.6	-13.0571	-16.9853	-15.6342	-14.8959	-11.7039	-14.5438	-20.4171	-19.2517	-14.2901	-16.1234	3.83046	-15.9803	3.87294	-14.8227	0.714161
58.7	-13.5047	-17.6478	-16.9518	-14.8067	-14.6496	-16.3328	-16.8118	-14.307	-10.8074	-15.0411	1.66595	-15.5348	1.83792	-14.6973	3.38296
58.8	-11.2087	-16.3473	-15.0037	-16.0759	-11.8681	-15.9554	-15.0863	-13.4657	-10.4679	-14.1236	2.57241	-13.8937	2.27006	-13.809	2.93232
58.9	-9.99508	-21.9377	-15.7574	-15.3208	-11.7011	-14.2454	-14.9945	-15.791	-12.1343	-13.4368	2.98506	-16.4766	5.15261	-14.0457	1.81979
59	-12.4028	-18.3459	-16.7076	-16.7738	-15.4782	-17.0924	-16.0426	-15.9092	-12.2554	-15.0731	2.34122	-16.5778	1.54632	-15.3518	2.68844
59.1	-13.5267	-19.004	-19.5679	-15.2074	-12.8953	-15.2411	-14.5249	-13.6925	-10.1642	-14.4196	0.845287	-15.1972	3.32076	-14.9911	4.70685
59.2	-12.0354	-17.0242	-16.04	-15.1062	-13.9383	-15.5289	-18.5944	-16.7211	-11.0667	-15.2453	3.28168	-15.8945	1.70089	-14.2119	2.73576
59.3	-14.4047	-17.9795	-17.6653	-16.2525	-11.5706	-14.4859	-15.4969	-16.4127	-14.8355	-15.3847	0.92897	-15.3209	3.34106	-15.6622	1.74347
59.4	-11.6595	-15.5508	-15.2827	-17.0461	-10.4834	-14.58	-13.6148	-13.4421	-11.2934	-14.1068	2.72677	-13.1588	2.54556	-13.7187	2.12959
59.5	-12.2706	-18.1013	-18.6128	-18.3867	-11.0417	-16.4818	-20.0319	-19.4654	-16.1154	-16.8964	4.08965	-16.2028	4.52139	-17.07	1.3486
59.6	-16.4943	-19.1074	-19.2645	-17.6687	-12.0117	-17.664	-15.7447	-17.0046	-14.0567	-16.6359	0.969814	-16.0412	3.64464	-16.9951	2.66754
59.7	-12.2117	-15.4275	-14.5734	-16.4641	-11.6593	-15.7781	-20.4352	-20.065	-13.9125	-16.3704	4.11255	-15.7173	4.21036	-14.7547	0.945941
59.8	-13.093	-15.7269	-16.4134	-12.1699	-9.57225	-12.7795	-10.2849	-13.4519	-11.7835	-11.8493	1.43122	-12.917	3.11197	-13.6588	2.43697
59.9	1.49184	12.9691	6.83547	13.7024	11.5538	11.0767	15.4316	9.29025	6.07139	10.2086	7.5983	11.271	1.85563	7.9945	2.69642
60	10.8607	22.4988	16.296	22.8835	20.6283	20.1859	19.0953	12.8914	9.30676	17.6132	6.14691	18.6728	5.09344	15.2629	5.51264
60.1	5.44559	17.0949	10.88	17.3818	15.1091	14.6453	7.39987	1.31854	-3.23357	10.0758	6.40224	11.1742	8.59278	7.43059	9.42537
60.2	-15.1699	-13.1093	-16.7316	-7.86481	-10.2503	-10.7168	-18.4604	-18.5164	-14.175	-13.8317	5.42309	-13.9587	4.19804	-13.8745	3.01864
60.3	-12.8196	-19.1417	-17.6052	-13.6886	-12.0296	-14.1785	-17.4512	-17.7168	-15.2806	-14.6531	2.46184	-16.296	3.76295	-15.6881	1.74929
60.4	-12.348	-20.8387	-17.8849	-13.0856	-9.05474	-11.9677	-18.9907	-16.5752	-12.9917	-14.8081	3.64095	-15.4896	5.96654	-14.2815	3.16243
60.5	-12.5462	-19.5227	-17.1128	-11.5475	-8.6279	-11.1237	-15.3968	-14.132	-11.3428	-13.1635	1.99754	-14.0942	5.44749	-13.1931	3.39634
60.6	-12.395	-16.9618	-14.9796	-13.3342	-11.2442	-13.328	-16.8835	-15.4789	-12.9184	-14.2043	2.36733	-14.5616	2.96714	-13.742	1.09118
60.7	-13.5246	-17.2566	-16.794	-13.0475	-11.2712	-12.3518	-16.758	-16.2016	-12.6865	-14.4434	2.01866	-14.9098	3.19497	-13.9441	2.47374
60.8	-15.4975	-17.0716	-17.9822	-14.679	-13.6205	-15.039	-17.4836	-16.1443	-11.2234	-15.8867	1.44226	-15.6121	1.78606	-14.7482	3.3888
60.9	-12.9631	-15.49	-14.0916	-13.1449	-12.2235	-13.3025	-15.6278	-14.6702	-8.39433	-13.9119	1.48875	-14.1279	1.69941	-11.9295	3.08685
61	-13.2534	-17.8242	-16.0086	-14.1671	-11.8109	-14.5795	-16.3591	-15.2308	-10.8201	-14.5932	1.59609	-14.9553	3.01614	-13.8027	2.68008
61.1	-16.0026	-21.3762	-22.0474	-15.9905	-13.7737	-17.4461	-17.612	-16.8935	-13.9301	-16.535	0.932695	-17.3478	3.82155	-17.8079	4.07074
61.2	-18.1221	-17.4686	-19.5654	-15.6473	-12.5116	-14.7371	-16.7456	-14.7985	-10.2332	-16.8383	1.24	-14.9262	2.48095	-14.8453	4.66705
61.3	-15.7757	-19.3244	-19.6254	-16.2448	-9.77535	-13.8884	-17.7497	-16.3137	-11.1346	-16.5901	1.03133	-15.1378	4.88191	-14.8828	4.33186
61.4	-16.2106	-16.5389	-17.2722	-17.0445	-11.6092	-15.1124	-18.4145	-17.3919	-14.0524	-17.2232	1.11278	-15.18	3.12168	-15.479	1.64091
61.5	-11.5495	-13.8942	-13.8323	-14.8119	-10.9751	-12.9625	-14.7828	-13.6205	-11.6624	-13.7147	1.8752	-12.8299	1.61215	-12.819	1.09203
61.6	-13.9521	-17.4669	-17.735	-15.3685	-11.5895	-14.6202	-18.7087	-16.6387	-13.1322	-16.0097	2.4423	-15.2317	3.18127	-15.1625	2.34878
61.7	-15.0096	-18.8158	-17.4538	-14.2931	-9.57672	-13.3642	-18.2293	-15.9262	-10.928	-15.844	2.09652	-14.7729	4.72626	-13.9153	3.29763
61.8	-13.5871	-19.5064	-15.6352	-14.1488	-10.1484	-14.4623	-18.5911	-17.8474	-14.1644	-15.4423	2.74131	-15.8341	4.9933	-14.754	0.777604
61.9	-11.5358	-16.5105	-15.4934	-16.6704	-12.6498	-16.8736	-18.4667	-18.682	-14.2004	-15.5577	3.59695	-15.9474	3.05527	-15.5224	1.33684
62	-12.8635	-15.5459	-16.2874	-16.8013	-10.8777	-14.091	-18.799	-19.0361	-14.3197	-16.1546	3.02015	-15.1532	4.09336	-14.8994	1.20747
62.1	-14.516	-15.7672	-17.52	-12.8109	-10.6252	-12.5804	-16.8472	-16.88	-14.3821	-14.7247	2.02624	-14.4241	3.33666	-14.8275	2.49971
62.2	-14.2437	-17.23	-16.7817	-13.7019	-13.6677	-16.1267	-19.3741	-16.2422	-12.0158	-15.7732	3.13019	-15.7133	1.8391	-14.9748	2.58337
62.3	-12.2604	-16.5459	-14.3118	-12.9021	-13.2151	-15.0275	-15.3955	-15.9327	-12.1007	-13.5193	1.65621	-15.2312	1.77276	-13.8133	1.52574
62.4	-11.5816	-13.8155	-13.2833	-15.6988	-10.0332	-14.0291	-15.4319	-16.473	-13.6276	-14.2374	2.30391	-13.4406	3.23622	-13.6466	0.37324
62.5	-12.0173	-16.1971	-15.2158	-14.4557	-11.2233	-12.7021	-19.0638	-17.9145	-12.7632	-15.179	3.57847	-15.1116	3.47519	-13.5604	1.43398
62.6	-10.8491	-16.9432	-14.0256	-14.9727	-9.97525	-12.9904	-17.2323	-16.7291	-12.1671	-14.3514	3.2366	-14.5492	3.96259	-13.0611	0.931246
62.7	-12.0114	-16.3889	-15.1285	-15.3323	-9.41659	-13.7269	-18.3358	-16.5274	-11.0507	-15.2265	3.16353	-14.111	4.06605	-13.302	2.07182
62.8	-10.9152	-16.5294	-15.1451	-15.6445	-10.6772	-14.6861	-17.5536	-15.365	-10.4789	-14.7044	3.4176	-14.1905	3.09782	-13.4367	2.57179
62.9	-13.0337	-17.6281	-17.0315	-15.8041	-11.7435	-15.3926	-16.9039	-18.3822	-14.4263	-15.2473	1.9943	-15.9179	3.63477	-15.6168	1.31703
63	-11.073	-16.936	-14.3484	-16.0821	-12.1035	-16.0861	-18.7926	-19.5036	-13.7846	-15.3159	3.91643	-16.181	3.75737	-14.7397	1.19961
63.1	-10.8043	-14.8577	-13.7861	-17.058	-13.3064	-17.308	-18.6434	-15.8171	-11.1109	-15.5019	4.14477	-14.6604	1.26695	-14.0683	3.10817
63.2	-12.7182	-15.0127	-14.8631	-17.4581	-13.7305	-17.6494	-18.818	-15.6803	-10.3583	-16.3314	3.20217	-14.8078	0.990925	-14.2903	3.67915
63.3	-12.7313	-16.9421	-15.8729	-15.218	-13.1045	-16.4034	-15.4821	-14.7831	-11.968	-14.4771	1.5177	-14.9432	1.92381	-14.7481	2.42221
63.4	-13.2639	-15.8149	-15.2806	-13.4716	-9.15396	-12.3257	-14.6845	-15.3718	-13.1343	-13.8066	0.767269	-13.4469	3.7244	-13.5802	1.52708
63.5	-12.421	-16.3738	-15.3218	-13.6023	-10.2911	-13.7571	-12.6152	-13.3591	-11.0638	-12.8795	0.633441	-13.3413	3.04141	-13.3809	2.1538
63.6	-12.164	-17.1885	-15.6286	-12.5356	-10.2239	-13.2328	-15.8885	-16.0625	-13.294	-13.5294	2.05148	-14.4916	3.73863	-14.0518	1.36586
63.7	-12.3174	-15.8334	-15.1455	-13.1623	-10.9188	-13.681	-18.2225	-14.8343	-11.3785	-14.5674	3.1935	-13.8622	2.59752	-13.4017	1.89897
63.8	-12.1662	-17.0779	-16.293	-14.6677	-12.1033	-15.413	-16.8204	-13.7236	-9.33247	-14.5514	2.3293	-14.3016	2.53717	-13.6795	3.79026
63.9	-12.0107	-15.0542	-15.3974	-14.1506	-12.8086	-14.6766	-15.1483	-14.4885	-13.5314	-13.7698	1.60308	-14.1171	1.16796	-14.5351	0.941032
64	-12.2898	-16.2459	-15.654	-12.9758	-11.4791	-12.8137	-13.8779	-13.3894	-10.9814	-13.0479	0.796514	-13.7048	2.39899	-13.1497	2.35437
64.1	-15.6024	-22.4033	-19.663	-12.9494	-11.5365	-12.9865	-15.3469	-13.7372	-11.3802	-14.6329	1.46354	-15.8924	5.74504	-14.6766	4.39246
64.2	-14.118	-15.8933	-15.1748	-11.681	-10.1702	-11.2058	-17.2783	-15.4459	-13.1747	-14.3591	2.80645	-13.8365	3.18295	-13.1851	1.98453
64.3	-14.3891	-16.666	-16.8022	-13.1312	-11.7407	-13.33	-17.1731	-16.1109	-11.2555	-14.8978	2.06839	-14.8392	2.6977	-13.7959	2.80253
64.4	-19.2026	-19.6684	-21.5244	-14.6895	-11.463	-13.7759	-20.0732	-20.8037	-13.817	-17.9884	2.88997	-17.3117	5.09687	-16.3724	4.46178
64.5	-15.2208	-18.8494	-19.9546	-15.1357	-12.487	-14.0336	-17.3486	-15.3205	-10.443	-15.9017	1.25378	-15.5523	3.18749	-14.8104	4.80313
64.6	-11.0789	-14.8788	-14.4396	-16.1081	-10.7449	-13.8171	-20.7373	-17.0743	-10.7488	-15.9748	4.83057	-14.2327	3.21382	-13.0018	1.97589
64.7	-14.6891	-17.6812	-17.4906	-14.0448	-8.44446	-12.2041	-15.2555	-14.1054	-10.1043	-14.6631	0.605796	-13.4104	4.65743	-13.2663	3.80602
64.8	-15.5479	-17.8192	-17.4681	-13.4399	-9.54812	-13.0339	-17.1924	-16.8572	-12.9414	-15.3934	1.88103	-14.7415	4.52325	-14.4811	2.58723
64.9	-12.4557	-15.8744	-15.128	-17.0809	-12.332	-15.8732	-18.6203	-16.3566	-12.2413	-16.0523	3.20843	-14.8543	2.19764	-14.4142	1.91833
65	-15.003	-19.2599	-19.3164	-15.1421	-8.48587	-12.4892	-16.8174	-14.3571	-10.7886	-15.6541	1.00979	-14.0343	5.39428	-14.1981	4.51344
65.1	-14.6263	-17.2505	-15.5652	-16.1095	-10.4431	-14.1668	-19.6835	-18.1402	-12.9611	-16.8064	2.59961	-15.2779	4.21064	-14.2311	1.30324
65.2	-15.8107	-16.224	-14.9369	-14.6071	-11.1933	-14.1593	-18.291	-17.7143	-14.6662	-16.2363	1.8785	-15.0439	3.41694	-14.5875	0.394694
65.3	-12.4468	-15.0586	-14.4012	-13.1838	-9.65745	-13.0228	-18.675	-18.3573	-13.8827	-14.7685	3.40312	-14.3578	4.39205	-13.7689	0.696178
65.4	-12.2279	-14.6094	-14.7003	-12.9115	-10.9322	-13.1179	-18.2324	-17.0874	-12.9339	-14.4572	3.2872	-14.2097	3.09702	-13.584	0.971114
65.5	-11.1739	-13.7279	-12.3473	-13.7691	-12.6071	-15.0509	-19.1978	-18.2731	-11.8996	-14.7136	4.09447	-14.8693	3.00051	-13.0993	1.70492
65.6	-12.151	-16.8947	-14.8817	-15.0661	-12.5372	-16.1447	-17.0273	-16.4895	-10.7003	-14.7481	2.45368	-15.3071	2.40737	-13.9089	2.84957
65.7	-17.4252	-20.1447	-20.7107	-15.3867	-14.0705	-14.5155	-16.4577	-15.4719	-12.8389	-16.4232	1.01972	-16.5623	3.18051	-16.0217	4.14643
65.8	-15.2558	-19.9432	-18.6966	-13.5165	-13.8463	-14.5614	-15.959	-15.0084	-12.3952	-14.9104	1.25735	-16.266	3.23716	-15.2177	3.20159
65.9	-14.5821	-20.9659	-18.0346	-12.9045	-13.3532	-14.8496	-16.1678	-17.9851	-13.3697	-14.5514	1.6319	-17.4347	3.83608	-15.418	2.38383
66	-13.6693	-20.6045	-18.6642	-17.9167	-15.4355	-20.3712	-14.5925	-14.9919	-10.8938	-15.3928	2.23396	-17.0106	3.12029	-16.643	5.05163
66.1	-14.9717	-20.996	-19.0256	-15.7532	-12.9742	-15.5674	-16.3585	-14.9997	-10.8987	-15.6945	0.695258	-16.3233	4.17148	-15.1639	4.07846
66.2	-18.3995	-16.8008	-19.9818	-16.5021	-11.9137	-15.2299	-17.5525	-16.3443	-11.5077	-17.4847	0.950538	-15.0196	2.69947	-15.5732	4.24746
66.3	-17.2432	-16.7767	-18.749	-16.2059	-10.7789	-14.9299	-16.2506	-16.1348	-12.133	-16.5666	0.586427	-14.5635	3.29321	-15.2706	3.32112
66.4	-12.5801	-18.7501	-18.0329	-16.5778	-15.4443	-17.2532	-16.6402	-18.3853	-15.1837	-15.266	2.3263	-17.5266	1.8125	-16.8233	1.47242
66.5	-11.1854	-18.0755	-15.9914	-11.833	-7.46703	-11.5015	-16.8122	-15.5472	-12.939	-13.2769	3.07877	-13.6966	5.54108	-13.4773	2.29284
66.6	-12.6346	-17.7229	-16.9358	-13.911	-11.6003	-13.7253	-18.4444	-14.6855	-8.9918	-14.9967	3.0533	-14.6695	3.06132	-13.2177	3.99628
66.7	-15.3679	-18.4393	-18.0951	-15.7291	-12.5867	-16.4245	-20.4198	-14.5235	-8.3946	-17.1722	2.81824	-15.1831	2.98157	-14.3047	5.18604
66.8	-13.7199	-17.0152	-16.2812	-15.3506	-16.9932	-18.1864	-21.2521	-17.8928	-11.2743	-16.7742	3.96275	-17.3004	0.513168	-15.2473	3.57015
66.9	-16.0578	-17.1362	-15.8304	-14.1703	-9.61695	-12.41	-21.2548	-20.6695	-12.7673	-17.161	3.66881	-15.8076	5.6448	-13.6693	1.8801
67	-15.4167	-17.4903	-17.9447	-13.2354	-10.4883	-12.5002	-20.8391	-18.6193	-13.7637	-16.497	3.91528	-15.5326	4.40488	-14.7362	2.84959
67.1	-14.4492	-18.1012	-17.837	-15.9793	-14.6777	-17.2559	-20.8851	-17.6346	-11.6769	-17.1045	3.36227	-16.8045	1.85658	-15.5899	3.40124
67.2	-12.4789	-16.0926	-15.4839	-15.122	-11.9953	-15.1498	-18.9373	-16.6142	-11.2145	-15.5128	3.24689	-14.9007	2.52963	-13.9494	2.3744
67.3	-14.0449	-16.4854	-17.7967	-16.643	-12.5423	-15.7499	-17.0988	-16.1778	-12.5707	-15.9289	1.64745	-15.0685	2.19317	-15.3724	2.63336
67.4	-12.2072	-14.3093	-14.3406	-14.307	-11.3227	-13.7709	-19.446	-18.6795	-13.9188	-15.3201	3.72418	-14.7705	3.69999	-14.0101	0.295601
67.5	-14.4234	-16.3711	-15.6855	-14.2883	-10.0997	-14.2435	-19.6196	-18.769	-14.787	-16.1104	3.03976	-15.0799	4.47653	-14.9054	0.728267
67.6	-14.9089	-18.5236	-18.1625	-15.3517	-11.5386	-16.0516	-17.3922	-17.4467	-12.9846	-15.8842	1.32454	-15.8363	3.76066	-15.7329	2.60363
67.7	-12.9092	-19.5234	-16.6338	-18.8816	-16.4101	-21.6213	-18.3288	-17.0825	-12.8952	-16.7065	3.3002	-17.672	1.63818	-17.0501	4.37791
67.8	-12.5735	-17.2081	-15.9803	-17.3104	-14.0669	-16.5601	-17.6777	-16.2511	-11.6543	-15.8539	2.84681	-15.8421	1.61006	-14.7316	2.68075
67.9	-13.5765	-16.9584	-16.9807	-15.6089	-14.3545	-15.9868	-19.9196	-17.6813	-12.5185	-16.3683	3.23905	-16.3314	1.74981	-15.162	2.34265
68	-16.8951	-21.5749	-21.6115	-16.3331	-12.1492	-16.2327	-17.0118	-16.5482	-12.156	-16.7466	0.362901	-16.7574	4.71635	-16.6667	4.7427
68.1	-13.9539	-15.6622	-15.8736	-15.3755	-12.7685	-16.5226	-18.5724	-19.1952	-14.9325	-15.9673	2.36541	-15.8753	3.21862	-15.7762	0.799487
68.2	-16.5809	-16.9758	-18.5029	-14.8118	-13.5827	-16.2399	-19.5778	-21.4854	-16.5025	-16.9902	2.40919	-17.348	3.96447	-17.0818	1.23768
68.3	-12.2218	-15.6948	-15.5114	-14.9478	-12.0924	-15.1724	-18.9122	-18.387	-14.3795	-15.3606	3.36423	-15.3914	3.15824	-15.0211	0.580943
68.4	-11.9424	-15.0132	-14.695	-13.6259	-10.3007	-13.3255	-16.8072	-17.3212	-15.6858	-14.1251	2.47053	-14.2117	3.57826	-14.5688	1.18519
68.5	-14.6026	-15.2271	-15.0974	-14.526	-13.7389	-15.6297	-18.076	-16.7813	-12.6268	-15.7349	2.02782	-15.2491	1.52128	-14.4513	1.6023
68.6	-15.2343	-15.3418	-14.4492	-16.6452	-12.2478	-15.2565	-17.3306	-14.5011	-10.4496	-16.4034	1.06884	-14.0302	1.59983	-13.3851	2.57409
68.7	-13.9657	-16.1765	-14.8653	-15.0485	-11.0139	-13.5249	-19.2981	-17.3158	-13.6712	-16.1041	2.81855	-14.8354	3.35817	-14.0205	0.735321
68.8	-13.2937	-15.478	-14.9119	-16.4746	-12.1658	-15.7435	-19.3094	-17.0467	-12.0132	-16.3593	3.00952	-14.8968	2.49178	-14.2228	1.95828
68.9	-16.2185	-19.2576	-18.6903	-14.5712	-12.0518	-15.1766	-21.8181	-19.2307	-11.9948	-17.5359	3.7988	-16.8467	4.15252	-15.2872	3.34908
69	-13.4746	-16.358	-15.4391	-13.3501	-11.7184	-13.3872	-21.4503	-18.5939	-11.9548	-16.0917	4.64113	-15.5568	3.50706	-13.5937	1.75127
69.1	-12.1607	-16.9532	-14.7108	-12.0106	-10.5427	-12.0164	-19.0172	-16.4332	-11.4464	-14.3961	4.00263	-14.643	3.56046	-12.7246	1.74361
69.2	-13.6979	-16.8185	-15.7202	-15.9512	-11.2153	-15.1059	-17.3354	-14.4542	-9.22149	-15.6615	1.83598	-14.1627	2.81292	-13.3492	3.58787
69.3	-12.5148	-17.4262	-15.2257	-16.7903	-11.855	-17.0464	-21.1815	-18.3197	-13.0822	-16.8289	4.33348	-15.867	3.50305	-15.1181	1.9843
69.4	-14.2216	-17.9507	-16.7745	-14.4308	-10.1925	-14.2011	-21.0039	-20.8014	-15.7777	-16.5521	3.85677	-16.3149	5.49038	-15.5844	1.29753
69.5	-13.7607	-17.249	-16.7154	-19.196	-11.514	-16.8048	-20.7705	-16.5956	-10.1215	-17.9091	3.67783	-15.1195	3.13952	-14.5473	3.83308
69.6	-12.9911	-15.7313	-15.4671	-19.2299	-13.2846	-17.1923	-19.2832	-17.5919	-11.6356	-17.168	3.61746	-15.5359	2.16027	-14.765	2.8441
69.7	-10.6839	-13.8373	-13.4166	-18.0555	-12.5694	-18.0203	-18.9307	-19.1359	-14.3198	-15.89	4.52983	-15.1808	3.48332	-15.2522	2.43939
69.8	-10.6093	-15.2934	-13.9998	-16.0462	-10.0653	-14.3481	-15.3885	-13.5118	-9.07801	-14.0147	2.96745	-12.9569	2.65786	-12.4753	2.9473
69.9	-13.0902	-16.7292	-15.1962	-14.3702	-7.80134	-11.4903	-18.5588	-16.3963	-9.78351	-15.3397	2.86029	-13.6423	5.06114	-12.1567	2.76721
70	-13.8619	-19.3646	-18.2016	-17.0807	-11.4803	-15.2181	-19.4329	-19.0746	-13.5502	-16.7919	2.79676	-16.6398	4.47063	-15.6566	2.35654
70.1	-15.7761	-19.5238	-18.202	-13.7336	-9.40928	-12.7266	-17.4888	-17.7225	-12.8413	-15.6662	1.87999	-15.5519	5.39535	-14.59	3.12865
70.2	-15.5521	-19.1435	-19.2773	-12.0863	-8.3268	-11.5715	-19.6626	-20.1816	-14.0166	-15.767	3.79272	-15.884	6.56526	-14.9552	3.9377
70.3	-16.4336	-17.4474	-17.3872	-16.1164	-14.607	-17.4102	-19.1615	-16.6679	-13.0703	-17.2372	1.67406	-16.2408	1.46758	-15.9559	2.49902
70.4	-15.0837	-18.7005	-18.054	-15.5827	-13.2067	-15.3447	-13.9746	-12.7642	-9.3931	-14.8803	0.823143	-14.8905	3.30702	-14.2639	4.43045
70.5	-12.181	-15.6057	-14.6769	-12.7777	-14.3715	-14.0705	-16.9402	-16.6123	-11.0572	-13.9663	2.59273	-15.5298	1.12231	-13.2682	1.93862
70.6	-13.3029	-16.0254	-14.9271	-15.4544	-12.0633	-14.9345	-18.2603	-16.8692	-11.5562	-15.6725	2.48587	-14.986	2.56603	-13.8059	1.94836
70.7	-15.7074	-20.5667	-20.3932	-17.389	-12.9344	-16.3048	-16.4059	-14.687	-10.3186	-16.5008	0.844783	-16.0627	3.99781	-15.6722	5.06702
70.8	-14.1336	-17.1337	-16.9657	-14.7108	-14.077	-16.412	-17.298	-16.1563	-11.909	-15.3808	1.68522	-15.789	1.56112	-15.0956	2.77352
70.9	-17.6754	-18.2458	-21.4609	-13.4742	-11.7118	-14.1105	-19.1344	-19.8819	-13.7049	-16.7614	2.93877	-16.6132	4.3228	-16.4254	4.36559
71	-13.9731	-18.9182	-18.1695	-14.6546	-12.0784	-14.6178	-23.1921	-22.5325	-14.0309	-17.2733	5.13716	-17.8431	5.30931	-15.6061	2.23935
71.1	-16.6983	-20.8662	-21.8383	-18.6984	-14.4879	-17.9659	-19.0521	-15.8606	-11.8163	-18.1496	1.26925	-17.0716	3.35715	-17.2069	5.05392
71.2	-16.3077	-17.111	-18.7069	-17.0132	-13.2468	-16.0707	-15.5903	-14.7964	-11.113	-16.3037	0.711459	-15.0514	1.94469	-15.2969	3.85565
71.3	-13.3322	-17.4628	-17.1268	-14.9703	-9.13783	-12.5933	-16.4352	-15.6993	-11.7034	-14.9126	1.55232	-14.1	4.38687	-13.8078	2.90856
71.4	-15.4572	-17.423	-18.2758	-13.728	-9.99764	-12.916	-20.0363	-19.2188	-14.6246	-16.4072	3.25966	-15.5465	4.88861	-15.2721	2.73793
71.5	-13.7731	-15.6669	-16.1219	-13.7683	-10.84	-14.4835	-18.4385	-16.8018	-11.768	-15.3266	2.69496	-14.4362	3.16566	-14.1245	2.19906
71.6	-12.6975	-14.7873	-15.125	-11.4973	-8.21063	-10.7723	-19.5132	-17.6939	-12.3104	-14.5693	4.3234	-13.5639	4.85856	-12.7359	2.20734
71.7	-16.2188	-16.6267	-17.1479	-14.4706	-10.9717	-13.645	-17.6497	-16.1036	-15.2892	-16.113	1.59221	-14.5673	3.12484	-15.3607	1.75253
71.8	-15.2897	-21.2117	-22.4946	-19.8705	-13.9683	-18.3233	-16.1257	-14.9972	-11.0438	-17.0953	2.43951	-16.7258	3.91886	-17.2872	5.79527
71.9	-14.5829	-18.8061	-17.8619	-14.2342	-13.529	-15.8593	-18.5507	-17.246	-12.6768	-15.7893	2.3978	-16.527	2.71103	-15.466	2.6148
72	-15.2171	-18.5522	-19.1539	-13.3324	-9.97708	-12.6589	-18.564	-17.7803	-14.3279	-15.7045	2.64962	-15.4365	4.74374	-15.3802	3.37295
72.1	-13.6968	-16.1986	-16.3373	-16.7001	-11.4143	-15.9462	-16.5268	-17.844	-14.2773	-15.6412	1.68619	-15.1523	3.34012	-15.5203	1.09405
72.2	-13.97	-15.2327	-16.2249	-19.4262	-13.636	-18.4671	-16.6522	-16.1038	-12.2947	-16.6828	2.7282	-14.9908	1.25157	-15.6622	3.12442
72.3	-16.7541	-19.8423	-20.6151	-17.225	-11.9615	-15.834	-15.9785	-15.5222	-11.7543	-16.6525	0.629451	-15.7753	3.94648	-16.0678	4.43506
72.4	-13.3944	-18.2731	-16.891	-19.2168	-10.9981	-15.9173	-16.9225	-16.1102	-12.8489	-16.5113	2.93287	-15.1271	3.73583	-15.219	2.10956
72.5	-12.6806	-18.5695	-15.9768	-19.7093	-14.3775	-18.0738	-18.9171	-16.3023	-12.1686	-17.1023	3.84974	-16.4164	2.09835	-15.4064	2.99365
72.6	-11.6111	-17.3382	-15.1305	-17.6488	-14.2246	-17.6162	-15.1703	-13.9359	-8.36328	-14.8101	3.03493	-15.1662	1.88649	-13.7033	4.7887
72.7	-12.0539	-18.5943	-15.1377	-17.1358	-10.3689	-15.5877	-17.3298	-17.1166	-11.354	-15.5065	2.99157	-15.36	4.38504	-14.0265	2.32538
72.8	-12.347	-16.2319	-14.6238	-13.9181	-12.0596	-14.8718	-20.1881	-17.9267	-12.0725	-15.4844	4.14857	-15.4061	3.0195	-13.856	1.54951
72.9	-14.7228	-18.064	-16.9889	-13.5238	-10.6009	-14.0978	-20.3354	-21.0539	-14.0604	-16.194	3.63631	-16.5729	5.38362	-15.049	1.68008
73	-13.3063	-15.7967	-16.4809	-17.6354	-11.02	-16.6622	-17.3708	-17.8628	-13.2392	-16.1041	2.4266	-14.8932	3.50975	-15.4608	1.92604
73.1	-14.3192	-14.773	-15.2329	-13.0364	-11.2563	-13.7415	-17.3973	-15.8903	-11.6173	-14.9176	2.24118	-13.9732	2.41829	-13.5306	1.81697
73.2	-14.4391	-16.7096	-18.1282	-13.4179	-13.2288	-15.109	-17.3425	-15.5103	-12.1782	-15.0665	2.03614	-15.1496	1.76824	-15.1385	2.97513
73.3	-15.0611	-20.225	-19.621	-14.6665	-13.7941	-15.1581	-15.7043	-13.3852	-10.5212	-15.144	0.523844	-15.8015	3.83637	-15.1001	4.55017
73.4	-13.6301	-22.946	-17.9904	-16.2867	-16.5242	-18.6463	-18.3764	-15.3455	-11.51	-16.0977	2.37879	-18.2719	4.09056	-16.0489	3.9445
73.5	-11.7404	-17.046	-15.8391	-19.3842	-19.4197	-24.2676	-16.9768	-15.8919	-12.6064	-16.0338	3.90816	-17.4525	1.79872	-17.571	6.02043
73.6	-12.1226	-15.5081	-15.7754	-18.8688	-15.7143	-17.8807	-15.4246	-15.3804	-11.5771	-15.472	3.37337	-15.5342	0.168471	-15.0777	3.20922
73.7	-12.7845	-16.1904	-16.331	-19.193	-11.3526	-16.5577	-14.396	-13.5963	-9.54386	-15.4578	3.33361	-13.7131	2.42101	-14.1442	3.98562
73.8	-15.9439	-16.0948	-17.8639	-14.8894	-11.9794	-15.0883	-14.9648	-15.4477	-11.5376	-15.266	0.588285	-14.5073	2.21299	-14.8299	3.17106
73.9	-13.0912	-17.1525	-16.2711	-11.296	-8.19037	-10.6363	-17.0246	-19.791	-16.3677	-13.8039	2.93005	-15.0446	6.08079	-14.425	3.28154
74	-11.1683	-15.9934	-14.7375	-13.7772	-10.0595	-11.9554	-18.8446	-19.1686	-15.0624	-14.5967	3.90321	-15.0738	4.62369	-13.9184	1.70777
74.1	-14.472	-16.8879	-16.034	-17.4604	-11.9633	-14.6653	-19.2091	-18.9961	-14.1294	-17.0472	2.39542	-15.9491	3.6092	-14.9429	0.98216
74.2	-15.8634	-15.515	-15.9959	-16.1752	-11.6508	-16.3423	-17.4264	-16.4043	-12.9084	-16.4883	0.827219	-14.5234	2.52712	-15.0822	1.89054
74.3	-16.1763	-17.9573	-18.101	-13.0701	-11.7253	-13.9733	-19.8101	-16.5937	-12.9058	-16.3522	3.37341	-15.4254	3.27609	-14.9934	2.74366
74.4	-16.1945	-18.5644	-18.044	-17.5548	-12.3068	-15.8046	-16.5658	-15.3797	-10.6258	-16.7717	0.703142	-15.417	3.12895	-14.8248	3.80492
74.5	-15.6628	-19.2479	-19.8849	-18.9869	-10.7889	-14.911	-17.941	-16.0273	-10.3315	-17.5302	1.69968	-15.3547	4.26946	-15.0425	4.77805
74.6	-13.8893	-17.7431	-19.3174	-17.7352	-12.0549	-14.85	-22.3957	-19.9571	-15.656	-18.0067	4.25973	-16.585	4.07641	-16.6078	2.38093
74.7	-13.9079	-20.34	-18.8922	-16.439	-13.1176	-16.6425	-20.1044	-19.8615	-15.8182	-16.8171	3.1155	-17.773	4.03879	-17.1176	1.59112
74.8	-13.7433	-17.0539	-16.3022	-15.6976	-13.4644	-16.36	-16.2717	-15.7024	-13.0259	-15.2375	1.32547	-15.4069	1.81289	-15.2293	1.90848
74.9	-11.6053	-16.6339	-15.0199	-15.9344	-11.4975	-15.1708	-19.1209	-16.0006	-11.8993	-15.5535	3.77224	-14.7107	2.8006	-14.03	1.84678
75	-11.7076	-18.9021	-17.0678	-18.2908	-13.6703	-17.6132	-18.0464	-16.3089	-13.6912	-16.0149	3.73227	-16.2938	2.61594	-16.1241	2.12451
75.1	-11.6729	-18.4187	-16.5245	-14.5958	-10.0737	-14.6247	-16.6097	-15.5166	-11.3085	-14.2928	2.48233	-14.6697	4.23649	-14.1526	2.63983
75.2	-14.8238	-20.5352	-18.9033	-17.2932	-13.5276	-16.7299	-15.5044	-15.0643	-12.0672	-15.8738	1.27543	-16.3757	3.68328	-15.9001	3.49279
75.3	-16.6269	-19.8713	-19.7636	-16.672	-13.9695	-16.6701	-16.9549	-17.106	-13.0961	-16.7513	0.177833	-16.9823	2.95281	-16.5099	3.33663
75.4	-17.9097	-18.0127	-18.3301	-16.1141	-11.5088	-14.5423	-17.1253	-17.2931	-12.9043	-17.0497	0.900172	-15.6049	3.56552	-15.2589	2.78295
75.5	-15.1456	-15.9539	-15.4281	-17.1064	-10.6432	-14.3488	-18.7419	-17.5541	-12.9988	-16.998	1.80059	-14.7171	3.61767	-14.2586	1.21713
75.6	-13.9252	-17.0904	-17.433	-13.3173	-8.37517	-11.5447	-16.3659	-15.5054	-12.9633	-14.5361	1.61353	-13.657	4.64233	-13.9804	3.07307
75.7	-10.9684	-15.6742	-15.0162	-14.4545	-9.64823	-13.5001	-16.1474	-15.1643	-11.8981	-13.8568	2.64071	-13.4956	3.34163	-13.4715	1.55925
75.8	-13.2538	-17.4124	-17.1282	-15.1603	-8.72731	-13.8157	-16.7701	-15.7575	-11.8303	-15.0614	1.76025	-13.9658	4.61147	-14.2581	2.6765
75.9	-13.3507	-15.8032	-15.9465	-12.8128	-7.38155	-11.3255	-16.5567	-15.7518	-13.6604	-14.2401	2.02422	-12.9788	4.84746	-13.6441	2.31052
76	-14.9778	-19.941	-18.7811	-14.3619	-9.8405	-12.7711	-14.9092	-14.0718	-10.8876	-14.7496	0.337558	-14.6178	5.07231	-14.1466	4.1226
76.1	-13.326	-15.4602	-14.995	-12.6778	-8.29198	-11.2941	-14.2574	-14.9175	-13.5077	-13.4204	0.794026	-12.8899	3.99112	-13.2656	1.86227
76.2	-14.6128	-17.8143	-17.2805	-14.6904	-9.61595	-13.1851	-16.3533	-15.6226	-11.5625	-15.2188	0.983244	-14.351	4.24454	-14.0094	2.94679
76.3	-13.7021	-16.4469	-15.6503	-16.9024	-14.4457	-19.0016	-18.1183	-16.4975	-12.1971	-16.2409	2.28119	-15.7967	1.17028	-15.6163	3.40237
76.4	-12.8131	-16.9546	-15.1155	-12.8359	-7.18483	-11.5244	-16.0512	-15.6318	-12.5123	-13.9001	1.863	-13.2571	5.30014	-13.0507	1.85509
76.5	-14.2645	-17.1059	-17.1801	-13.8434	-7.73336	-12.0394	-15.388	-15.7181	-11.4124	-14.4987	0.798468	-13.5191	5.05844	-13.544	3.16455
76.6	-13.0422	-15.8762	-15.9399	-17.1849	-10.7451	-14.7768	-18.0908	-16.6263	-10.9365	-16.106	2.69167	-14.4159	3.20099	-13.8844	2.61837
76.7	-13.3825	-17.2631	-17.1244	-14.6347	-8.54447	-11.4901	-17.0146	-14.958	-11.6295	-15.0106	1.84501	-13.5885	4.51777	-13.4147	3.21348
76.8	-15.8907	-22.6031	-20.7485	-15.08	-9.16725	-12.2367	-17.5729	-14.0577	-10.4684	-16.1812	1.27156	-15.276	6.80029	-14.4845	5.49632
76.9	-13.6388	-16.6324	-16.814	-15.5376	-11.0449	-15.6156	-20.8543	-16.9263	-12.4315	-16.6769	3.74024	-14.8679	3.31405	-14.9537	2.26498
77	-14.0079	-14.67	-15.3527	-13.102	-12.6509	-15.0004	-18.7807	-15.7183	-11.4942	-15.2969	3.05086	-14.3464	1.55911	-13.9491	2.13332
77.1	-13.4532	-14.0223	-14.367	-12.7755	-11.606	-14.036	-19.1641	-17.3294	-11.0745	-15.1309	3.50919	-14.3192	2.87326	-13.1591	1.81295
77.2	-12.6432	-16.5392	-15.8621	-14.9193	-12.6533	-15.5192	-18.762	-16.8337	-12.8717	-15.4415	3.09264	-15.342	2.3332	-14.751	1.63653
77.3	-12.5839	-17.4273	-15.9231	-14.5702	-11.5035	-14.5697	-18.3551	-19.2742	-17.3066	-15.1698	2.93193	-16.0684	4.05967	-15.9331	1.36847
77.4	-14.9203	-18.2759	-17.4109	-15.6978	-14.0222	-16.7719	-18.0088	-16.7601	-12.1291	-16.2089	1.60645	-16.3527	2.15592	-15.4373	2.88274
77.5	-15.5187	-18.8558	-18.1738	-14.7558	-8.5189	-12.9914	-15.7194	-15.3141	-12.5505	-15.3313	0.508423	-14.2296	5.25309	-14.5719	3.12711
77.6	-14.0174	-18.2478	-16.6045	-12.7409	-8.57272	-11.564	-17.3855	-16.8275	-13.2809	-14.7146	2.39948	-14.5494	5.22441	-13.8165	2.56257
77.7	-18.0945	-21.1799	-20.7019	-16.4776	-13.7341	-16.227	-17.2261	-16.1606	-12.0771	-17.2661	0.809167	-17.0248	3.79739	-16.3353	4.31345
77.8	-13.523	-18.7302	-17.0663	-15.0113	-13.4237	-15.7433	-17.2022	-15.0026	-10.0937	-15.2455	1.85076	-15.7188	2.72478	-14.3011	3.70325
77.9	-11.7045	-14.6483	-14.1605	-13.7291	-14.91	-14.9015	-17.3551	-16.1588	-12.4169	-14.2629	2.86288	-15.239	0.807216	-13.8263	1.27557
78	-12.0463	-16.0371	-14.6609	-13.6816	-13.3105	-15.0587	-16.6944	-16.928	-13.9944	-14.1408	2.35784	-15.4252	1.88476	-14.5713	0.537753
78.1	-14.2903	-18.46	-18.0312	-19.0452	-15.6814	-22.2238	-15.0128	-14.4616	-10.3997	-16.1161	2.56225	-16.201	2.04924	-16.8849	5.99482
78.2	-15.0176	-20.7697	-18.3927	-13.3866	-12.6179	-15.1786	-19.0016	-16.9516	-11.0518	-15.8019	2.88851	-16.7797	4.07863	-14.8743	3.67989
78.3	-15.6179	-19.8133	-19.1681	-13.3813	-9.69282	-13.1176	-17.7652	-15.8473	-9.8335	-15.5881	2.19211	-15.1178	5.09951	-14.0397	4.73512
78.4	-13.6969	-19.2708	-18.5052	-16.5151	-11.9687	-15.2596	-18.119	-15.7327	-10.414	-16.1103	2.23863	-15.6574	3.65164	-14.7263	4.07189
78.5	-13.3571	-18.1179	-17.074	-15.6176	-12.601	-14.2781	-15.485	-14.2311	-10.9458	-14.8199	1.26856	-14.9833	2.83433	-14.0993	3.06802
78.6	-14.5108	-21.3927	-19.1957	-18.5178	-14.6671	-18.0973	-16.0024	-14.7154	-11.3787	-16.3437	2.02519	-16.9251	3.86918	-16.2239	4.23183
78.7	-17.2296	-19.7394	-19.2618	-16.2278	-11.3914	-15.2689	-21.0014	-18.8698	-12.8155	-18.1529	2.51719	-16.6669	4.58932	-15.7821	3.25367
78.8	-13.5147	-16.5005	-15.92	-14.6237	-10.9438	-13.8883	-21.3618	-20.6176	-14.1629	-16.5001	4.24676	-16.0206	4.85471	-14.6571	1.1023
78.9	-13.2607	-16.8079	-16.367	-12.6135	-13.3834	-14.305	-19.3416	-16.3707	-11.3008	-15.0719	3.7118	-15.5207	1.86378	-13.9909	2.54766
79	-12.3453	-15.0853	-14.7465	-14.0704	-14.0027	-15.8789	-17.0324	-17.2449	-13.744	-14.4827	2.37062	-15.4443	1.65065	-14.7898	1.06812
79.1	-12.5829	-16.8093	-16.5613	-12.6118	-10.7888	-12.9108	-16.1053	-18.2405	-16.4477	-13.7667	2.02539	-15.2795	3.95436	-15.3066	2.07561
79.2	-12.8759	-17.4979	-16.2843	-14.1479	-14.2962	-15.3675	-16.8918	-19.258	-14.7322	-14.6386	2.05244	-17.0174	2.51553	-15.4613	0.780323
79.3	-14.6898	-16.4417	-17.1908	-14.1298	-10.432	-13.7869	-21.4085	-17.6515	-13.6506	-16.7427	4.05041	-14.8417	3.86655	-14.8761	2.00572
79.4	-15.0974	-17.6161	-16.8314	-13.627	-9.65276	-12.7705	-22.7651	-19.131	-15.1374	-17.1632	4.90684	-15.4666	5.09161	-14.9131	2.03972
79.5	-16.5108	-22.6912	-20.5328	-17.0573	-17.7051	-18.6801	-19.8931	-18.3523	-14.5825	-17.8204	1.81569	-19.5829	2.71127	-17.9318	3.04491
79.6	-13.5493	-17.8153	-16.5072	-15.087	-10.8461	-14.0948	-18.887	-16.5877	-12.1399	-15.8411	2.74758	-15.083	3.72029	-14.2473	2.18763
79.7	-13.2497	-17.3491	-16.8857	-15.0775	-11.6571	-14.4535	-18.0945	-15.4992	-10.2887	-15.4739	2.44658	-14.8351	2.90352	-13.876	3.33621
79.8	-11.9379	-17.2339	-16.5049	-16.0292	-15.0468	-17.7127	-18.4969	-18.0679	-13.3944	-15.488	3.31285	-16.7829	1.56025	-15.8707	2.22792
79.9	-6.50906	-8.95802	-8.68032	-10.8907	-6.00228	-9.47222	-10.754	-10.4812	-8.66773	-9.38461	2.49124	-8.48051	2.27734	-8.94009	0.460879
80	-4.26106	-5.99825	-6.20514	-8.03806	-3.96987	-7.10339	-8.94648	-8.34901	-6.8648	-7.08187	2.48476	-6.10571	2.19155	-6.72444	0.465283
80.1	-14.2356	-13.4306	-14.2446	-14.2095	-10.0622	-13.8093	-13.6117	-12.1283	-9.56406	-14.0189	0.352897	-11.8737	1.69859	-12.5393	2.58582
80.2	-13.1539	-16.9823	-15.4171	-15.2839	-11.117	-15.5324	-17.9296	-16.4882	-12.7723	-15.4558	2.39249	-14.8625	3.25309	-14.574	1.56133
80.3	-14.7724	-16.1511	-16.0742	-15.076	-9.40647	-13.2114	-19.9226	-18.1562	-14.109	-16.5903	2.88982	-14.5713	4.58381	-14.4648	1.46417
80.4	-13.4734	-14.4328	-14.7106	-15.9103	-12.311	-15.238	-21.0568	-17.791	-13.5162	-16.8135	3.87158	-14.8449	2.76313	-14.4883	0.882153
80.5	-14.616	-17.7066	-18.1148	-14.6206	-12.7302	-15.3168	-18.4509	-18.7431	-11.8336	-15.8958	2.21275	-16.3933	3.21443	-15.0884	3.1468
80.6	-16.9062	-17.9522	-19.1048	-19.5321	-12.3403	-16.5302	-18.7941	-16.9449	-10.7345	-18.4108	1.35425	-15.7458	2.99193	-15.4565	4.2872
80.7	-12.8991	-17.8667	-16.8435	-17.7494	-10.9834	-15.2909	-17.7664	-17.2211	-13.0025	-16.1383	2.80525	-15.3571	3.80141	-15.0456	1.93225
80.8	-17.1343	-20.3968	-20.2729	-13.9065	-9.89578	-12.7731	-19.5992	-19.823	-15.073	-16.88	2.85487	-16.7052	5.90409	-16.0397	3.84219
80.9	-15.4714	-19.7047	-19.0482	-13.3327	-7.4222	-11.5415	-16.4358	-14.9646	-12.0858	-15.08	1.58815	-14.0305	6.19428	-14.2252	4.18572
81	-15.0236	-21.7493	-18.8064	-17.233	-12.8993	-17.3048	-17.3085	-16.4923	-13.9788	-16.5217	1.29796	-17.0469	4.451	-16.6967	2.47056
81.1	-13.5415	-22.2091	-18.9665	-13.9387	-10.9486	-14.7334	-17.3289	-20.6994	-15.8445	-14.9364	2.08146	-17.9524	6.11225	-16.5148	2.19468
81.2	-14.5941	-17.2863	-16.4223	-18.4803	-10.4004	-16.1371	-19.4575	-20.8224	-14.4557	-17.5106	2.57261	-16.1697	5.29996	-15.6717	1.06273
81.3	-16.071	-17.1311	-17.1669	-15.9577	-8.54034	-13.4725	-19.3207	-18.0627	-13.0502	-17.1165	1.90979	-14.578	5.24951	-14.5632	2.26474
81.4	-13.343	-18.2565	-17.4064	-16.1608	-9.44498	-13.6259	-20.1029	-16.3978	-11.6922	-16.5355	3.39551	-14.6998	4.6447	-14.2415	2.90642
81.5	-13.3078	-15.6665	-16.6665	-17.8078	-11.5841	-14.6119	-19.2592	-17.4913	-17.0605	-16.7916	3.1031	-14.914	3.02466	-16.1129	1.31481
81.6	-16.5398	-17.6833	-20.0137	-14.5367	-10.7026	-13.2758	-14.0305	-13.446	-13.0776	-15.0357	1.327	-13.944	3.51687	-15.4557	3.94863
81.7	-14.266	-19.0773	-19.507	-16.1837	-13.7746	-15.9869	-14.9795	-14.283	-13.4426	-15.1431	0.96924	-15.7116	2.92582	-16.3121	3.04525
81.8	-15.8258	-17.6193	-18.9773	-14.6939	-8.96169	-12.2086	-19.809	-17.1305	-11.181	-16.7762	2.68676	-14.5705	4.86352	-14.1223	4.23582
81.9	-17.5376	-17.8131	-18.8159	-14.7975	-9.61636	-12.4732	-20.2769	-18.9017	-13.3274	-17.5373	2.73969	-15.4437	5.07592	-14.8722	3.44199
82	-15.0476	-18.4447	-16.9055	-12.8625	-9.53835	-12.0796	-18.4341	-18.9014	-14.3382	-15.4481	2.80728	-15.6282	5.27887	-14.4411	2.41456
82.1	-14.2789	-15.5303	-15.467	-14.4504	-11.641	-14.2602	-17.9031	-19.5999	-13.373	-15.5442	2.04473	-15.5904	3.97975	-14.3667	1.05108
82.2	-14.3983	-16.2945	-16.6323	-13.5966	-10.3415	-13.2489	-13.4261	-12.8378	-8.21927	-13.807	0.519111	-13.158	2.98939	-12.7001	4.23326
82.3	-13.8217	-15.0651	-15.4237	-15.6893	-10.81	-14.9009	-13.6621	-13.0113	-8.78375	-14.3911	1.12713	-12.9621	2.12801	-13.0361	3.69194
82.4	-15.0092	-16.582	-17.0529	-16.6806	-12.1523	-16.1014	-16.4384	-15.6715	-11.2937	-16.0427	0.903226	-14.8019	2.33934	-14.816	3.08728
82.5	-13.9893	-16.4339	-17.5408	-16.1042	-13.9687	-17.6078	-16.4396	-16.3192	-12.5602	-15.511	1.3285	-15.574	1.39134	-15.9029	2.89507
82.6	-12.9725	-15.1885	-17.0346	-19.8796	-14.2726	-19.8347	-21.3078	-17.0677	-12.3073	-18.0533	4.45763	-15.5096	1.42496	-16.3922	3.80461
82.7	-13.2476	-17.9806	-20.7282	-15.7224	-14.2996	-17.2449	-19.242	-18.486	-15.9183	-16.0707	3.01231	-16.9221	2.28511	-17.9638	2.48423
82.8	-13.6094	-16.7611	-17.349	-15.5559	-15.4178	-16.7782	-19.7256	-20.5347	-16.6043	-16.2969	3.12473	-17.5712	2.6529	-16.9105	0.389607
82.9	-11.9213	-16.0233	-15.6832	-18.1116	-13.1867	-18.1064	-18.4794	-16.5614	-12.0397	-16.1708	3.68473	-15.2571	1.81313	-15.2764	3.05373
83	-16.807	-20.9406	-21.6969	-17.7177	-12.2761	-16.4508	-16.1149	-15.8618	-11.2807	-16.8798	0.803871	-16.3595	4.35366	-16.4761	5.20814
83.1	-13.7886	-19.0871	-17.2455	-20.4013	-14.447	-18.7917	-15.3363	-16.9453	-13.4516	-16.5087	3.45875	-16.8265	2.32234	-16.4963	2.74773
83.2	-15.2	-19.7522	-20.0656	-18.9677	-13.2473	-16.9044	-15.3512	-14.7769	-11.9787	-16.5063	2.13299	-15.9255	3.40114	-16.3162	4.07543
83.3	-14.7359	-17.2937	-17.2419	-14.9489	-11.1855	-14.1212	-17.3741	-17.2981	-14.4665	-15.6863	1.46555	-15.2591	3.52783	-15.2766	1.71081
83.4	-14.1468	-17.4552	-18.0126	-15.2367	-10.6778	-14.0868	-23.7148	-19.5182	-14.1224	-17.6994	5.23788	-15.8837	4.62495	-15.4073	2.25637
83.5	-15.3167	-19.2825	-19.9596	-15.8301	-11.7896	-14.4862	-21.5158	-19.8052	-13.4823	-17.5542	3.44043	-16.9591	4.48454	-15.976	3.48621
83.6	-16.8348	-20.3089	-20.0414	-15.4108	-11.5526	-14.2773	-20.0795	-20.6198	-16.1402	-17.4417	2.3928	-17.4937	5.14755	-16.8196	2.9415
83.7	-13.7899	-19.1784	-17.507	-13.5885	-9.48266	-12.7878	-15.9652	-16.2525	-16.5277	-14.4479	1.3179	-14.9712	4.97323	-15.6075	2.49054
83.8	-13.5698	-19.4459	-17.4215	-14.6554	-12.4641	-14.8228	-15.7536	-15.0576	-12.8231	-14.6596	1.09192	-15.6559	3.52914	-15.0225	2.30573
83.9	-13.2123	-19.0987	-17.0529	-15.4626	-11.594	-14.4079	-18.77	-16.7956	-11.7755	-15.8149	2.79555	-15.8294	3.8445	-14.4121	2.63867
84	-15.6658	-18.8099	-17.8589	-12.5097	-9.61731	-12.0343	-17.9963	-18.0542	-12.9422	-15.3906	2.75364	-15.4938	5.10319	-14.2785	3.13378
84.1	-16.6654	-18.9112	-19.0698	-11.9889	-10.5141	-11.7219	-17.9547	-19.7802	-14.2311	-15.5363	3.13909	-16.4018	5.11742	-15.0076	3.73501
84.2	-15.6109	-18.1926	-17.1492	-12.1721	-10.1478	-11.9967	-18.5041	-22.0021	-15.7973	-15.429	3.16989	-16.7808	6.05192	-14.9811	2.67147
84.3	-16.1724	-22.3215	-22.5302	-14.3438	-9.41513	-13.3465	-16.9952	-16.677	-13.7367	-15.8371	1.35714	-16.1379	6.47004	-16.5378	5.1932
84.4	-16.7348	-20.4015	-19.8308	-15.7163	-11.0426	-15.3084	-16.4988	-16.6491	-14.6459	-16.3166	0.533133	-16.0311	4.70994	-16.595	2.82177
84.5	-15.498	-16.9257	-18.0363	-13.5211	-11.1984	-13.4952	-17.6879	-16.3659	-13.8324	-15.569	2.0843	-14.83	3.15749	-15.1213	2.53007
84.6	-17.3205	-16.549	-18.5315	-13.7603	-9.62137	-13.6168	-19.5783	-18.5581	-13.5886	-16.8864	2.93318	-14.9095	4.68853	-15.2456	2.84571
84.7	-15.4465	-16.0538	-16.9575	-13.8736	-9.46913	-13.2207	-21.3201	-19.9606	-13.3259	-16.8801	3.9248	-15.1612	5.30238	-14.5014	2.12773
84.8	-12.4313	-15.5687	-14.5389	-15.3794	-10.6774	-15.1387	-19.6959	-17.694	-13.6949	-15.8356	3.65372	-14.6467	3.598	-14.4575	0.725365
84.9	-15.8929	-20.0234	-18.8246	-15.1374	-12.7401	-15.6032	-18.0124	-18.3545	-15.5515	-16.3476	1.49046	-17.0393	3.81559	-16.6597	1.87499
85	-16.0816	-22.0585	-18.9514	-14.4076	-10.8404	-14.8632	-17.1842	-16.6312	-12.6506	-15.8911	1.39806	-16.51	5.61	-15.4884	3.1966
85.1	-13.2843	-18.742	-16.6806	-15.8468	-12.5077	-16.5314	-19.1164	-20.5798	-15.7041	-16.0825	2.92319	-17.2765	4.23087	-16.3054	0.526026
85.2	-12.3443	-16.4998	-16.3008	-19.7399	-12.1845	-17.5761	-19.1598	-17.837	-13.8047	-17.0814	4.11266	-15.5071	2.9541	-15.8939	1.91833
85.3	-14.28	-16.1474	-16.8492	-14.9693	-11.4671	-14.9379	-20.7207	-16.3418	-10.5246	-16.6567	3.53641	-14.6521	2.75999	-14.1039	3.24373
85.4	-14.2321	-17.5479	-18.0232	-14.8659	-11.1501	-14.6316	-21.6198	-18.3851	-11.888	-16.9059	4.09461	-15.6943	3.95767	-14.8476	3.07331
85.5	-14.2179	-18.3504	-17.0338	-17.2995	-12.9461	-16.168	-18.5571	-17.8946	-14.4791	-16.6915	2.23259	-16.397	2.99726	-15.8936	1.29925
85.6	-14.2788	-20.3429	-17.3696	-14.8448	-12.8382	-15.2217	-16.9728	-17.413	-13.2821	-15.3655	1.42047	-16.8647	3.78229	-15.2911	2.04462
85.7	-18.4908	-22.9693	-20.5222	-16.2517	-11.8598	-15.5001	-16.9708	-16.811	-13.0152	-17.2377	1.1432	-17.2133	5.56569	-16.3458	3.82425
85.8	-16.5223	-21.9148	-20.7439	-17.1738	-10.9391	-15.3251	-19.7486	-17.8163	-14.1254	-17.8149	1.70599	-16.8901	5.54614	-16.7315	3.52626
85.9	-20.2135	-20.0992	-21.7067	-17.873	-13.7856	-16.8749	-17.0915	-15.2702	-10.227	-18.3927	1.6246	-16.385	3.30112	-16.2695	5.76376
86	-13.5187	-19.3861	-18.2464	-17.2711	-14.8624	-17.9064	-18.8939	-19.7962	-13.4607	-16.5612	2.75699	-18.0149	2.73787	-16.5378	2.67025
86.1	-15.297	-18.6999	-19.4213	-14.104	-11.1869	-14.0618	-18.1231	-19.247	-13.8215	-15.8414	2.06412	-16.3779	4.50386	-15.7682	3.166
86.2	-15.2181	-18.0115	-17.5388	-13.5953	-11.2316	-13.0029	-18.6947	-18.8049	-15.4649	-15.836	2.60526	-16.016	4.16233	-15.3355	2.27069
86.3	-13.6942	-17.0217	-15.1683	-13.9566	-11.299	-13.4153	-19.2156	-15.8877	-11.4618	-15.6222	3.11478	-14.7362	3.03017	-13.3485	1.85415
86.4	-16.5244	-18.2143	-18.6856	-18.6349	-12.8754	-17.7967	-16.7226	-14.2421	-10.8875	-17.294	1.16549	-15.1106	2.77341	-15.7899	4.26884
86.5	-18.2949	-17.8994	-20.4246	-15.8364	-9.46738	-14.0454	-20.4042	-18.2751	-15.3407	-18.1785	2.28614	-15.214	4.98023	-16.6036	3.37187
86.6	-13.9043	-15.5454	-17.4716	-13.2548	-8.86254	-11.8419	-18.559	-17.5575	-14.156	-15.2394	2.8932	-13.9885	4.55178	-14.4898	2.82963
86.7	-16.2645	-17.0825	-17.5544	-15.242	-7.62624	-12.1024	-19.3644	-20.365	-18.9567	-16.957	2.14663	-15.0246	6.61401	-16.2045	3.62102
86.8	-14.0383	-17.4724	-15.9294	-15.5164	-10.2653	-13.7254	-18.455	-19.4738	-17.0785	-16.0033	2.24825	-15.7372	4.84329	-15.5778	1.70402
86.9	-14.142	-17.6514	-16.3859	-16.787	-14.403	-18.1915	-18.1898	-16.7081	-12.2556	-16.3729	2.05545	-16.2542	1.67109	-15.611	3.04286
87	-13.9856	-18.343	-16.4134	-19.3237	-12.7897	-16.7699	-20.4675	-16.25	-10.9988	-17.9256	3.45974	-15.7942	2.80454	-14.7274	3.23396
87.1	-15.2463	-20.3635	-17.3659	-18.1645	-15.4572	-18.9439	-19.3461	-16.7712	-12.6943	-17.5856	2.11034	-17.5306	2.53981	-16.3347	3.24993
87.2	-14.6407	-17.5788	-16.6381	-15.6906	-12.4966	-15.8575	-17.5496	-15.8968	-10.5869	-15.9603	1.47309	-15.3241	2.58907	-14.3608	3.29154
87.3	-13.7488	-17.834	-16.9181	-18.0612	-10.196	-14.9897	-16.3744	-15.2394	-10.2549	-16.0615	2.17319	-14.4231	3.88388	-14.0542	3.42868
87.4	-15.6416	-17.8298	-18.0014	-16.0118	-13.4316	-15.5006	-15.3544	-15.087	-11.6276	-15.6693	0.329556	-15.4495	2.22139	-15.0432	3.21139
87.5	-15.604	-15.9608	-16.7609	-12.7834	-8.18679	-10.9952	-19.968	-20.2263	-13.7837	-16.1185	3.61981	-14.7913	6.10436	-13.8466	2.88337
87.6	-14.3375	-16.2813	-16.595	-15.9937	-11.7303	-14.6925	-17.6517	-16.4101	-13.2023	-15.9943	1.65712	-14.8073	2.66549	-14.8299	1.70054
87.7	-15.3559	-19.6976	-18.7468	-14.1298	-11.0403	-13.2684	-16.9228	-14.8063	-12.0856	-15.4695	1.39997	-15.1814	4.34082	-14.7003	3.55397
87.8	-14.621	-18.3765	-17.8095	-14.1565	-12.0319	-14.9845	-16.4299	-15.5405	-12.3662	-15.0691	1.20112	-15.3163	3.1782	-15.0534	2.72229
87.9	-12.9468	-16.942	-16.7022	-14.5624	-12.3353	-16.0705	-18.1681	-17.4434	-13.5384	-15.2258	2.67312	-15.5736	2.81563	-15.437	1.67434
88	-16.3584	-21.3134	-18.8852	-16.0584	-12.5128	-17.2619	-19.7025	-18.7818	-12.6609	-17.3731	2.02288	-17.536	4.53064	-16.2693	3.22867
88.1	-14.5451	-18.2197	-17.4439	-15.1523	-11.4892	-14.5841	-18.3474	-16.845	-10.8229	-16.0149	2.04271	-15.518	3.55607	-14.2836	3.32067
88.2	-15.3176	-17.0461	-16.5044	-14.9685	-11.9619	-14.2121	-17.3525	-16.8221	-13.0591	-15.8795	1.28752	-15.2767	2.8729	-14.5919	1.75376
88.3	-13.8483	-16.879	-16.1092	-15.0915	-12.7056	-14.8868	-19.0655	-19.659	-14.7252	-16.0018	2.72513	-16.4146	3.49992	-15.2404	0.756762
88.4	-14.2743	-18.7872	-17.9338	-16.1711	-11.0342	-15.0572	-18.6883	-17.5678	-12.3391	-16.3779	2.21427	-15.7964	4.169	-15.11	2.79775
88.5	-14.9113	-18.5478	-17.3896	-16.9479	-10.6419	-15.3764	-16.3567	-17.359	-13.0767	-16.072	1.04771	-15.5162	4.26292	-15.2809	2.15804
88.6	-13.2743	-19.5176	-16.9346	-16.0608	-11.6029	-14.7218	-18.7499	-18.3603	-11.3493	-16.0284	2.73795	-16.4936	4.27482	-14.3352	2.81264
88.7	-11.8516	-19.3937	-16.2671	-13.0857	-9.70025	-11.8938	-20.8015	-18.5102	-13.5667	-15.2463	4.85038	-15.868	5.35971	-13.9092	2.20668
88.8	-14.3696	-16.6366	-16.5093	-13.7801	-11.7047	-13.1516	-18.0015	-17.5379	-13.835	-15.3837	2.28616	-15.2931	3.14014	-14.4986	1.77448
88.9	-14.5382	-19.2683	-18.4292	-14.9678	-15.5115	-16.8396	-17.3403	-17.0084	-13.0189	-15.6154	1.50919	-17.2627	1.89125	-16.0959	2.78073
89	-13.9036	-18.5013	-18.7423	-18.1915	-12.1951	-16.6633	-18.9892	-16.6862	-11.5478	-17.0281	2.73513	-15.7942	3.24638	-15.6512	3.70251
89.1	-16.2184	-18.827	-19.2187	-13.8957	-10.5395	-13.4423	-19.1769	-17.8893	-12.8217	-16.4303	2.64697	-15.7519	4.53837	-15.1609	3.52785
89.2	-16.5425	-20.3477	-20.5215	-14.9815	-10.5897	-14.787	-16.2191	-15.4511	-11.1012	-15.9144	0.823926	-15.4629	4.87902	-15.4699	4.74716
89.3	-14.3584	-18.6299	-17.3548	-18.3519	-11.935	-16.7447	-16.8099	-18.4546	-14.3393	-16.5067	2.01398	-16.3399	3.81569	-16.1463	1.59433
89.4	-17.2065	-20.8344	-20.613	-17.7653	-11.1901	-15.3464	-16.1721	-19.6305	-16.7757	-17.048	0.808318	-17.2183	5.25523	-17.5784	2.72348
89.5	-16.1704	-21.7645	-19.8083	-15.5879	-9.58329	-13.8479	-18.5382	-17.3609	-12.9265	-16.7655	1.56258	-16.2362	6.16798	-15.5276	3.73575
89.6	-17.5546	-20.1234	-19.3447	-16.1383	-9.94212	-15.1211	-16.4185	-14.0321	-11.1075	-16.7038	0.75003	-14.6992	5.12329	-15.1911	4.11905
89.7	-15.2812	-17.2089	-17.9386	-14.5254	-8.34946	-12.9453	-13.8273	-13.0012	-9.84593	-14.5446	0.727156	-12.8532	4.43156	-13.5766	4.08311
89.8	-16.3481	-17.369	-17.3659	-14.0989	-11.3567	-13.9276	-16.6538	-16.8601	-16.2124	-15.7002	1.39523	-15.1953	3.33399	-15.8353	1.74992
89.9	-15.416	-16.9411	-17.0551	-13.7185	-10.9386	-13.467	-17.3409	-14.6475	-11.3399	-15.4918	1.81238	-14.1758	3.0289	-13.954	2.88858
90	-16.866	-20.3865	-21.1006	-17.8261	-14.7213	-16.5098	-16.0937	-14.3953	-9.88011	-16.9286	0.867873	-16.501	3.36885	-15.8302	5.64105
90.1	-13.9612	-17.626	-18.1282	-13.3184	-13.5572	-15.9613	-18.476	-17.6715	-12.7456	-15.2519	2.81064	-16.2849	2.36238	-15.6117	2.70827
90.2	-14.1884	-17.7745	-16.9358	-15.1307	-12.4036	-15.6529	-18.2656	-16.4937	-12.8655	-15.8616	2.13457	-15.5572	2.80525	-15.1514	2.08093
90.3	-16.0678	-17.9583	-19.3177	-15.6894	-13.8299	-16.8674	-17.6119	-19.0325	-14.6411	-16.4564	1.01846	-16.9402	2.74667	-16.9421	2.33919
90.4	-16.7579	-19.0575	-19.3307	-13.6993	-15.0656	-13.9523	-15.1369	-16.9746	-14.3456	-15.1981	1.53022	-17.0325	1.99657	-15.8762	2.99811
90.5	-17.738	-19.0543	-20.6593	-13.7145	-10.4411	-12.0228	-20.1464	-18.743	-13.9793	-17.1996	3.24957	-16.0795	4.88539	-15.5538	4.5284
90.6	-18.6832	-16.1767	-19.1428	-14.4562	-9.50819	-12.7136	-24.0759	-22.2704	-14.8024	-19.0718	4.82161	-15.9851	6.38327	-15.553	3.27965
90.7	-14.3412	-16.6226	-17.2074	-21.1487	-12.2616	-18.2692	-20.1393	-19.5928	-12.9867	-18.543	3.67376	-16.159	3.68751	-16.1544	2.79422
90.8	-13.0163	-16.3095	-16.8442	-14.9709	-11.5779	-14.3357	-15.618	-17.4647	-14.7135	-14.5351	1.3545	-15.1173	3.11921	-15.2978	1.35246
90.9	-13.3673	-14.7848	-15.3462	-13.8314	-8.93224	-12.2578	-15.8605	-16.0952	-12.1065	-14.3531	1.32597	-13.2708	3.81397	-13.2369	1.82829
91	-19.2546	-17.0313	-19.2055	-12.386	-7.83205	-11.154	-15.9821	-15.53	-10.9157	-15.8742	3.43558	-13.4645	4.93523	-13.7584	4.7188
91.1	-17.0351	-19.9255	-20.0974	-12.8389	-7.97291	-11.3611	-16.5235	-15.7305	-12.009	-15.4658	2.28935	-14.543	6.06413	-14.4892	4.86764
91.2	-16.1571	-20.6545	-21.4589	-14.4459	-7.48483	-11.9927	-15.7103	-14.5695	-10.4316	-15.4378	0.887583	-14.2363	6.59114	-14.6277	5.96725
91.3	-12.468	-17.6206	-16.1325	-16.2841	-8.43707	-13.5803	-14.6019	-13.7489	-9.3102	-14.4513	1.91249	-13.2689	4.61056	-13.0077	3.44702
91.4	-12.4224	-15.7617	-15.8402	-15.0448	-10.173	-14.1128	-17.8032	-17.4376	-11.1382	-15.0901	2.69069	-14.4574	3.80387	-13.6971	2.37844
91.5	-11.8794	-15.5453	-15.3219	-15.7757	-12.3619	-15.981	-20.6423	-17.3532	-12.8302	-16.0991	4.39035	-15.0868	2.52705	-14.711	1.66187
91.6	-14.9411	-15.2493	-15.9785	-14.2591	-10.8394	-13.4918	-16.1255	-15.214	-11.4913	-15.1086	0.944399	-13.7676	2.53593	-13.6539	2.24799
91.7	-14.4436	-15.6728	-16.2446	-11.7477	-7.35548	-10.5678	-16.9722	-15.5845	-11.9313	-14.3878	2.61272	-12.8709	4.77671	-12.9146	2.96335
91.8	-16.284	-16.7936	-17.8022	-18.7917	-11.0016	-18.5069	-19.9039	-17.7773	-13.2789	-18.3265	1.85423	-15.1908	3.66118	-16.5293	2.83692
91.9	-15.0502	-14.4215	-15.192	-14.6497	-10.0231	-14.8149	-17.3063	-20.851	-15.9626	-15.6687	1.43226	-15.0985	5.4456	-15.3232	0.58499
92	-12.6786	-14.5264	-14.0207	-13.891	-10.8705	-13.9254	-18.0282	-16.7162	-10.6272	-14.8659	2.80486	-14.0377	2.95332	-12.8578	1.93232
92.1	-13.2574	-15.3399	-15.0364	-14.1641	-10.7906	-13.8334	-19.0006	-18.9018	-13.9067	-15.4741	3.08755	-15.0108	4.06559	-14.2588	0.674408
92.2	-19.1595	-17.9532	-18.8609	-13.1659	-11.8719	-14.0108	-16.5566	-16.4664	-12.032	-16.294	3.00545	-15.4305	3.17022	-14.9679	3.51364
92.3	-19.4211	-19.3658	-20.8212	-12.0607	-9.05548	-11.8985	-15.9704	-16.9773	-13.178	-15.8174	3.68257	-15.1329	5.39697	-15.2992	4.82479
92.4	-19.0596	-19.7851	-21.8059	-13.2288	-10.4188	-12.9379	-17.7882	-17.9858	-14.3907	-16.6922	3.06605	-16.0633	4.97032	-16.3782	4.75631
92.5	-16.722	-22.4463	-23.2061	-13.7761	-12.5391	-14.7198	-15.7826	-18.4213	-13.7692	-15.4269	1.50481	-17.8022	4.98254	-17.2317	5.19576
92.6	-15.0702	-20.574	-20.1673	-15.0354	-13.4742	-16.2978	-17.4823	-19.2681	-15.5854	-15.8626	1.40279	-17.7721	3.7789	-17.3501	2.4656
92.7	-12.2213	-16.0368	-15.4714	-18.9135	-14.0658	-18.2572	-16.6503	-16.0624	-11.595	-15.9284	3.40402	-15.3883	1.14544	-15.1079	3.34596
92.8	-11.0824	-17.0933	-14.7495	-18.0081	-15.754	-19.3566	-17.6739	-16.4237	-12.7521	-15.5882	3.90566	-16.4237	0.669693	-15.6194	3.38711
92.9	-14.4968	-16.8966	-17.8068	-18.4156	-13.8163	-18.25	-18.495	-16.4284	-12.9139	-17.1358	2.28579	-15.7137	1.65986	-16.3236	2.96117
93	-15.5555	-17.1624	-17.9789	-15.0987	-10.9143	-13.3712	-17.6779	-16.6817	-12.5408	-16.1107	1.3763	-14.9195	3.47689	-14.6303	2.92957
93.1	-13.7581	-13.8094	-14.8278	-13.9046	-10.8349	-13.1417	-19.1109	-18.0525	-13.1124	-15.5912	3.04905	-14.2323	3.62734	-13.694	0.982016
93.2	-14.6018	-16.6454	-18.0806	-13.8337	-10.4767	-13.3089	-17.9721	-16.011	-12.4615	-15.4692	2.2013	-14.3777	3.39321	-14.617	3.02936
93.3	-14.2748	-16.9062	-15.9747	-16.3914	-11.1985	-15.8667	-17.6002	-16.8853	-13.4729	-16.0888	1.68325	-14.9966	3.28932	-15.1048	1.41425
93.4	-14.5665	-16.6791	-16.4305	-15.8366	-11.0447	-15.8059	-17.408	-18.707	-14.6339	-15.9371	1.42341	-15.4769	3.97011	-15.6234	0.912099
93.5	-15.8929	-20.74	-19.6667	-14.5879	-9.27142	-12.7994	-17.8798	-17.8957	-13.8637	-16.1202	1.65769	-15.969	5.97211	-15.4433	3.69615
93.6	-17.4559	-18.8786	-19.8046	-15.7063	-12.1348	-14.5546	-18.4979	-18.4007	-14.8528	-17.22	1.41065	-16.4714	3.7632	-16.404	2.94878
93.7	-9.38243	-12.2256	-11.2784	-8.83608	-5.81223	-7.59428	-11.5789	-11.1341	-9.41124	-9.93248	1.45179	-9.72396	3.43134	-9.42798	1.84214
93.8	-9.73674	-11.601	-11.1046	-9.38006	-6.68344	-8.57807	-12.6165	-11.9659	-9.947	-10.5778	1.77459	-10.0834	2.95012	-9.87657	1.26475
93.9	-18.2155	-19.6352	-20.5235	-15.6106	-11.0597	-15.1584	-19.5817	-18.7287	-12.5742	-17.8026	2.01752	-16.4746	4.71123	-16.0854	4.0549
94	-14.4557	-15.0911	-15.2797	-15.9467	-13.7593	-15.7426	-18.8187	-19.6756	-17.3381	-16.407	2.21765	-16.1753	3.10362	-16.1201	1.07987
94.1	-17.22	-15.3092	-17.5787	-15.8498	-13.5493	-15.6815	-19.065	-17.5686	-12.8125	-17.3783	1.61343	-15.4757	2.01483	-15.3576	2.39955
94.2	-15.2051	-21.3323	-19.9469	-16.3326	-12.0791	-15.6421	-18.4154	-15.5665	-9.98061	-16.651	1.62869	-16.326	4.67313	-15.1899	4.99849
94.3	-14.0677	-21.8052	-19.003	-16.9822	-16.3878	-19.863	-18.7221	-15.2507	-10.7679	-16.5907	2.35178	-17.8146	3.50246	-16.5446	5.02124
94.4	-15.0678	-19.0474	-18.054	-16.3406	-10.6184	-14.2849	-18.1005	-16.4209	-11.8448	-16.5029	1.52285	-15.3623	4.31309	-14.7279	3.12823
94.5	-16.8392	-20.4344	-19.3328	-18.2349	-12.7772	-16.9373	-19.3314	-19.6161	-12.4605	-18.1352	1.24909	-17.6092	4.20461	-16.2435	3.48825
94.6	-18.4239	-19.3392	-20.6811	-12.9782	-12.0626	-13.1052	-20.1416	-19.7757	-13.7779	-17.1812	3.73988	-17.0592	4.33266	-15.8547	4.1933
94.7	-15.957	-18.9877	-20.938	-18.2702	-12.0981	-16.4431	-17.8571	-17.522	-13.3113	-17.3614	1.2337	-16.2026	3.62934	-16.8975	3.8336
94.8	-14.102	-18.1382	-17.5262	-17.6156	-10.3402	-15.2743	-16.9409	-15.2963	-11.8637	-16.2195	1.8646	-14.5916	3.9465	-14.8881	2.85091
94.9	-15.8422	-25.0284	-21.414	-16.8723	-12.953	-16.3633	-17.3428	-16.4646	-11.6668	-16.6858	0.767464	-18.1487	6.21131	-16.4814	4.87466
95	-14.3032	-18.9566	-16.6983	-14.7055	-13.4625	-15.0056	-16.6149	-16.9272	-12.8389	-15.2079	1.23501	-16.4488	2.77812	-14.8476	1.93456
95.1	-14.1756	-17.8801	-16.1758	-12.5256	-13.1792	-13.6797	-17.2694	-19.3424	-15.5279	-14.6569	2.40826	-16.8006	3.22029	-15.1278	1.29528
95.2	-15.8084	-20.5652	-19.9062	-15.9368	-12.2559	-16.0604	-17.0369	-16.969	-12.8881	-16.2607	0.675258	-16.5967	4.16714	-16.2849	3.51443
95.3	-16.1327	-22.3687	-20.6687	-13.9233	-13.2287	-15.7734	-16.6763	-15.5776	-13.7881	-15.5774	1.45804	-17.0583	4.74655	-16.7434	3.54138
95.4	-16.1769	-21.1025	-18.961	-13.6077	-11.1222	-13.1441	-18.6766	-17.3286	-14.4605	-16.1537	2.53453	-16.5178	5.03932	-15.5218	3.05026
95.5	-11.3339	-15.7454	-15.3358	-18.3106	-10.5683	-15.1185	-19.1786	-15.279	-9.53006	-16.2744	4.30056	-13.8643	2.86387	-13.3281	3.29101
95.6	-13.9215	-17.9678	-17.7624	-19.6591	-10.5223	-16.7089	-19.2304	-17.7161	-12.0589	-17.6037	3.19606	-15.4021	4.22785	-15.5101	3.03485
95.7	-19.1385	-17.2572	-19.2068	-17.5582	-12.1244	-16.6343	-19.3977	-18.3911	-13.0533	-18.6982	0.995693	-15.9242	3.33925	-16.2981	3.09051
95.8	-16.3222	-17.8281	-18.4813	-16.1832	-14.6844	-17.1027	-17.2614	-16.7284	-12.0231	-16.5889	0.586515	-16.4136	1.59531	-15.869	3.40127
95.9	-17.0802	-19.7122	-20.8838	-16.3328	-13.0845	-16.3986	-16.7617	-16.027	-11.47	-16.7249	0.375029	-16.2746	3.32082	-16.2508	4.70867
96	-16.0918	-19.6857	-19.229	-13.4573	-8.52388	-12.6943	-15.8431	-16.5228	-12.2215	-15.1307	1.45455	-14.9108	5.75289	-14.7149	3.91645
96.1	-17.1039	-19.6167	-18.512	-15.2829	-8.65492	-14.0335	-15.6107	-14.7387	-10.68	-15.9992	0.970688	-14.3368	5.49195	-14.4085	3.92946
96.2	-15.6153	-19.7583	-18.5538	-14.7435	-11.6237	-14.8814	-17.2536	-15.8153	-11.9813	-15.8708	1.27444	-15.7324	4.06793	-15.1388	3.29379
96.3	-15.4009	-18.305	-17.2765	-17.2459	-16.6175	-19.5738	-16.8287	-14.6876	-10.6163	-16.4918	0.967553	-16.5367	1.81006	-15.8222	4.65245
96.4	-13.2361	-18.5195	-16.6688	-18.4925	-14.2417	-18.3043	-17.7289	-15.2408	-11.6064	-16.4858	2.84014	-16.0007	2.23785	-15.5265	3.49201
96.5	-17.3339	-23.1987	-21.6825	-17.8677	-12.3694	-16.9995	-17.1362	-15.9335	-12.3323	-17.446	0.378404	-17.1672	5.51907	-17.0048	4.6751
96.6	-13.9148	-18.996	-18.6703	-15.5075	-10.8558	-13.9486	-17.2261	-17.1219	-13.2491	-15.5495	1.65607	-15.6579	4.26298	-15.2894	2.94881
96.7	-14.1338	-16.9953	-17.3574	-14.4788	-10.5981	-13.2365	-16.9608	-17.392	-13.0021	-15.1912	1.54225	-14.9951	3.8131	-14.532	2.44966
96.8	-15.8407	-17.505	-17.9949	-13.3897	-11.1357	-13.0159	-17.3324	-19.0107	-14.7134	-15.5209	1.99072	-15.8838	4.18035	-15.2414	2.53113
96.9	-17.3005	-18.5554	-19.194	-16.3644	-12.5482	-16.6183	-16.7281	-18.3159	-15.9629	-16.7977	0.471862	-16.4732	3.40121	-17.2584	1.70799
97	-13.5289	-18.9473	-16.3442	-14.7853	-12.1256	-14.8978	-16.0198	-16.756	-17.2234	-14.778	1.24546	-15.943	3.48275	-16.1551	1.17425
97.1	-15.8684	-20.7018	-19.4384	-15.7033	-11.5513	-15.1492	-14.3514	-13.9583	-11.5708	-15.3077	0.832292	-15.4038	4.74341	-15.3861	3.93916
97.2	-16.9217	-21.8103	-20.5701	-14.3551	-8.84448	-12.4281	-16.2604	-15.4722	-11.4952	-15.8457	1.33257	-15.3757	6.48344	-14.8311	4.99192
97.3	-12.6857	-18.7189	-16.4984	-16.371	-11.522	-14.6399	-18.18	-15.7906	-9.45273	-15.7456	2.80006	-15.3438	3.61917	-13.5304	3.65154
97.4	-14.6243	-19.326	-18.0739	-16.7515	-13.1988	-16.0015	-16.7039	-18.219	-13.1081	-16.0266	1.21464	-16.9146	3.26522	-15.7278	2.49418
97.5	-14.6799	-19.6737	-18.5809	-16.7785	-16.0439	-16.2311	-16.4773	-19.0523	-14.6086	-15.9785	1.13473	-18.2566	1.94132	-16.4735	1.99725
97.6	-15.8537	-18.6684	-18.5786	-16.5898	-14.7506	-16.961	-17.656	-17.5357	-14.5925	-16.6998	0.906135	-16.9849	2.01611	-16.7107	2.00485
97.7	-12.9932	-18.6554	-16.0673	-13.931	-11.6684	-14.3923	-19.9017	-17.1396	-11.5662	-15.6087	3.74737	-15.8211	3.67538	-14.0086	2.27494
97.8	-14.0194	-20.017	-16.9136	-13.4956	-9.91336	-13.5679	-18.8557	-17.2952	-11.9965	-15.4569	2.95506	-15.7419	5.22786	-14.1593	2.51133
97.9	-16.046	-17.3596	-18.0944	-14.9682	-8.95527	-12.8082	-18.5444	-15.5965	-10.5568	-16.5195	1.83454	-13.9704	4.43184	-13.8198	3.86927
98	-14.3991	-17.2578	-19.3205	-14.391	-8.62769	-13.1757	-19.9176	-15.8518	-11.8831	-16.2359	3.18842	-13.9124	4.63037	-14.7931	3.97371
98.1	-15.9793	-21.9145	-19.1136	-13.7856	-9.24552	-12.6301	-20.1461	-16.7571	-10.9054	-16.637	3.23084	-15.9724	6.37082	-14.2164	4.32787
98.2	-19.2505	-20.2298	-20.7552	-15.2596	-9.51147	-14.2013	-18.8515	-16.3381	-11.1913	-17.7872	2.19806	-15.3598	5.42573	-15.3826	4.89016
98.3	-14.2697	-18.3958	-17.918	-16.3451	-8.30853	-13.6687	-20.3591	-17.5867	-11.1099	-16.9913	3.09568	-14.7637	5.60493	-14.2322	3.43881
98.4	-14.7141	-18.768	-17.2321	-16.2809	-7.80401	-12.169	-21.4219	-18.6465	-11.4475	-17.4723	3.50898	-15.0728	6.29529	-13.6162	3.1522
98.5	-14.9295	-17.6316	-17.4291	-19.0508	-12.5898	-17.4339	-20.4869	-20.5531	-15.7855	-18.1557	2.88477	-16.9248	4.02841	-16.8828	0.950303
98.6	-15.4399	-18.6088	-17.9322	-15.2673	-11.056	-14.6916	-20.1855	-16.0718	-11.6583	-16.9642	2.79101	-15.2455	3.84358	-14.7607	3.13748
98.7	-11.8303	-16.6225	-15.3692	-14.6574	-13.0831	-14.6877	-20.5449	-17.537	-12.7751	-15.6776	4.44596	-15.7476	2.35233	-14.2773	1.34486
98.8	-12.413	-16.7618	-15.5305	-14.8558	-10.1803	-14.0953	-20.6403	-20.2786	-16.088	-15.9697	4.22526	-15.7402	5.12606	-15.2379	1.02806
98.9	-16.2185	-19.073	-18.6121	-14.5555	-10.4499	-14.8475	-16.079	-15.3153	-13.8007	-15.6177	0.922496	-14.9461	4.32341	-15.7535	2.53043
99	-11.8117	-16.5693	-14.4195	-14.7938	-10.5007	-14.0018	-14.5894	-14.227	-12.46	-13.7316	1.66589	-13.7657	3.06052	-13.6271	1.03205
99.1	-14.7278	-19.6295	-16.6288	-14.4528	-9.76406	-13.3306	-17.9946	-17.4607	-13.7032	-15.7251	1.97026	-15.6181	5.18441	-14.5542	1.80625
99.2	-15.655	-18.8325	-19.0543	-11.153	-10.3991	-11.9297	-16.101	-14.5777	-9.98229	-14.303	2.73705	-14.6031	4.21677	-13.6554	4.77589
99.3	-18.3806	-18.5792	-20.594	-11.9294	-10.1251	-12.8099	-17.1124	-15.0573	-11.054	-15.8075	3.41783	-14.5872	4.24658	-14.8193	5.07751
99.4	-18.4907	-19.6131	-20.3761	-13.9845	-9.74683	-13.94	-20.7195	-20.4383	-16.031	-17.7316	3.43111	-16.5994	5.94883	-16.7824	3.28319
99.5	-15.4975	-16.1967	-16.8262	-13.0202	-11.0523	-12.9155	-20.7522	-17.4397	-14.4103	-16.4233	3.9483	-14.8962	3.38645	-14.7173	1.97334
99.6	-13.4548	-18.2615	-16.203	-13.5877	-12.0489	-13.881	-16.4902	-15.1434	-12.185	-14.5109	1.71542	-15.1513	3.10633	-14.0897	2.01714
99.7	-14.3462	-17.0682	-16.3661	-15.5661	-9.91677	-14.3983	-17.0223	-17.449	-15.8107	-15.6449	1.3398	-14.8113	4.24308	-15.525	1.01453
99.8	-14.627	-16.1768	-17.1961	-12.8586	-11.2606	-12.7215	-17.8832	-16.543	-13.3359	-15.123	2.54876	-14.6601	2.94982	-14.4178	2.42556
99.9	-18.6139	-18.9911	-20.6693	-14.7786	-13.1189	-14.6389	-17.1131	-13.1178	-8.1488	-16.8352	1.93269	-15.0759	3.39059	-14.4857	6.26168
100	-14.0067	-20.6089	-18.7327	-16.8919	-11.423	-14.0466	-16.0575	-8.9542	-3.07599	-15.652	1.48474	-13.662	6.14148	-11.9517	8.03581
100.1	-17.4952	-20.8495	-20.6004	-14.3611	-9.47178	-12.8817	-19.0674	-14.6509	-9.45279	-16.9746	2.39598	-14.9907	5.69648	-14.3116	5.70969
100.2	-16.6424	-20.6913	-20.7349	-12.5268	-11.4194	-13.0972	-17.4148	-16.5544	-13.5817	-15.528	2.62763	-16.2217	4.6449	-15.8046	4.2766
100.3	-13.5258	-20.2236	-19.744	-12.6207	-10.2267	-12.0956	-15.6984	-14.1594	-11.3313	-13.9483	1.58176	-14.8699	5.03617	-14.3903	4.65218
100.4	-12.6159	-21.4301	-19.0502	-13.4978	-10.1762	-12.6518	-18.5621	-15.6486	-12.2593	-14.8919	3.20892	-15.7516	5.62762	-14.6538	3.81251
100.5	-15.7981	-20.2548	-18.4384	-14.5131	-13.8317	-15.036	-20.8792	-18.0299	-11.6689	-17.0635	3.36643	-17.3721	3.2617	-15.0478	3.38475
100.6	-15.7469	-15.3999	-15.4839	-15.1389	-14.3189	-16.2363	-18.621	-15.0051	-9.48202	-16.5023	1.8599	-14.908	0.547001	-13.7341	3.70157
100.7	-13.7161	-18.6904	-15.9732	-12.5942	-10.2341	-12.6617	-20.1659	-18.9538	-13.3592	-15.4921	4.08635	-15.9594	4.96004	-13.9981	1.74573
100.8	-17.0284	-19.7863	-19.4876	-14.0523	-10.5822	-13.5184	-14.6305	-16.1167	-15.6116	-15.237	1.57805	-15.4951	4.63342	-16.2059	3.02868
100.9	-16.4375	-19.9699	-18.749	-16.0054	-9.31305	-13.7849	-14.2253	-14.9295	-14.2796	-15.5561	1.17254	-14.7375	5.33104	-15.6045	2.73445
101	-14.9035	-20.4161	-17.6873	-17.6846	-10.2315	-14.8615	-18.5876	-15.8927	-10.4932	-17.0586	1.92019	-15.5134	5.10288	-14.3473	3.62452
101.1	-15.7873	-18.9634	-17.218	-17.5812	-9.69067	-14.0408	-22.9957	-20.9245	-13.2961	-18.788	3.75267	-16.5262	6.00039	-14.8516	2.08289
101.2	-17.2881	-18.3667	-18.6435	-16.303	-10.7368	-14.2728	-17.5667	-20.5467	-17.3256	-17.0526	0.663952	-16.55	5.15109	-16.7473	2.24202
101.3	-15.718	-18.2392	-18.4903	-16.7956	-11.5857	-14.8388	-15.7706	-16.5538	-13.2405	-16.0947	0.60757	-15.4596	3.4591	-15.5232	2.69101
101.4	-12.2283	-16.6987	-15.523	-15.5397	-11.6409	-14.7913	-21.0034	-19.5261	-14.543	-16.2571	4.43132	-15.9553	3.99482	-14.9525	0.509502
101.5	-15.4239	-15.5777	-16.3272	-14.3552	-9.10961	-12.5424	-20.7877	-16.3747	-10.9536	-16.8556	3.44695	-13.6874	3.98442	-13.2744	2.76057
101.6	-17.7929	-17.9357	-20.2069	-13.8181	-10.5278	-13.4312	-18.4257	-16.3488	-12.4627	-16.6789	2.49763	-14.9374	3.90042	-15.367	4.21942
101.7	-17.3019	-21.3483	-20.8259	-13.8029	-10.0326	-13.4762	-16.0891	-16.454	-16.0632	-15.7313	1.77673	-15.945	5.67501	-16.7884	3.72813
101.8	-16.2762	-25.8351	-21.8016	-13.0458	-10.793	-12.7442	-16.3043	-16.9515	-14.1304	-15.2087	1.87324	-17.8599	7.56207	-16.2254	4.87865
101.9	-15.0047	-17.48	-18.238	-15.0593	-11.3191	-14.2463	-20.1341	-20.2067	-13.8094	-16.7327	2.94582	-16.3353	4.55302	-15.4312	2.44051
102	-15.9971	-17.3056	-17.4155	-13.8169	-11.3552	-13.1218	-17.3789	-16.3645	-12.0921	-15.731	1.79586	-15.0085	3.19858	-14.2098	2.82353
102.1	-20.1384	-18.4276	-20.4952	-17.7262	-10.6177	-15.1598	-17.4691	-16.0108	-11.3605	-18.4446	1.47252	-15.0187	3.99831	-15.6719	4.58881
102.2	-14.3347	-21.4088	-22.4987	-19.5573	-14.8494	-19.3774	-17.8755	-15.4054	-9.25147	-17.2558	2.66587	-17.2212	3.6372	-17.0425	6.92538
102.3	-14.286	-21.6991	-20.3177	-15.7372	-12.8997	-15.0175	-16.7702	-13.8325	-8.22228	-15.5978	1.24791	-16.1438	4.83363	-14.5191	6.06308
102.4	-19.4268	-18.6912	-19.9343	-11.9177	-8.92349	-11.3861	-20.7151	-16.6184	-11.7625	-17.3532	4.75117	-14.7444	5.14645	-14.361	4.83028
102.5	-14.4386	-15.0587	-15.526	-14.1305	-8.58257	-12.4562	-22.4719	-17.8993	-13.1426	-17.0137	4.7295	-13.8469	4.77514	-13.7082	1.61116
102.6	-15.5063	-16.9281	-17.7677	-13.9968	-8.81487	-13.0657	-20.9195	-21.2069	-15.0339	-16.8075	3.64021	-15.65	6.29412	-15.2891	2.36137
102.7	-14.5783	-19.3881	-19.6585	-15.8418	-11.6111	-15.0751	-18.6032	-16.1917	-12.3652	-16.3411	2.0584	-15.7303	3.90897	-15.6996	3.68658
102.8	-13.5574	-17.4032	-16.4294	-18.7602	-13.0152	-16.9356	-19.7979	-18.4379	-12.5997	-17.3718	3.34386	-16.2854	2.87899	-15.3216	2.37078
102.9	-17.0358	-16.3566	-18.2285	-16.5508	-12.1712	-15.1169	-18.1189	-15.12	-9.70853	-17.2352	0.802842	-14.5493	2.15026	-14.3513	4.31127
103	-16.6366	-16.9064	-17.6862	-14.4946	-11.0887	-14.1099	-19.3763	-17.2612	-13.6375	-16.8358	2.44697	-15.0855	3.46582	-15.1445	2.21381
103.1	-14.8068	-21.4541	-19.4395	-16.1788	-8.68522	-12.986	-20.5203	-20.8024	-16.4008	-17.1686	2.98263	-16.9806	7.19137	-16.2754	3.22858
103.2	-14.3973	-21.42	-21.5772	-15.0783	-10.0774	-14.0522	-20.9589	-19.9746	-12.511	-16.8115	3.60786	-17.1573	6.17386	-16.0468	4.85103
103.3	-15.1865	-20.06	-17.7166	-14.421	-11.1644	-13.9554	-18.5797	-17.2267	-13.0383	-16.0624	2.21337	-16.1504	4.54438	-14.9034	2.47908
103.4	-16.9419	-19.1465	-19.5666	-15.6567	-10.4378	-14.2685	-15.8917	-15.3263	-12.3395	-16.1634	0.684354	-14.9702	4.36528	-15.3915	3.74218
103.5	-17.1729	-17.7255	-20.2247	-14.7359	-9.70627	-12.8772	-18.6045	-14.7063	-12.0043	-16.8378	1.95593	-14.046	4.05016	-15.0354	4.51524
103.6	-13.4348	-15.9565	-16.6454	-12.5804	-9.61502	-12.0215	-16.9036	-17.6099	-14.5862	-14.3062	2.2896	-14.3938	4.2203	-14.4177	2.31653
103.7	-15.3833	-17.2428	-16.6623	-15.0543	-13.3709	-16.4646	-15.716	-16.0954	-13.0942	-15.3845	0.330839	-15.5697	1.98877	-15.407	2.00539
103.8	-14.468	-18.0887	-16.2329	-14.3469	-9.85254	-13.3184	-16.713	-15.0429	-10.6055	-15.176	1.33247	-14.328	4.16434	-13.3856	2.81432
103.9	-14.0259	-17.5209	-15.7559	-14.6152	-9.85645	-12.3774	-15.2092	-15.5634	-12.2534	-14.6168	0.591634	-14.3136	3.98214	-13.4622	1.98735
104	-15.7534	-17.0133	-16.7703	-13.5231	-10.4887	-12.5666	-14.5044	-15.0281	-13.1782	-14.5936	1.11784	-14.1767	3.34456	-14.1717	2.27115
104.1	-15.7446	-17.5785	-19.2982	-15.099	-10.7571	-14.3136	-15.8983	-16.7915	-14.7676	-15.5807	0.424132	-15.0424	3.73196	-16.1265	2.75615
104.2	-16.0928	-19.5532	-19.3019	-16.7778	-12.5346	-14.7072	-17.1082	-18.0902	-16.9362	-16.6596	0.517927	-16.726	3.70281	-16.9818	2.29771
104.3	-19.5065	-19.4828	-22.0277	-15.8427	-11.4317	-13.9694	-17.2784	-16.7477	-12.6864	-17.5425	1.84611	-15.8874	4.09391	-16.2278	5.06364
104.4	-15.9287	-19.053	-20.139	-14.1794	-11.9443	-13.6507	-16.391	-15.7958	-12.1109	-15.4997	1.16653	-15.5977	3.5585	-15.3002	4.26068
104.5	-15.0997	-18.0311	-17.9207	-13.5012	-11.5799	-14.2144	-17.2227	-17.1813	-14.6049	-15.2746	1.86688	-15.5974	3.50512	-15.58	2.03649
104.6	-15.6953	-17.272	-16.9245	-12.6172	-10.285	-13.2653	-17.2423	-19.2428	-17.9202	-15.1849	2.35438	-15.5999	4.7072	-16.0367	2.45117
104.7	-15.5724	-16.7019	-16.4356	-13.9305	-10.2689	-13.5937	-15.6299	-16.0126	-12.6399	-15.0443	0.965018	-14.3278	3.53196	-14.2231	1.97459
104.8	-14.3561	-16.9638	-17.1329	-15.5506	-8.41588	-12.9609	-22.7061	-20.5711	-13.7588	-17.5376	4.5157	-15.3169	6.24271	-14.6175	2.21463
104.9	-16.1201	-18.1203	-19.9712	-11.9796	-9.31907	-11.9872	-18.0796	-16.7787	-13.223	-15.3931	3.11433	-14.7393	4.74178	-15.0605	4.29749
105	-14.1178	-18.3163	-18.9552	-13.8324	-12.4721	-13.2366	-19.2858	-16.7941	-15.854	-15.7453	3.06949	-15.8609	3.03181	-16.0153	2.86272
105.1	-15.1137	-18.6619	-19.6242	-13.4648	-10.216	-12.5613	-19.889	-19.1724	-14.1107	-16.1559	3.33647	-16.0168	5.03011	-15.4321	3.71227
105.2	-16.8368	-18.3991	-18.4464	-15.5997	-10.0128	-13.543	-20.9971	-19.4365	-12.7812	-17.8112	2.82755	-15.9495	5.16737	-14.9235	3.07462
105.3	-14.5912	-21.5883	-18.865	-14.7467	-11.1846	-14.3554	-17.9659	-16.6239	-11.6313	-15.7679	1.90508	-16.4656	5.20366	-14.9506	3.65337
105.4	-12.2987	-17.0717	-14.5961	-12.6658	-10.8288	-13.8566	-19.0875	-18.3359	-12.8712	-14.684	3.81796	-15.4121	4.01929	-13.7746	0.865356
105.5	-16.817	-22.2286	-19.145	-13.2911	-11.3003	-13.0811	-19.7811	-17.9864	-14.7676	-16.6297	3.24906	-17.1718	5.50951	-15.6646	3.12984
105.6	-14.5636	-20.6823	-19.3474	-16.7794	-12.3079	-15.2475	-18.8327	-17.9807	-16.3939	-16.7252	2.13505	-16.9903	4.27411	-16.9963	2.1153
105.7	-14.7607	-17.0325	-17.6208	-15.8312	-12.5801	-15.3061	-16.9201	-16.7221	-12.0872	-15.8373	1.0797	-15.4449	2.48585	-15.0047	2.77905
105.8	-17.8192	-17.5663	-19.7624	-13.8647	-9.63326	-12.3688	-17.3778	-16.0207	-11.4283	-16.3539	2.167	-14.4067	4.20557	-14.5198	4.56448
105.9	-13.4492	-16.6375	-16.4104	-17.3444	-12.3808	-17.1173	-17.8754	-16.629	-13.8806	-16.223	2.41678	-15.2158	2.45515	-15.8028	1.70177
106	-14.1988	-18.352	-19.1144	-17.702	-12.3227	-16.6076	-19.2145	-16.4565	-12.0668	-17.0385	2.57284	-15.7104	3.08314	-15.9296	3.57237
106.1	-16.7393	-18.5043	-19.4503	-13.0432	-10.6721	-12.6735	-18.9384	-15.4358	-10.6521	-16.2403	2.97913	-14.8707	3.94656	-14.2586	4.60829
106.2	-16.1233	-18.3617	-18.3976	-14.1728	-12.7035	-14.4892	-21.1186	-17.5829	-13.4439	-17.1382	3.58236	-16.216	3.06672	-15.4436	2.61113
106.3	-14.8899	-17.1412	-16.9704	-14.9544	-16.0223	-16.614	-17.5484	-17.8262	-12.8386	-15.7976	1.51663	-16.9965	0.910594	-15.4743	2.28955
106.4	-13.8779	-18.181	-17.5458	-16.5433	-10.4955	-14.6821	-20.9512	-21.2563	-13.9155	-17.1242	3.57224	-16.6442	5.54253	-15.3812	1.91344
106.5	-14.3493	-16.1073	-15.454	-17.0076	-12.3178	-15.821	-18.7631	-17.0702	-11.2968	-16.7067	2.22222	-15.1651	2.5124	-14.1906	2.51283
106.6	-16.2501	-16.8187	-16.8695	-13.3364	-12.5648	-14.6209	-19.367	-16.6114	-10.7369	-16.3178	3.01586	-15.3317	2.39838	-14.0758	3.10247
106.7	-23.2255	-20.1962	-21.2606	-14.0335	-11.6275	-14.1281	-20.1928	-22.3462	-17.5005	-19.1506	4.68377	-18.0566	5.67063	-17.6297	3.56798
106.8	-17.7081	-17.4949	-18.6089	-17.0972	-12.5383	-15.665	-16.6386	-16.789	-13.4374	-17.148	0.536551	-15.6074	2.68124	-15.9038	2.59399
106.9	-14.9138	-16.9605	-16.7907	-16.6375	-12.9315	-16.5815	-14.9619	-15.9415	-12.9029	-15.5044	0.981585	-15.2778	2.09486	-15.4251	2.18675
107	-12.7111	-16.8038	-15.2998	-15.438	-12.5768	-16.0776	-14.7899	-15.6646	-13.3961	-14.313	1.42461	-15.015	2.18705	-14.9245	1.37957
107.1	-13.3968	-17.3175	-16.9061	-12.8106	-11.1864	-12.8318	-17.8682	-15.9735	-11.2516	-14.6919	2.76638	-14.8258	3.22266	-13.6632	2.91748
107.2	-16.7378	-18.779	-18.5583	-16.0566	-13.0526	-17.0087	-16.8025	-14.5331	-9.59326	-16.5323	0.413248	-15.4549	2.9724	-15.0534	4.79169
107.3	-17.2473	-21.5775	-19.5692	-14.3988	-10.7688	-15.2414	-18.2129	-19.0095	-15.5146	-16.6197	1.983	-17.1186	5.647	-16.7751	2.42366
107.4	-12.5929	-19.9652	-16.4667	-15.7693	-10.6889	-14.2822	-15.6373	-15.6459	-14.3799	-14.6665	1.79701	-15.4333	4.64183	-15.0429	1.234
107.5	-13.8908	-17.4045	-17.4781	-13.4285	-8.01836	-11.4855	-15.8465	-16.9285	-14.7144	-14.3886	1.28354	-14.1171	5.28705	-14.5593	2.99933
107.6	-16.1944	-19.5497	-18.9549	-15.1585	-8.17011	-12.749	-15.7968	-16.7309	-15.1168	-15.7166	0.522614	-14.8169	5.92632	-15.6069	3.13187
107.7	-15.1413	-23.6922	-19.8377	-15.6989	-10.2287	-13.528	-18.2853	-17.3941	-14.9232	-16.3752	1.67752	-17.105	6.7364	-16.0963	3.31438
107.8	-15.8544	-18.3529	-18.0068	-14.3482	-11.3754	-14.0881	-20.6239	-19.4237	-16.8473	-16.9422	3.2762	-16.384	4.37045	-16.314	2.01304
107.9	-14.6166	-19.2811	-18.602	-12.7924	-9.58353	-12.4887	-21.4654	-19.9092	-13.0376	-16.2915	4.57264	-16.2579	5.78872	-14.7094	3.38221
108	-13.3658	-22.2938	-21.7851	-14.9756	-10.9266	-14.518	-17.7836	-16.7857	-11.6724	-15.375	2.23581	-16.6687	5.68448	-15.9918	5.21499
108.1	-15.1275	-18.4587	-18.2905	-13.6138	-9.9668	-12.6489	-15.6341	-15.9685	-14.3238	-14.7918	1.05116	-14.798	4.36527	-15.0877	2.89735
108.2	-16.6134	-19.7961	-19.0963	-13.4207	-11.7144	-13.5173	-16.5018	-16.9385	-14.0368	-15.5119	1.81198	-16.1497	4.09819	-15.5501	3.08205
108.3	-18.0586	-20.0725	-20.1662	-18.9177	-14.4323	-17.9966	-16.7229	-15.422	-12.6226	-17.8997	1.10595	-16.6423	3.01161	-16.9285	3.88358
108.4	-15.9949	-19.4713	-19.8777	-15.2012	-10.9809	-13.8864	-16.6038	-17.1853	-12.1835	-15.9333	0.703323	-15.8792	4.39329	-15.3159	4.04136
108.5	-15.2638	-17.3299	-17.6424	-14.9206	-11.2654	-15.4618	-19.0728	-17.6092	-13.3972	-16.4191	2.30455	-15.4015	3.58468	-15.5005	2.12287
108.6	-19.8287	-20.5683	-20.0025	-11.6202	-9.05319	-11.7258	-21.2001	-18.7935	-13.3304	-17.5497	5.18066	-16.1383	6.19973	-15.0196	4.38929
108.7	-19.8191	-22.0978	-21.0546	-13.0647	-9.66602	-13.4698	-18.7804	-18.847	-12.3672	-17.2214	3.6371	-16.8703	6.44731	-15.6305	4.72963
108.8	-14.5901	-17.3968	-17.9672	-13.8888	-10.3657	-13.3667	-22.9336	-24.645	-16.6445	-17.1375	5.03183	-17.4692	7.13991	-15.9928	2.36849
108.9	-14.2764	-17.04	-16.7261	-12.4149	-7.76988	-11.119	-20.0171	-18.694	-12.9624	-15.5695	3.96264	-14.5013	5.88794	-13.6025	2.85783
109	-13.1649	-17.9455	-17.0105	-12.4312	-8.39118	-11.8894	-18.9998	-19.2065	-13.901	-14.8653	3.59928	-15.1811	5.91392	-14.267	2.58012
109.1	-13.4894	-17.3936	-17.2169	-14.744	-10.0916	-13.6242	-18.2459	-18.1911	-13.8655	-15.4931	2.46516	-15.2254	4.46384	-14.9022	2.00819
109.2	-13.9349	-19.2166	-19.3887	-14.3973	-9.60264	-14.0364	-17.5023	-15.5297	-12.2102	-15.2782	1.93999	-14.783	4.85027	-15.2118	3.73078
109.3	-13.7205	-17.4365	-16.729	-15.1933	-13.0008	-16.2876	-19.8062	-17.4126	-12.1447	-16.24	3.17496	-15.95	2.55411	-15.0537	2.52898
109.4	-16.659	-18.5574	-17.9882	-14.5275	-9.79545	-14.8924	-19.1092	-18.902	-13.4308	-16.7652	2.29269	-15.7516	5.16107	-15.4372	2.32703
109.5	-18.2956	-17.1492	-18.1177	-14.9231	-14.0436	-17.3426	-16.307	-16.112	-14.058	-16.5086	1.69525	-15.7682	1.58108	-16.5061	2.15529
109.6	-16.6863	-16.7492	-16.9585	-13.7672	-13.9913	-15.7781	-15.822	-16.4198	-12.9082	-15.4251	1.49946	-15.7201	1.50621	-15.2149	2.08305
109.7	-13.9043	-18.2929	-16.9192	-15.64	-18.0006	-17.9711	-17.6194	-17.7424	-14.3989	-15.7212	1.85891	-18.012	0.275403	-16.4297	1.83572
109.8	-15.1067	-16.0748	-16.8825	-14.2968	-11.2512	-14.3623	-18.335	-16.2845	-13.0065	-15.9128	2.13638	-14.5368	2.84736	-14.7504	1.96693
109.9	-14.6126	-18.3896	-18.1623	-17.9418	-12.4138	-17.1188	-17.4174	-14.8753	-11.0879	-16.6573	1.79004	-15.2262	3.00331	-15.4563	3.81901
110	-12.5381	-17.9166	-15.914	-17.058	-9.66323	-15.0301	-19.6541	-17.7713	-13.2772	-16.4167	3.60106	-15.117	4.72371	-14.7404	1.34205
110.1	-13.0767	-17.9118	-16.9201	-14.9569	-7.86561	-13.6226	-20.5023	-18.4248	-14.088	-16.1787	3.86064	-14.7341	5.95377	-14.8769	1.7847
110.2	-16.1506	-16.2923	-17.6324	-15.092	-13.8448	-16.9371	-21.1483	-18.2775	-12.1877	-17.4636	3.23461	-16.1382	2.22035	-15.5857	2.96325
110.3	-17.898	-19.3172	-18.6672	-15.7404	-10.8473	-13.8491	-20.2802	-18.8466	-14.2826	-17.9729	2.27083	-16.337	4.76005	-15.5996	2.6654
110.4	-17.2271	-20.9947	-20.8841	-14.6637	-9.41509	-12.5127	-19.4116	-18.5863	-16.2759	-17.1008	2.37649	-16.332	6.11008	-16.5576	4.19278
110.5	-14.2671	-20.8027	-21.0113	-15.0174	-9.56481	-12.7014	-19.5566	-18.5502	-14.8788	-16.2804	2.86195	-16.3059	5.9456	-16.1972	4.30897
110.6	-15.2968	-18.4052	-19.5207	-16.178	-9.4701	-13.4685	-19.1627	-17.4969	-14.7727	-16.8791	2.02608	-15.1241	4.91749	-15.9206	3.18523
110.7	-16.557	-20.6213	-20.4178	-17.1587	-10.6797	-14.5476	-17.8056	-17.3016	-13.0725	-17.1738	0.62442	-16.2009	5.06139	-16.0126	3.88564
110.8	-17.186	-20.7874	-19.3699	-13.1944	-10.3146	-12.9005	-15.902	-18.0784	-14.3422	-15.4275	2.03767	-16.3935	5.43593	-15.5375	3.39632
110.9	-16.9599	-19.7956	-18.6697	-15.6037	-11.7013	-15.5568	-17.9051	-18.4637	-13.1327	-16.8229	1.15678	-16.6535	4.34018	-15.7864	2.77563
111	-14.9073	-18.0551	-17.8913	-18.1933	-13.8115	-17.8622	-19.8385	-16.0123	-10.1721	-17.6463	2.51068	-15.9596	2.12225	-15.3085	4.44829
111.1	-17.3882	-23.5637	-22.824	-14.7605	-13.5321	-15.2296	-20.9518	-15.404	-9.26608	-17.7001	3.10742	-17.4999	5.33414	-15.7733	6.79531
111.2	-14.4919	-21.3977	-18.8862	-14.3686	-11.7333	-15.3397	-20.327	-17.1222	-11.6321	-16.3958	3.40506	-16.7511	4.84284	-15.286	3.62736
111.3	-15.4475	-21.4259	-20.111	-16.4727	-10.4549	-14.4325	-19.6116	-17.4817	-13.0495	-17.1772	2.16964	-16.4542	5.55717	-15.8643	3.74215
111.4	-14.5906	-19.4036	-19.3198	-12.7787	-11.4248	-13.3309	-19.7728	-18.8723	-12.8995	-15.7141	3.62987	-16.5669	4.46108	-15.1834	3.58872
111.5	-14.3731	-15.582	-15.9363	-13.4173	-13.2661	-14.9761	-17.2194	-16.1393	-11.3655	-15.0033	1.97787	-14.9958	1.52368	-14.0926	2.41005
111.6	-12.8572	-16.5873	-16.7537	-14.0363	-8.68861	-12.4216	-15.8699	-16.3317	-13.3711	-14.2545	1.51819	-13.8692	4.48833	-14.1821	2.27707
111.7	-14.1403	-19.0008	-17.331	-14.0623	-11.3883	-14.0109	-20.1014	-19.7228	-13.3903	-16.1013	3.4644	-16.704	4.61764	-14.9107	2.11886
111.8	-15.257	-17.5534	-16.325	-14.8987	-14.469	-15.0809	-17.7056	-19.5639	-13.9162	-15.9538	1.52768	-17.1954	2.56625	-15.1074	1.20461
111.9	-16.0961	-18.8489	-18.0096	-14.9467	-13.8719	-14.8421	-17.0603	-19.0204	-17.2677	-16.0344	1.05815	-17.2471	2.92421	-16.7065	1.65668
112	-17.0927	-20.2742	-19.312	-14.3411	-12.7083	-13.3746	-18.5675	-19.5873	-15.0133	-16.6671	2.14511	-17.5233	4.18402	-15.9	3.0664
112.1	-14.9274	-19.9305	-19.335	-11.724	-8.82345	-10.8461	-19.8396	-19.926	-14.0192	-15.497	4.08769	-16.2266	6.41135	-14.7334	4.28925
112.2	-17.7608	-19.8965	-20.683	-15.5397	-11.7573	-14.6733	-18.809	-19.8446	-16.1792	-17.3698	1.66934	-17.1661	4.68427	-17.1785	3.12701
112.3	-16.437	-18.8371	-18.063	-13.574	-9.75663	-12.3924	-18.1412	-19.0919	-15.4705	-16.0507	2.30798	-15.8952	5.31767	-15.3086	2.83876
112.4	-13.794	-18.3833	-16.9268	-14.9278	-12.5593	-15.0039	-19.9079	-18.1275	-12.7913	-16.2099	3.25234	-16.3567	3.29112	-14.9073	2.06941
112.5	-13.2644	-18.0481	-15.7496	-13.9511	-11.184	-14.213	-17.4222	-15.1336	-10.7588	-14.8792	2.22886	-14.7886	3.44499	-13.5738	2.55603
112.6	-16.3015	-20.4677	-19.7622	-15.0909	-10.3641	-14.0024	-17.2459	-15.5316	-11.4838	-16.2128	1.08025	-15.4545	5.05225	-15.0828	4.24364
112.7	-15.7268	-19.532	-17.9571	-15.1845	-11.4836	-14.5283	-19.7315	-16.8776	-12.6244	-16.881	2.48352	-15.9644	4.10122	-15.0366	2.70247
112.8	-16.2642	-19.2358	-18.1163	-14.6374	-11.075	-14.5199	-17.1317	-15.0767	-11.0525	-16.0111	1.26625	-15.1291	4.08068	-14.5629	3.53212
112.9	-18.2831	-20.643	-20.9625	-12.9901	-12.2225	-14.3818	-18.0892	-17.0448	-12.1043	-16.4541	3.00149	-16.6368	4.22502	-15.8162	4.60001
113	-18.9508	-23.1505	-22.3311	-16.4836	-14.5373	-16.4012	-18.325	-17.2667	-13.3428	-17.9198	1.28252	-18.3182	4.4018	-17.3584	4.56995
113.1	-15.9152	-18.281	-18.3256	-15.2968	-9.84707	-13.279	-17.9347	-16.8876	-12.5309	-16.3822	1.37958	-15.0052	4.5211	-14.7118	3.15192
113.2	-16.691	-16.8081	-17.9145	-17.0998	-9.49329	-14.245	-15.5254	-17.08	-14.0017	-16.4387	0.816968	-14.4605	4.30386	-15.3871	2.19219
113.3	-14.8826	-17.0206	-18.0754	-14.6937	-10.3791	-14.6359	-17.8387	-19.1812	-14.1649	-15.805	1.76374	-15.5269	4.5872	-15.6254	2.13482
113.4	-17.4751	-18.2876	-19.0793	-14.9887	-11.2732	-13.0307	-17.5166	-17.4005	-12.4848	-16.6601	1.44767	-15.6538	3.81953	-14.865	3.65991
113.5	-17.8171	-17.7798	-18.8241	-15.6115	-13.0876	-14.9711	-17.4298	-15.5636	-12.6207	-16.9528	1.17764	-15.477	2.34729	-15.4719	3.13187
113.6	-17.0006	-17.791	-18.1166	-13.6144	-11.2494	-13.2856	-16.133	-14.8582	-12.2311	-15.5827	1.7589	-14.6329	3.27665	-14.5444	3.13823
113.7	-16.8234	-19.101	-18.4174	-14.5464	-7.17081	-12.0424	-15.5374	-14.6877	-12.5591	-15.6357	1.14169	-13.6532	6.03199	-14.3396	3.54088
113.8	-13.7835	-18.1773	-16.029	-12.6473	-7.36983	-11.3211	-16.0507	-14.4562	-10.9693	-14.1605	1.73273	-13.3344	5.49034	-12.7732	2.82517
113.9	-13.1435	-15.9022	-15.1541	-13.3085	-11.5142	-14.184	-14.2301	-14.6828	-12.3863	-13.5607	0.585524	-14.0331	2.265	-13.9081	1.40439
114	-13.7817	-13.9513	-14.6314	-13.828	-11.2057	-14.1601	-13.6846	-13.6351	-10.7076	-13.7648	0.0731433	-12.9307	1.50225	-13.1664	2.14233
114.1	-14.0212	-17.7578	-16.7916	-14.2383	-14.0203	-15.5206	-19.0738	-16.8199	-12.6886	-15.7777	2.8565	-16.1993	1.9445	-15.0003	2.10037
114.2	-18.6515	-19.4292	-21.7738	-18.7486	-14.4614	-18.5398	-21.6691	-21.3416	-15.6967	-19.6897	1.71488	-18.4107	3.55138	-18.6701	3.04065
114.3	-17.1122	-19.0989	-19.3848	-18.8801	-12.9436	-16.7519	-21.6944	-19.8219	-12.9144	-19.2289	2.3109	-17.2881	3.77984	-16.3504	3.25381
114.4	-18.9937	-17.8575	-19.4692	-15.5565	-10.1966	-13.03	-20.0398	-19.4705	-17.0122	-18.1967	2.34553	-15.8415	4.95477	-16.5038	3.24958
114.5	-14.4061	-19.485	-17.8315	-13.9469	-8.73987	-11.9279	-18.3304	-19.108	-15.006	-15.5611	2.40925	-15.7776	6.09778	-14.9218	2.95269
114.6	-15.3632	-19.8469	-18.2467	-14.8949	-12.2573	-14.5162	-20.9592	-19.089	-12.6426	-17.0724	3.37416	-17.0644	4.1803	-15.1351	2.85286
114.7	-13.6672	-18.0565	-16.6765	-15.3096	-14.2953	-15.2459	-17.1937	-16.0668	-12.2409	-15.3902	1.76465	-16.1395	1.88165	-14.7211	2.26387
114.8	-16.1169	-19.519	-18.7488	-17.8939	-15.6533	-18.2155	-16.8949	-16.4103	-13.3165	-16.9686	0.89078	-17.1942	2.04858	-16.7603	2.99428
114.9	-17.9787	-17.7913	-19.8957	-16.7243	-12.1043	-15.4377	-20.0534	-18.2992	-11.8095	-18.2522	1.68128	-16.0649	3.4394	-15.7143	4.05019
115	-17.5532	-20.2051	-22.1339	-15.65	-12.8344	-15.4929	-19.5807	-18.5127	-13.032	-17.5947	1.96569	-17.1841	3.86084	-16.8863	4.70823
115.1	-13.8926	-17.8177	-16.2685	-15.1985	-11.3694	-14.745	-21.5969	-18.7534	-14.4423	-16.896	4.12315	-15.9802	4.02037	-15.1519	0.978769
115.2	-16.5045	-22.6499	-20.0564	-15.0532	-10.9346	-13.1898	-18.1377	-16.3834	-12.9577	-16.5651	1.54318	-16.6559	5.8624	-15.4013	4.03309
115.3	-14.9144	-16.8588	-16.9468	-15.0453	-12.7977	-14.5288	-17.6418	-17.2072	-13.3286	-15.8672	1.53829	-15.6212	2.45146	-14.9348	1.84295
115.4	-16.0354	-20.4316	-20.4956	-13.7327	-11.5493	-13.2261	-18.7676	-17.8997	-14.0521	-16.1786	2.52051	-16.6269	4.57588	-15.9246	3.98005
115.5	-15.0202	-19.0788	-19.0877	-14.9418	-10.0535	-14.0534	-21.0916	-21.7041	-14.0221	-17.0179	3.52816	-16.9454	6.11125	-15.7211	2.91562
115.6	-16.2345	-20.4114	-19.9914	-17.4876	-10.3613	-14.4605	-20.3254	-20.0964	-14.4377	-18.0158	2.09597	-16.9564	5.71362	-16.2965	3.19985
115.7	-15.0562	-19.049	-18.1865	-15.4424	-12.1651	-14.7993	-17.1548	-18.2791	-14.7656	-15.8845	1.11695	-16.4977	3.7719	-15.9171	1.96542
115.8	-20.4922	-18.5956	-20.5817	-14.4842	-10.2197	-13.2255	-16.2524	-16.8977	-13.7145	-17.0763	3.08761	-15.2377	4.42781	-15.8406	4.11319
115.9	-15.9314	-15.6902	-16.4076	-17.2017	-13.9395	-16.3522	-17.4402	-16.2903	-12.1619	-16.8578	0.811048	-15.3067	1.22143	-14.9739	2.43543
116	-14.8756	-16.8238	-17.4647	-15.5999	-13.2785	-16.1156	-19.3705	-17.1225	-13.385	-16.6153	2.41337	-15.7416	2.13832	-15.6551	2.07847
116.1	-13.5123	-16.7503	-16.7178	-17.7515	-11.1457	-15.4198	-17.1936	-17.9959	-13.4815	-16.1525	2.30343	-15.2973	3.64893	-15.2063	1.62866
116.2	-14.1598	-21.166	-18.8534	-14.0203	-10.259	-13.0538	-17.8493	-18.3696	-14.7427	-15.3431	2.17151	-16.5982	5.66516	-15.55	2.98288
116.3	-16.2579	-25.8539	-19.5129	-13.5555	-10.7443	-13.474	-15.8808	-15.4657	-12.3736	-15.2314	1.46355	-17.3546	7.72989	-15.1202	3.84383
116.4	-16.5428	-20.3851	-20.2288	-15.2376	-12.4592	-16.4308	-15.9863	-15.5106	-12.3014	-15.9222	0.654936	-16.1183	3.99774	-16.3203	3.96487
116.5	-21.2921	-18.4641	-19.9774	-15.4962	-15.6295	-16.489	-17.3642	-17.26	-12.6413	-18.0508	2.95833	-17.1179	1.42262	-16.3692	3.66951
116.6	-18.0929	-20.617	-19.4207	-15.5326	-12.9474	-14.0683	-19.896	-18.886	-14.9036	-17.8405	2.19259	-17.4834	4.02256	-16.1309	2.8795
116.7	-14.5235	-18.4938	-17.8569	-17.3777	-13.6032	-16.2161	-19.1721	-16.8784	-13.2915	-17.0244	2.34431	-16.3251	2.49184	-15.7882	2.31256
116.8	-13.5305	-18.7311	-17.549	-17.7572	-11.7723	-16.4167	-19.5902	-18.32	-14.3655	-16.9593	3.10762	-16.2745	3.90438	-16.1104	1.61373
116.9	-15.2214	-20.3045	-20.3091	-15.229	-13.5868	-15.2607	-19.6189	-19.8167	-15.7948	-16.6898	2.53674	-17.9027	3.74559	-17.1215	2.77338
117	-17.4777	-19.6164	-19.9758	-16.972	-13.2035	-17.1146	-18.3954	-19.2489	-13.4887	-17.615	0.721585	-17.3563	3.6011	-16.8597	3.25106
117.1	-18.0698	-19.8229	-18.8579	-17.1907	-10.5501	-15.0284	-18.5978	-16.3022	-10.464	-17.9528	0.710814	-15.5584	4.68096	-14.7834	4.20227
117.2	-17.9059	-18.7689	-19.3522	-15.6109	-11.4546	-14.405	-17.7594	-16.903	-12.4239	-17.0921	1.28482	-15.7088	3.80058	-15.3937	3.56839
117.3	-15.74	-18.2736	-17.8446	-16.7903	-13.1806	-16.4083	-17.7737	-17.3115	-12.2027	-16.768	1.01705	-16.2552	2.70583	-15.4852	2.93202
117.4	-14.4717	-17.3577	-17.0593	-11.2128	-8.35929	-10.6516	-15.5669	-14.7617	-11.381	-13.7505	2.26487	-13.4929	4.63143	-13.0306	3.50794
117.5	-13.755	-18.156	-17.7506	-13.1984	-10.2058	-12.6422	-17.8412	-16.0964	-11.5147	-14.9315	2.53517	-14.8194	4.1261	-13.9692	3.32296
117.6	-15.2374	-17.8148	-17.7629	-18.7384	-15.7199	-18.8296	-18.0455	-17.2793	-11.6087	-17.3405	1.85394	-16.938	1.08835	-16.0671	3.89771
117.7	-14.4998	-19.861	-17.4361	-15.5524	-12.8051	-15.7773	-15.7412	-15.9368	-12.4278	-15.2644	0.668914	-16.201	3.53539	-15.2138	2.55128
117.8	-14.5001	-19.9484	-19.1156	-13.4814	-9.72039	-12.5523	-16.4988	-16.5516	-12.6179	-14.8268	1.53499	-15.4068	5.2092	-14.762	3.77053
117.9	-16.1794	-19.4533	-18.8792	-13.0246	-8.88783	-11.5495	-18.556	-17.6862	-12.3249	-15.92	2.7748	-15.3424	5.65924	-14.2512	4.02668
118	-17.1637	-22.5201	-20.6803	-14.4197	-9.36992	-12.6602	-21.141	-21.4937	-14.1668	-17.5748	3.37945	-17.7946	7.314	-15.8358	4.26255
118.1	-16.2059	-19.5259	-18.5344	-19.208	-10.2678	-15.5093	-18.7684	-18.7085	-13.108	-18.0608	1.62134	-16.1674	5.12552	-15.7172	2.71917
118.2	-14.779	-16.2682	-16.6283	-14.749	-10.2089	-13.0568	-18.7304	-21.8388	-16.4254	-16.0861	2.29004	-16.1053	5.81662	-15.3702	2.00604
118.3	-14.2357	-17.4329	-17.0955	-12.921	-8.07417	-11.0323	-18.232	-19.2888	-15.103	-15.1296	2.766	-14.9319	6.01106	-14.4103	3.0904
118.4	-14.9836	-18.728	-16.6288	-15.2386	-10.0126	-14.2318	-17.9234	-18.1496	-14.4775	-16.0485	1.62868	-15.6301	4.87346	-15.1127	1.31872
118.5	-16.2844	-17.4262	-16.872	-16.4362	-10.8199	-14.9877	-18.8928	-17.7986	-12.8008	-17.2045	1.46414	-15.3482	3.9261	-14.8868	2.03747
118.6	-18.2662	-20.9097	-20.0251	-16.2354	-10.8818	-14.5112	-18.6197	-17.8422	-13.2357	-17.7071	1.28671	-16.5445	5.13835	-15.924	3.60845
118.7	-19.2574	-16.8294	-18.1844	-12.578	-11.6359	-12.6803	-15.2193	-15.9163	-13.016	-15.6849	3.36396	-14.7939	2.77272	-14.6269	3.08544
118.8	-14.0679	-16.2348	-15.5138	-10.7385	-9.11891	-11.1106	-17.6908	-16.7385	-13.6006	-14.1657	3.47722	-14.0307	4.26122	-13.4083	2.20786
118.9	-15.9619	-21.2049	-18.9528	-12.1697	-8.98342	-11.3894	-17.6789	-15.7964	-10.7877	-15.2701	2.81902	-15.3282	6.12419	-13.71	4.55038
119	-19.3547	-19.5535	-20.4588	-14.9192	-11.7524	-14.7426	-17.3818	-14.9578	-10.0086	-17.2186	2.22224	-15.4212	3.92115	-15.07	5.23278
119.1	-17.5558	-17.2134	-18.649	-15.646	-10.8422	-14.4805	-18.5582	-14.9339	-10.2669	-17.2533	1.4795	-14.3298	3.22823	-14.4655	4.19109
119.2	-18.2983	-20.4746	-19.4139	-16.8751	-12.8441	-16.6188	-19.7907	-15.3416	-9.23615	-18.3214	1.45794	-16.2201	3.89038	-15.0896	5.25838
119.3	-15.0549	-20.2004	-18.6602	-16.4191	-14.527	-17.3472	-16.3866	-14.0081	-8.3832	-15.9535	0.778403	-16.2452	3.43512	-14.7969	5.59306
119.4	-15.2159	-19.6061	-18.7971	-17.3438	-15.665	-17.3463	-14.6694	-14.1035	-10.2352	-15.743	1.41298	-16.4582	2.83579	-15.4595	4.5822
119.5	-18.0244	-20.5379	-20.9126	-15.184	-12.1956	-15.0127	-14.0408	-13.7244	-11.5947	-15.7497	2.05117	-15.486	4.44136	-15.84	4.71372
119.6	-16.8832	-22.3519	-22.9367	-14.7019	-12.6436	-15.7485	-15.4081	-16.194	-13.9726	-15.6644	1.11301	-17.0632	4.91218	-17.5526	4.74655
119.7	-16.5793	-21.2232	-20.6013	-14.0141	-12.411	-15.857	-19.2828	-22.0187	-14.927	-16.6254	2.63469	-18.551	5.33219	-17.1284	3.0433
119.8	-14.8029	-19.353	-18.5652	-14.6152	-13.0542	-16.6923	-18.2901	-17.329	-12.5147	-15.9027	2.06965	-16.5787	3.21574	-15.924	3.09753
119.9	-12.063	-14.4248	-14.2382	-12.5414	-12.6406	-14.3845	-14.352	-12.7618	-10.4467	-12.9854	1.20738	-13.2757	0.99696	-13.0231	2.23243
120	-11.2552	-13.0399	-11.7605	-10.8358	-11.117	-11.3908	-12.2239	-10.5309	-10.5011	-11.4383	0.711918	-11.5626	1.31254	-11.2175	0.647375
120.1	-15.0877	-14.3522	-14.774	-15.09	-10.7779	-12.9704	-15.5186	-12.7439	-11.5296	-15.2321	0.248137	-12.6247	1.79013	-13.0913	1.62555
120.2	-16.0644	-17.892	-17.7699	-19.1511	-15.7524	-19.6842	-18.8505	-19.8226	-15.4367	-18.022	1.70197	-17.8223	2.036	-17.6303	2.12717
120.3	-16.8678	-19.593	-18.9098	-15.6172	-15.0601	-15.823	-18.1019	-15.7272	-10.7812	-16.8623	1.24236	-16.7934	2.44734	-15.1713	4.10327
120.4	-17.4815	-19.6657	-20.2548	-12.0819	-12.9263	-14.0005	-16.2935	-15.1458	-11.1875	-15.2856	2.83736	-15.9126	3.43449	-15.1476	4.64121
120.5	-13.5671	-18.5723	-17.9186	-14.5507	-9.93379	-14.2763	-18.4496	-18.9663	-14.7191	-15.5225	2.58224	-15.8242	5.10501	-15.638	1.98738
120.6	-13.9126	-16.3124	-16.6887	-16.9871	-6.95931	-13.2145	-19.7015	-17.6107	-12.5845	-16.8671	2.89634	-13.6275	5.81115	-14.1626	2.21025
120.7	-15.9345	-17.6671	-18.6433	-16.7758	-11.8128	-15.5003	-21.0436	-23.2083	-13.3082	-17.918	2.73938	-17.5627	5.69847	-15.8173	2.68165
120.8	-13.793	-22.1311	-19.2102	-15.0109	-11.2626	-14.9606	-19.5499	-18.7501	-13.688	-16.1179	3.0339	-17.3812	5.56203	-15.9529	2.89174
120.9	-16.2001	-23.1023	-20.5593	-16.8705	-12.3445	-17.1511	-18.06	-15.9664	-11.7274	-17.0435	0.941972	-17.1378	5.47371	-16.4793	4.45411
121	-18.3937	-17.9683	-19.7562	-14.2076	-12.8139	-16.063	-17.1275	-15.7083	-11.3127	-16.5763	2.14682	-15.4968	2.58372	-15.7106	4.23278
121.1	-18.9825	-20.5207	-21.3714	-13.1849	-9.54627	-12.6467	-18.8277	-15.72	-11.0511	-16.9984	3.30347	-15.2623	5.50151	-15.0231	5.5554
121.2	-18.7523	-25.7617	-23.983	-17.2711	-14.3835	-17.0415	-19.8425	-18.6782	-11.0684	-18.622	1.29067	-19.6078	5.74581	-17.3643	6.46334
121.3	-16.6539	-21.4604	-21.1466	-17.3234	-13.7765	-16.9082	-18.3532	-18.3421	-14.4121	-17.4435	0.855987	-17.8597	3.86461	-17.489	3.40458
121.4	-18.8181	-19.4448	-22.1754	-13.9286	-9.62362	-12.8135	-18.1491	-17.628	-13.6992	-16.9653	2.65102	-15.5655	5.22536	-16.2294	5.16847
121.5	-14.4512	-15.2853	-15.4431	-16.1635	-12.6965	-15.6339	-20.1457	-19.6141	-15.2528	-16.9202	2.92168	-15.8653	3.49505	-15.4433	0.190547
121.6	-15.3914	-17.7927	-17.2269	-12.7638	-10.8595	-13.6283	-21.4625	-21.0177	-13.4661	-16.5392	4.46154	-16.5566	5.19068	-14.7738	2.12604
121.7	-16.0701	-20.5125	-19.2108	-12.8014	-8.48019	-12.6869	-19.0287	-17.7063	-10.6478	-15.9667	3.11495	-15.5663	6.29514	-14.1818	4.47299
121.8	-14.7231	-20.663	-18.7106	-18.4874	-12.6232	-17.3713	-20.9053	-18.6483	-11.956	-18.0386	3.11545	-17.3115	4.18328	-16.0127	3.57639
121.9	-15.7471	-18.7513	-18.5129	-17.4518	-10.5638	-15.2051	-16.571	-18.363	-13.7429	-16.59	0.852499	-15.8927	4.61907	-15.8203	2.44378
122	-14.1848	-18.8261	-16.9137	-15.2714	-9.94206	-13.1128	-17.0402	-17.9589	-13.0208	-15.4988	1.44118	-15.5757	4.8981	-14.3491	2.22146
122.1	-14.0099	-21.1023	-17.3392	-14.4924	-11.1538	-14.2598	-16.4438	-15.836	-12.6073	-14.982	1.2887	-16.0307	4.97707	-14.7354	2.4015
122.2	-15.3934	-19.7277	-19.1612	-17.61	-12.3244	-17.2213	-17.2849	-15.5832	-14.8761	-16.7628	1.197	-15.8784	3.71049	-17.0862	2.14575
122.3	-13.6348	-17.2632	-16.9511	-16.2146	-10.8634	-15.1379	-16.3397	-15.5198	-12.9604	-15.3964	1.52685	-14.5488	3.30856	-15.0165	1.99812
122.4	-12.1171	-18.8296	-16.1106	-14.4376	-11.3346	-13.5398	-20.2523	-16.934	-11.7647	-15.6023	4.19081	-15.6994	3.89704	-13.805	2.18504
122.5	-15.0528	-19.5678	-17.6506	-14.7777	-13.7436	-14.3538	-20.1552	-17.7697	-11.5033	-16.6619	3.02839	-17.0271	2.9823	-14.5025	3.07636
122.6	-18.9036	-19.1701	-21.5986	-14.3621	-17.5654	-16.1944	-17.389	-15.9017	-12.2546	-16.8849	2.31235	-17.5457	1.63425	-16.6825	4.6911
122.7	-17.2655	-23.6077	-22.8141	-15.6061	-14.5417	-17.48	-16.4917	-15.197	-12.3373	-16.4544	0.830297	-17.7821	5.05576	-17.5438	5.2387
122.8	-16.917	-21.2273	-20.7364	-20.0708	-13.1967	-18.807	-18.1386	-16.0953	-10.8767	-18.3755	1.59017	-16.8397	4.06671	-16.8067	5.22536
122.9	-17.3103	-17.1494	-19.4061	-17.3724	-14.5435	-18.7365	-18.6236	-19.3343	-12.4474	-17.7688	0.740951	-17.0091	2.3985	-16.8634	3.83894
123	-14.9682	-16.7295	-18.0174	-15.8312	-10.3978	-13.5609	-18.3202	-17.7611	-12.9532	-16.3732	1.74052	-14.9628	3.98691	-14.8439	2.76512
123.1	-15.5682	-18.0022	-18.5899	-12.3412	-8.36392	-11.5205	-19.1783	-17.4476	-13.3505	-15.6959	3.42035	-14.6046	5.4117	-14.487	3.66915
123.2	-15.2321	-21.5283	-20.1579	-16.8379	-10.9287	-17.7671	-21.5165	-20.1221	-14.9863	-17.8622	3.26502	-17.5264	5.75686	-17.6371	2.58824
123.3	-15.463	-19.436	-18.814	-12.3902	-10.0891	-13.6333	-19.662	-18.8288	-14.4208	-15.8384	3.65041	-16.118	5.22994	-15.6227	2.79169
123.4	-14.7536	-19.3649	-18.158	-15.5313	-11.7391	-15.3914	-18.1324	-15.9634	-11.4275	-16.1391	1.76952	-15.6891	3.82031	-14.9923	3.38295
123.5	-14.2277	-17.1832	-16.8138	-17.4173	-14.4719	-17.6073	-18.4174	-18.7608	-12.9945	-16.6874	2.18814	-16.8053	2.16926	-15.8052	2.46625
123.6	-20.2348	-19.5662	-23.3706	-16.2864	-11.1189	-14.655	-18.9704	-19.3407	-14.7824	-18.4972	2.01627	-16.6753	4.81327	-17.6027	4.9956
123.7	-15.3538	-18.4658	-18.0633	-17.8262	-9.8502	-13.7587	-19.7883	-18.3057	-12.9838	-17.6561	2.22215	-15.5406	4.92864	-14.9353	2.73654
123.8	-15.1716	-20.7307	-19.3039	-16.4453	-10.9079	-13.755	-17.7697	-15.9936	-11.353	-16.4622	1.29912	-15.8774	4.91245	-14.804	4.07791
123.9	-14.3525	-19.2034	-18.1365	-17.895	-14.3459	-16.6613	-17.7199	-16.4138	-12.0616	-16.6558	1.99664	-16.6544	2.43766	-15.6198	3.16857
124	-16.4628	-20.3407	-19.456	-16.6245	-12.0234	-15.3657	-17.6959	-18.4961	-11.9015	-16.9277	0.670146	-16.9534	4.36797	-15.5744	3.78157
124.1	-16.0213	-21.7697	-18.7021	-13.8481	-9.45843	-12.655	-16.6409	-16.3652	-11.2359	-15.5034	1.46667	-15.8645	6.1709	-14.1976	3.96498
124.2	-13.4261	-18.4709	-15.8661	-16.856	-12.2312	-15.5297	-18.657	-17.2151	-14.0026	-16.313	2.65736	-15.9724	3.30024	-15.1328	0.993099
124.3	-12.9086	-16.6717	-14.8774	-15.0087	-10.9492	-14.5524	-22.5046	-21.083	-14.5831	-16.8073	5.04455	-16.2346	5.08102	-14.671	0.17941
124.4	-17.386	-19.3086	-19.9472	-18.1696	-10.2016	-15.657	-23.3506	-18.379	-11.1909	-19.6354	3.24121	-15.9631	5.01117	-15.5984	4.37848
124.5	-16.5502	-21.5064	-21.0146	-15.7523	-14.9037	-17.4725	-21.6692	-18.672	-12.633	-17.9906	3.21067	-18.3607	3.3123	-17.04	4.20751
124.6	-15.2196	-22.1676	-19.8725	-13.0736	-9.77203	-12.4117	-20.8542	-16.3476	-10.5958	-16.3825	4.01853	-16.0958	6.20163	-14.2933	4.91625
124.7	-13.98	-20.4995	-17.5607	-11.7186	-9.52316	-11.3911	-21.2479	-16.0258	-11.1183	-15.6488	4.97903	-15.3495	5.51934	-13.3567	3.64335
124.8	-15.8059	-21.6841	-20.379	-13.7155	-9.17738	-13.0339	-21.7327	-20.7581	-16.6864	-17.0847	4.15878	-17.2065	6.96883	-16.6998	3.6726
124.9	-16.8204	-20.2539	-19.6486	-16.3163	-13.2575	-16.7558	-20.0031	-18.7954	-13.5563	-17.7132	1.99899	-17.4356	3.6911	-16.6535	3.04743
125	-18.0079	-18.4238	-19.8496	-14.5919	-13.8715	-15.5099	-18.0938	-17.1138	-12.2833	-16.8979	1.99746	-16.4697	2.34348	-15.8809	3.79677
125.1	-16.3785	-17.3573	-19.0163	-14.7065	-14.2279	-15.2474	-18.9114	-18.6702	-15.0181	-16.6655	2.1171	-16.7518	2.28224	-16.4272	2.24511
125.2	-14.7346	-19.1346	-17.5854	-13.7803	-13.9157	-13.8622	-16.3608	-17.9916	-15.0697	-14.9585	1.30473	-17.014	2.7434	-15.5057	1.89952
125.3	-13.3223	-15.8734	-15.5043	-13.782	-11.6565	-13.4641	-16.9795	-19.2644	-16.4735	-14.6946	1.99208	-15.5981	3.81138	-15.1473	1.53614
125.4	-16.1255	-16.8259	-16.8185	-14.2829	-11.5223	-14.4694	-21.3666	-21.0564	-13.9209	-17.2584	3.6752	-16.4682	4.77711	-15.0696	1.5392
125.5	-17.1861	-16.6972	-17.2269	-14.81	-11.4152	-14.8342	-18.9271	-17.4592	-13.0106	-16.9744	2.06666	-15.1905	3.29168	-15.0239	2.11453
125.6	-13.0514	-20.9109	-16.6389	-14.1632	-11.9393	-15.2307	-18.5152	-17.4365	-13.0439	-15.2433	2.88757	-16.7623	4.52365	-14.9712	1.81152
125.7	-13.1893	-18.8152	-16.4871	-13.8686	-10.5382	-14.0143	-18.0264	-18.706	-14.9911	-15.0281	2.61869	-16.0198	4.7475	-15.1642	1.24544
125.8	-15.0532	-19.1884	-18.3307	-14.1907	-11.3935	-13.5399	-18.6603	-17.0329	-12.6392	-15.9681	2.37109	-15.8716	4.02513	-14.8366	3.05932
125.9	-14.3167	-20.5216	-17.5193	-15.3944	-10.9366	-13.2696	-17.0511	-16.3568	-12.1803	-15.5874	1.37736	-15.9383	4.80619	-14.323	2.82114
126	-18.0216	-18.2575	-18.6716	-12.0817	-9.92111	-12.015	-18.9166	-19.6778	-15.6318	-16.34	3.71482	-15.9521	5.27107	-15.4394	3.33245
126.1	-16.2816	-20.1367	-19.5853	-12.5471	-8.97033	-11.4745	-18.2349	-19.0245	-17.8471	-15.6879	2.89001	-16.0438	6.15102	-16.3023	4.27035
126.2	-14.4435	-21.0398	-17.6033	-13.5289	-9.49896	-12.2179	-19.224	-20.6236	-15.2517	-15.7321	3.05842	-17.0541	6.54627	-15.0243	2.69986
126.3	-17.5427	-22.9963	-21.5736	-14.5266	-11.0317	-14.0887	-20.0244	-17.8965	-12.1434	-17.3646	2.75322	-17.3082	6.00394	-15.9352	4.97888
126.4	-16.6203	-20.501	-19.9422	-12.2218	-8.41979	-11.1756	-15.4604	-15.5046	-12.4115	-14.7675	2.27963	-14.8084	6.0706	-14.5098	4.74501
126.5	-17.069	-21.6902	-19.8773	-11.8322	-9.8054	-12.3308	-15.1369	-15.289	-11.5591	-14.6794	2.6482	-15.5949	5.9483	-14.5891	4.59596
126.6	-16.0731	-18.3342	-18.8767	-12.2492	-12.9295	-15.0271	-18.5428	-20.5056	-12.4167	-15.6217	3.17097	-17.2564	3.90132	-15.4402	3.24975
126.7	-16.315	-20.4463	-19.1251	-16.5583	-11.8536	-17.4344	-15.0523	-18.1532	-14.4367	-15.9752	0.808495	-16.8177	4.4493	-16.9987	2.37436
126.8	-16.4707	-19.8542	-18.0903	-18.5655	-12.0446	-18.1048	-16.3	-16.8841	-15.3342	-17.1121	1.2616	-16.2609	3.94191	-17.1764	1.59545
126.9	-15.5109	-20.4949	-18.8686	-15.5736	-13.7933	-17.1658	-19.4709	-19.44	-15.4623	-16.8518	2.26843	-17.9094	3.60345	-17.1656	1.70315
127	-16.1712	-20.4786	-19.356	-12.1672	-9.5981	-12.4391	-17.5088	-18.4434	-12.413	-15.2824	2.77955	-16.1734	5.78457	-14.736	4.00102
127.1	-15.4202	-19.1273	-19.4846	-16.528	-12.7377	-16.0448	-18.1594	-19.1594	-15.5633	-16.7025	1.37791	-17.0081	3.69834	-17.0309	2.13856
127.2	-16.3859	-18.9636	-18.7765	-14.8762	-13.0171	-15.1757	-20.6711	-19.1124	-13.4306	-17.3111	3.0062	-17.031	3.47698	-15.7943	2.72611
127.3	-16.1543	-20.4316	-17.7392	-14.3978	-11.6738	-14.0291	-20.4601	-21.96	-17.1454	-17.0041	3.11921	-18.0218	5.55036	-16.3046	1.99285
127.4	-16.1301	-22.2893	-20.2135	-15.9487	-12.5662	-15.7547	-20.7073	-22.882	-20.661	-17.5954	2.69651	-19.2458	5.79234	-18.8764	2.71272
127.5	-16.1907	-20.8031	-19.7976	-12.4238	-9.51437	-11.8813	-19.5517	-20.7571	-14.8612	-16.0554	3.56585	-17.0248	6.50431	-15.5134	3.99823
127.6	-16.2046	-21.7912	-19.9254	-16.0026	-11.3701	-15.9915	-21.3414	-20.0387	-14.3723	-17.8496	3.0257	-17.7333	5.57999	-16.7631	2.85584
127.7	-18.2088	-20.869	-20.9692	-19.3619	-12.1408	-17.1896	-18.2345	-16.4869	-12.085	-18.6017	0.658424	-16.4989	4.36413	-16.7479	4.45854
127.8	-14.9397	-19.5117	-17.027	-15.7918	-12.3842	-16.2521	-18.4521	-14.4496	-8.80615	-16.3945	1.8321	-15.4485	3.66724	-14.0284	4.53918
127.9	-14.7	-20.1783	-16.551	-16.6759	-14.5744	-16.6013	-17.5574	-14.3567	-8.76089	-16.3111	1.46319	-16.3698	3.30009	-13.9711	4.51222
128	-15.9521	-17.9303	-17.3932	-17.0773	-15.0373	-15.9663	-18.0755	-15.8155	-10.5226	-17.035	1.06233	-16.261	1.4971	-14.6274	3.62569
128.1	-18.1399	-19.5104	-20.278	-14.1337	-13.4031	-15.8937	-16.1805	-15.1601	-11.781	-16.1514	2.00326	-16.0245	3.14406	-15.9843	4.24924
128.2	-16.0016	-18.9702	-19.6657	-14.3256	-9.36988	-13.5872	-14.6708	-13.4155	-10.5803	-14.9993	0.884985	-13.9185	4.8199	-14.6111	4.62846
128.3	-15.461	-18.456	-17.1616	-15.4577	-10.4806	-13.99	-16.2635	-15.4207	-13.6986	-15.7274	0.464317	-14.7857	4.02544	-14.9501	1.92078
128.4	-13.805	-20.0974	-17.4647	-13.398	-8.82026	-11.9132	-14.7065	-14.4693	-14.3678	-13.9698	0.669634	-14.4623	5.63858	-14.5819	2.78191
128.5	-14.6404	-19.2844	-17.24	-15.4559	-10.4021	-13.8462	-17.5286	-15.3711	-11.7425	-15.8749	1.48898	-15.0192	4.45156	-14.2763	2.77388
128.6	-17.5681	-18.6984	-19.1596	-17.5991	-14.8252	-17.9645	-16.7514	-17.0812	-14.4371	-17.3062	0.480736	-16.8683	1.94534	-17.1871	2.45534
128.7	-16.511	-22.8576	-21.705	-14.5268	-10.5279	-15.0197	-18.855	-20.8413	-14.4889	-16.6309	2.16657	-18.0756	6.61379	-17.0712	4.02175
128.8	-17.1358	-23.6399	-23.0165	-15.39	-10.4162	-14.6279	-19.0216	-16.5788	-10.3128	-17.1825	1.81625	-16.8783	6.61689	-15.9857	6.45975
128.9	-15.4442	-21.3477	-19.5693	-16.2183	-12.2373	-15.3316	-18.7457	-18.4087	-11.6952	-16.8028	1.7266	-17.3312	4.64977	-15.532	3.94087
129	-13.7797	-19.2565	-16.974	-14.7712	-11.9277	-13.9572	-16.0716	-17.1975	-14.5315	-14.8742	1.14943	-16.1272	3.7798	-15.1543	1.60191
129.1	-14.7178	-20.0697	-18.2013	-11.4311	-8.68937	-10.8771	-16.318	-14.6168	-11.846	-14.1556	2.49149	-14.4586	5.69179	-13.6415	3.97856
129.2	-12.9383	-20.333	-16.8643	-12.3434	-11.0163	-13.3165	-19.6774	-17.787	-10.399	-14.9864	4.07343	-16.3787	4.81538	-13.5266	3.23779
129.3	-16.1392	-18.6056	-17.4868	-12.5236	-11.0356	-12.8997	-18.4631	-18.7159	-13.9623	-15.7086	2.99306	-16.119	4.40271	-14.7829	2.40112
129.4	-16.2022	-18.39	-17.8522	-16.0451	-11.8244	-14.7858	-17.0194	-17.041	-14.9744	-16.4222	0.523106	-15.7518	3.46747	-15.8708	1.71853
129.5	-14.171	-20.1488	-17.0056	-18.8742	-14.4132	-19.6871	-16.2253	-16.1356	-12.2826	-16.4235	2.35784	-16.8992	2.94309	-16.3251	3.74888
129.6	-16.9317	-19.1974	-18.958	-12.7577	-10.4979	-12.509	-17.7761	-19.5259	-13.8817	-15.8219	2.68697	-16.4071	5.12011	-15.1162	3.39709
129.7	-16.8792	-18.4134	-17.6899	-12.9964	-9.42499	-12.4708	-21.997	-20.9525	-13.8964	-17.2909	4.51444	-16.2636	6.05698	-14.6857	2.69759
129.8	-14.2022	-19.046	-18.572	-13.7605	-12.8414	-15.071	-20.7514	-20.0881	-14.4795	-16.238	3.91495	-17.3252	3.91783	-16.0408	2.21192
129.9	-15.4094	-20.4906	-19.8223	-13.8591	-12.2729	-14.5689	-21.4115	-18.5842	-14.8075	-16.8933	3.98889	-17.1159	4.30112	-16.3996	2.96656
130	-14.4728	-19.7588	-18.2688	-14.936	-11.1133	-14.4548	-18.9711	-16.4648	-12.966	-16.1266	2.47424	-15.779	4.36339	-15.2299	2.73505
130.1	-14.6879	-19.8911	-18.2614	-14.8626	-11.4977	-14.1198	-16.8844	-16.0675	-13.0605	-15.4783	1.22089	-15.8188	4.20222	-15.1472	2.74843
130.2	-16.7745	-21.8726	-21.086	-12.7192	-8.74631	-11.8833	-20.2218	-18.2903	-13.5848	-16.5718	3.7554	-16.3031	6.78502	-15.518	4.89647
130.3	-16.4652	-16.8403	-17.144	-15.2286	-11.0768	-15.112	-17.2425	-19.6677	-16.2387	-16.3121	1.01562	-15.8616	4.37829	-16.1649	1.01802
130.4	-16.3001	-16.221	-17.6877	-13.8432	-7.13462	-10.8537	-16.3081	-18.7869	-17.1026	-15.4838	1.4208	-14.0475	6.12265	-15.2147	3.78804
130.5	-13.3825	-17.6848	-15.8624	-12.6715	-9.40753	-11.9029	-16.4326	-18.5858	-14.7669	-14.1622	1.9981	-15.226	5.05907	-14.1774	2.04453
130.6	-12.8564	-17.8879	-16.1778	-13.1975	-10.261	-12.5168	-18.3565	-18.4915	-14.8549	-14.8035	3.08175	-15.5468	4.58755	-14.5165	1.8538
130.7	-15.1728	-20.3677	-18.9425	-13.0214	-8.41617	-11.843	-18.9349	-21.7268	-20.3473	-15.7097	2.9931	-16.8369	7.32417	-17.0443	4.55886
130.8	-21.975	-22.6898	-24.266	-14.423	-10.6594	-13.8557	-20.6406	-19.742	-14.6849	-19.0129	4.03052	-17.697	6.27048	-17.6022	5.78587
130.9	-16.0498	-21.9026	-20.5515	-11.3957	-8.4552	-10.5804	-17.8548	-17.3616	-12.9677	-15.1001	3.33267	-15.9065	6.84079	-14.6998	5.20635
131	-17.0887	-21.842	-22.3142	-12.5026	-10.4365	-11.9131	-16.4936	-15.6923	-12.8341	-15.3617	2.49381	-15.9902	5.70856	-15.6871	5.75768
131.1	-15.5432	-21.883	-18.9018	-14.1624	-8.48987	-12.2199	-18.5494	-18.0158	-12.4636	-16.085	2.24312	-16.1296	6.89294	-14.5284	3.78937
131.2	-16.1799	-22.3259	-19.9695	-15.908	-13.3919	-16.2684	-19.7941	-18.3459	-12.6834	-17.294	2.16938	-18.0212	4.47585	-16.3071	3.64323
131.3	-18.3356	-19.8666	-20.6764	-17.6952	-11.0615	-16.2742	-16.7775	-13.9407	-9.71508	-17.6028	0.783173	-14.9563	4.48954	-15.5552	5.5159
131.4	-18.2431	-18.0557	-19.6523	-15.7656	-9.12442	-12.957	-18.5243	-15.7641	-12.0753	-17.511	1.51808	-14.3148	4.6387	-14.8949	4.14359
131.5	-18.2951	-17.962	-19.5936	-14.5859	-8.64257	-12.5339	-18.5394	-17.5581	-13.0862	-17.1402	2.21541	-14.7209	5.26785	-15.0712	3.92619
131.6	-15.8249	-18.8823	-17.496	-13.5944	-9.18417	-12.0561	-18.6039	-20.375	-13.6528	-16.0077	2.50977	-16.1471	6.07612	-14.4016	2.79615
131.7	-14.5685	-16.9195	-16.5042	-12.2136	-8.61843	-11.1575	-20.1793	-19.4927	-14.5216	-15.6538	4.09224	-15.0102	5.68298	-14.0611	2.70292
131.8	-16.5193	-16.6485	-17.2439	-13.3446	-9.92723	-13.26	-18.8491	-19.2128	-15.3747	-16.2377	2.76303	-15.2628	4.79534	-15.2929	1.99319
131.9	-15.2437	-18.3557	-18.7628	-12.3765	-9.52689	-12.6393	-18.4245	-18.2065	-14.209	-15.3483	3.02534	-15.363	5.05479	-15.2037	3.18062
132	-14.2854	-20.3989	-17.9995	-13.0687	-6.33941	-10.8027	-16.7063	-16.8326	-12.9217	-14.6868	1.85173	-14.5237	7.30862	-13.908	3.69838
132.1	-15.161	-19.5651	-19.1221	-13.2485	-6.70184	-10.3637	-16.7423	-15.9893	-11.3975	-15.0506	1.74948	-14.0854	6.63962	-13.6278	4.78622
132.2	-16.048	-22.5974	-22.1646	-15.4945	-10.0855	-12.8089	-20.5348	-19.2652	-13.5414	-17.3591	2.76412	-17.316	6.47969	-16.1716	5.20299
132.3	-16.4215	-21.35	-21.7618	-15.4651	-12.4337	-14.7836	-19.8748	-19.718	-15.7894	-17.2538	2.31969	-17.8339	4.74738	-17.4449	3.77221
132.4	-16.6593	-19.8312	-19.1926	-13.9445	-11.8921	-14.7757	-17.5755	-16.8069	-13.5822	-16.0598	1.88827	-16.1767	4.00686	-15.8501	2.95549
132.5	-16.9906	-21.1339	-21.6896	-14.0284	-9.93517	-13.0156	-16.5149	-17.7058	-13.5444	-15.8447	1.59078	-16.2583	5.73796	-16.0832	4.8625
132.6	-15.1982	-21.2824	-21.3641	-15.8459	-11.1423	-15.0224	-16.0081	-17.348	-13.9598	-15.6841	0.428532	-16.5909	5.11222	-16.7821	4.00356
132.7	-16.406	-19.7644	-18.6586	-15.0432	-10.5468	-15.2162	-17.0683	-19.8869	-18.7796	-16.1725	1.03256	-16.7327	5.35747	-17.5515	2.02332
132.8	-21.1394	-21.2894	-21.6626	-15.0659	-12.0608	-15.7619	-16.8568	-18.1298	-14.2076	-17.6874	3.12078	-17.16	4.69008	-17.2107	3.93303
132.9	-18.2204	-19.9161	-21.9719	-13.7032	-11.0249	-13.6904	-19.8226	-17.8502	-13.6333	-17.2487	3.17332	-16.2637	4.65302	-16.4319	4.79792
133	-15.8109	-20.5148	-19.5264	-11.904	-9.21971	-12.0677	-19.4492	-17.752	-11.6335	-15.7214	3.77341	-15.8289	5.88802	-14.4092	4.43693
133.1	-15.4502	-20.2267	-18.4607	-11.7213	-10.6484	-12.7509	-18.8234	-19.1157	-15.267	-15.3316	3.55253	-16.6636	5.23883	-15.4928	2.86162
133.2	-15.6707	-18.6112	-17.995	-13.681	-10.6497	-12.7057	-16.0736	-16.6981	-13.3411	-15.1418	1.28098	-15.3197	4.15592	-14.6806	2.8879
133.3	-12.5495	-22.357	-18.2875	-13.8192	-9.51724	-13.0849	-17.6182	-14.3503	-7.13664	-14.6623	2.63743	-15.4082	6.4849	-12.8363	5.57957
133.4	-11.955	-19.1468	-16.2992	-14.0704	-13.7037	-16.6454	-17.4579	-14.1438	-8.0314	-14.4944	2.77585	-15.6648	3.02353	-13.6587	4.87643
133.5	-14.0099	-18.8429	-17.1664	-14.5937	-11.8826	-15.619	-17.8535	-18.167	-13.561	-15.4857	2.07126	-16.2975	3.8383	-15.4488	1.8087
133.6	-16.4355	-17.8682	-17.8618	-15.3438	-12.708	-16.0752	-18.7417	-16.5568	-10.5265	-16.8403	1.73471	-15.711	2.68209	-14.8212	3.8251
133.7	-17.5462	-18.8377	-19.4093	-15.5934	-11.8543	-15.4768	-17.1921	-14.9806	-10.2707	-16.7772	1.04041	-15.2242	3.49808	-15.0522	4.58408
133.8	-18.8521	-19.6737	-20.9282	-13.2732	-10.0221	-12.6995	-20.2253	-18.5249	-14.0629	-17.4502	3.68198	-16.0736	5.27211	-15.8969	4.41026
133.9	-15.7941	-18.108	-18.4284	-14.4363	-9.43514	-13.3273	-18.6432	-15.8197	-11.9812	-16.2912	2.14707	-14.4543	4.49477	-14.5789	3.40095
134	-15.7091	-17.624	-18.039	-17.1178	-11.2542	-15.4993	-16.1524	-14.292	-10.6691	-16.3264	0.720297	-14.3901	3.18604	-14.7358	3.74379
134.1	-16.2468	-19.1991	-19.8577	-14.9521	-9.17131	-12.966	-16.7479	-15.8089	-12.5798	-15.9823	0.926661	-14.7264	5.10077	-15.1345	4.09496
134.2	-18.4501	-20.6829	-20.0923	-12.3693	-6.08849	-9.32211	-17.1473	-18.3753	-15.9528	-15.9889	3.20162	-15.0489	7.84525	-15.1224	5.43291
134.3	-20.1313	-19.8717	-21.4619	-14.3318	-9.22756	-12.87	-18.7441	-18.469	-15.161	-17.7357	3.02836	-15.8561	5.78317	-16.4977	4.4492
134.4	-17.4067	-21.8656	-21.6723	-17.1826	-15.0528	-17.9785	-21.2291	-19.755	-12.9607	-18.6061	2.27433	-18.8911	3.48757	-17.5372	4.37254
134.5	-16.3005	-20.1875	-18.9446	-15.4287	-12.194	-14.6434	-18.7049	-16.3965	-12.3867	-16.8113	1.69678	-16.2593	3.99852	-15.3249	3.33162
134.6	-14.5306	-17.029	-16.2337	-18.6968	-12.4427	-15.4263	-17.2118	-15.092	-10.4818	-16.8131	2.11149	-14.8546	2.30233	-14.0473	3.1141
134.7	-15.2193	-18.0802	-18.1654	-16.1658	-14.6247	-16.7541	-19.3876	-17.0896	-11.0934	-16.9243	2.18519	-16.5982	1.77939	-15.3376	3.74274
134.8	-14.4088	-18.7487	-18.0862	-13.6488	-11.8553	-14.6502	-19.4502	-19.3957	-13.3224	-15.836	3.15304	-16.6665	4.17923	-15.3529	2.45841
134.9	-14.2414	-17.4462	-17.4991	-15.3518	-12.6897	-16.4957	-19.1632	-18.3922	-12.8313	-16.2522	2.58147	-16.176	3.0561	-15.6087	2.45706
135	-18.2544	-20.7886	-20.9995	-16.2043	-12.2468	-16.2319	-20.3028	-19.7251	-15.644	-18.2538	2.04922	-17.5868	4.65507	-17.6251	2.93701
135.1	-14.8162	-17.5301	-17.8264	-14.7408	-7.46746	-12.5813	-16.9432	-17.0404	-13.2621	-15.5001	1.25034	-14.0127	5.67359	-14.5566	2.85212
135.2	-12.2741	-16.2973	-15.3757	-15.1541	-8.71147	-12.989	-16.6508	-16.3243	-11.8817	-14.693	2.2245	-13.7777	4.3875	-13.4155	1.78562
135.3	-14.3293	-17.1265	-17.2633	-13.398	-9.41878	-12.2936	-14.7957	-15.3133	-11.4971	-14.1743	0.711609	-13.9529	4.02992	-13.6847	3.12465
135.4	-14.5181	-14.8462	-15.4432	-16.8489	-13.2707	-16.1952	-15.7637	-15.1032	-13.1809	-15.7102	1.16633	-14.4067	0.992134	-14.9398	1.56893
135.5	-15.6131	-16.086	-17.5286	-17.8731	-10.7344	-15.223	-17.4952	-15.7429	-12.3001	-16.9938	1.21056	-14.1878	2.99559	-15.0173	2.62033
135.6	-15.0084	-19.9667	-17.795	-14.0748	-6.57937	-10.4884	-18.3353	-15.2051	-9.62805	-15.8062	2.2395	-13.9171	6.78598	-12.6372	4.48753
135.7	-16.1622	-20.0556	-18.5804	-16.1707	-7.2874	-12.0012	-18.4746	-16.6297	-12.0987	-16.9358	1.33263	-14.6576	6.6086	-14.2268	3.77067
135.8	-14.6951	-19.9617	-18.3341	-14.5377	-9.64577	-13.6287	-16.1353	-16.244	-11.3284	-15.1227	0.880479	-15.2838	5.22456	-14.4304	3.57099
135.9	-14.6258	-19.9413	-17.8995	-12.2848	-9.88818	-12.0853	-15.7534	-14.9419	-11.1092	-14.2213	1.76932	-14.9238	5.0266	-13.698	3.67121
136	-16.1861	-22.7832	-22.7629	-13.8744	-9.8166	-13.051	-14.0054	-12.5186	-10.0234	-14.6886	1.2985	-15.0395	6.84103	-15.2791	6.65564
136.1	-17.1649	-23.2809	-21.3297	-14.4801	-10.3662	-13.6783	-17.7282	-15.212	-12.3679	-16.4577	1.73573	-16.2864	6.52405	-15.792	4.84037
136.2	-16.8187	-21.2167	-20.0599	-14.266	-11.0283	-13.1087	-18.3957	-19.4962	-15.567	-16.4935	2.08397	-17.247	5.45386	-16.2452	3.52488
136.3	-16.3301	-20.5698	-20.043	-17.0759	-10.4948	-14.2931	-16.553	-20.6917	-15.0872	-16.653	0.382804	-17.2521	5.85231	-16.4744	3.1159
136.4	-18.248	-19.4324	-21.0758	-15.384	-8.34571	-12.5183	-20.4855	-18.0325	-12.0647	-18.0392	2.55714	-15.2702	6.03749	-15.2196	5.07669
136.5	-16.6077	-19.0665	-19.0052	-17.1973	-13.0059	-16.8078	-18.4761	-16.614	-12.5929	-17.4271	0.955159	-16.2288	3.04858	-16.1353	3.25861
136.6	-17.0164	-19.3418	-20.1747	-14.881	-12.4637	-15.1757	-18.8762	-17.6985	-12.0459	-16.9245	1.99918	-16.5014	3.59192	-15.7987	4.10004
136.7	-13.5537	-18.218	-17.174	-14.3948	-10.2118	-13.6604	-15.2646	-15.9087	-9.68056	-14.4044	0.855465	-14.7795	4.12081	-13.505	3.74915
136.8	-15.3166	-19.0886	-19.1064	-16.8179	-10.5094	-14.7791	-18.5333	-16.9678	-11.2452	-16.8893	1.60953	-15.5219	4.46864	-15.0436	3.93724
136.9	-16.5126	-19.6459	-20.9267	-15.9993	-13.6244	-15.8888	-19.1653	-17.8545	-11.3137	-17.2257	1.69922	-17.0416	3.09194	-16.0431	4.80832
137	-17.1476	-20.6914	-20.7769	-12.3948	-11.4878	-12.47	-14.7378	-13.7477	-11.5504	-14.76	2.37646	-15.3089	4.79632	-14.9324	5.08231
137.1	-16.6315	-19.7556	-18.8264	-14.4973	-11.4453	-14.6971	-13.8835	-12.6726	-9.72448	-15.0041	1.44239	-14.6245	4.48582	-14.416	4.55747
137.2	-15.7726	-19.2158	-18.21	-14.9507	-11.5693	-14.296	-15.6516	-15.2332	-11.5459	-15.4583	0.443701	-15.3394	3.82438	-14.684	3.34894
137.3	-13.5292	-18.8417	-17.4424	-15.6191	-11.3872	-13.7419	-17.1208	-15.3694	-11.7083	-15.423	1.80382	-15.1994	3.73017	-14.2975	2.90715
137.4	-13.8156	-17.5737	-18.6312	-15.1192	-10.1291	-13.1666	-18.2226	-15.6262	-11.6633	-15.7192	2.26391	-14.443	3.86072	-14.4871	3.66679
137.5	-16.0732	-19.6946	-19.6502	-16.2613	-12.7871	-15.903	-19.2434	-17.3664	-13.8338	-17.1926	1.77852	-16.616	3.51436	-16.4623	2.94827
137.6	-14.7513	-21.1511	-17.8132	-13.3114	-10.1661	-12.3382	-17.721	-16.3313	-12.6048	-15.2612	2.24858	-15.8828	5.50625	-14.2521	3.0869
137.7	-14.2363	-17.9999	-15.8028	-15.5391	-11.1065	-14.3984	-18.8253	-17.1084	-10.6058	-16.2002	2.36484	-15.4049	3.74912	-13.6023	2.6884
137.8	-17.2855	-21.1386	-19.2531	-13.7659	-8.10982	-12.3629	-16.6907	-15.0868	-10.9456	-15.9141	1.88397	-14.7784	6.51989	-14.1872	4.44405
137.9	-18.5151	-22.035	-21.7487	-13.8137	-6.51734	-10.8651	-17.5393	-15.7007	-11.197	-16.6227	2.48108	-14.751	7.80229	-14.6036	6.19008
138	-16.4289	-20.088	-18.7737	-14.5008	-8.86994	-12.8993	-19.5008	-14.2269	-9.15491	-16.8102	2.52172	-14.395	5.61094	-13.6093	4.84852
138.1	-17.1069	-18.2653	-18.9842	-12.5431	-10.8352	-12.4562	-18.8225	-14.5658	-9.53728	-16.1575	3.24558	-14.5554	3.7151	-13.6592	4.83698
138.2	-14.8326	-18.3479	-16.853	-13.1854	-11.2119	-12.7479	-16.917	-15.4991	-12.5565	-14.9784	1.87007	-15.0196	3.59207	-14.0525	2.42723
138.3	-13.5732	-16.8778	-15.9633	-15.619	-9.70638	-13.8185	-18.7976	-17.5479	-13.3388	-15.9966	2.6326	-14.7107	4.34679	-14.3735	1.3975
138.4	-13.0706	-19.0669	-17.3472	-13.6935	-9.50587	-12.8573	-16.911	-17.4358	-13.3932	-14.5584	2.06113	-15.3362	5.11464	-14.5325	2.45223
138.5	-15.8674	-21.9151	-20.354	-15.3178	-10.0807	-14.7428	-17.4717	-15.2727	-14.0755	-16.219	1.11913	-15.7562	5.93198	-16.3908	3.4484
138.6	-13.9846	-20.0996	-17.9345	-14.5947	-10.6163	-13.7212	-16.974	-15.123	-12.1898	-15.1844	1.57955	-15.2796	4.74361	-14.6151	2.97484
138.7	-14.012	-20.3052	-17.4712	-17.8911	-10.9398	-15.1561	-18.1511	-16.2298	-11.6992	-16.6848	2.31829	-15.8249	4.69583	-14.7755	2.90477
138.8	-15.2347	-21.1999	-20.3233	-16.677	-16.7111	-19.0297	-20.0441	-18.3645	-12.0113	-17.3186	2.46806	-18.7585	2.27023	-17.1214	4.4725
138.9	-14.1328	-18.5357	-17.6123	-16.4379	-16.4064	-19.3214	-18.2236	-17.3511	-13.551	-16.2648	2.05091	-17.4311	1.06689	-16.8282	2.964
139	-15.925	-18.3816	-18.8163	-15.8515	-15.096	-18.9225	-15.9366	-15.84	-13.1409	-15.9044	0.0461582	-16.4392	1.72279	-16.9599	3.30779
139.1	-15.5338	-21.49	-19.8388	-17.6174	-17.8838	-18.2032	-16.0122	-16.4692	-13.4175	-16.3878	1.09136	-18.6143	2.58888	-17.1532	3.33694
139.2	-15.3897	-20.2039	-18.964	-13.9578	-11.9924	-13.4035	-17.2223	-17.798	-11.1047	-15.5233	1.63633	-16.6648	4.22141	-14.4907	4.04092
139.3	-16.1915	-17.9705	-18.2415	-15.9353	-10.1684	-13.443	-18.6338	-17.4244	-11.4438	-16.9202	1.48954	-15.1878	4.35548	-14.3761	3.49361
139.4	-19.1298	-18.0404	-19.0972	-13.8519	-9.83278	-12.5803	-20.8975	-15.7025	-10.7362	-17.9597	3.66562	-14.5252	4.22857	-14.1379	4.39273
139.5	-16.841	-20.8362	-19.6832	-15.5423	-9.20398	-13.5693	-21.2371	-17.6626	-11.8761	-17.8735	2.98453	-15.9009	6.01288	-15.0429	4.10683
139.6	-15.5797	-19.4915	-18.1093	-16.3443	-11.7442	-15.8132	-18.561	-18.9288	-11.9239	-16.8284	1.54846	-16.7215	4.31965	-15.2821	3.12674
139.7	-19.0915	-24.1629	-23.3542	-17.3479	-11.3135	-16.2284	-17.1336	-17.2434	-12.2763	-17.8577	1.07391	-17.5733	6.43106	-17.2863	5.61418
139.8	-18.161	-23.3116	-22.2138	-15.9081	-11.5434	-14.8772	-18.635	-17.2171	-11.9392	-17.568	1.45698	-17.3574	5.88535	-16.3434	5.2919
139.9	-17.2542	-23.3154	-20.4944	-16.6538	-12.792	-17.4161	-23.6437	-17.1725	-10.5796	-19.1839	3.87397	-17.7599	5.28624	-16.1634	5.07471
140	-10.3434	-20.9604	-16.5995	-15.0629	-7.08766	-13.0982	-18.2394	-14.7079	-8.32976	-14.5486	3.97308	-14.252	6.9476	-12.6758	4.15102
140.1	-11.7199	-20.6673	-17.726	-14.2778	-8.82228	-13.5562	-17.8677	-17.1072	-8.63727	-14.6218	3.08832	-15.5323	6.07755	-13.3065	4.5495
140.2	-18.4111	-21.4505	-21.1056	-13.782	-10.1503	-13.5743	-20.0739	-18.4145	-12.4213	-17.4223	3.2604	-16.6718	5.84819	-15.7004	4.71642
140.3	-16.2134	-19.917	-18.8144	-12.335	-9.52142	-11.67	-18.4632	-18.6363	-14.112	-15.6705	3.09993	-16.0249	5.66847	-14.8654	3.6313
140.4	-14.01	-18.186	-16.6036	-12.5253	-8.55985	-11.8074	-17.6375	-17.2847	-13.4775	-14.7243	2.62989	-14.6769	5.31662	-13.9628	2.43466
140.5	-16.8202	-17.7556	-17.7463	-14.0456	-10.7196	-14.9847	-18.5523	-18.3153	-14.4476	-16.4727	2.27335	-15.5968	4.23311	-15.7262	1.76994
140.6	-18.3627	-18.497	-19.2105	-15.6227	-13.3997	-15.6476	-17.1841	-16.8219	-12.8651	-17.0565	1.37445	-16.2395	2.59804	-15.9077	3.18067
140.7	-17.3696	-17.37	-17.6702	-15.8515	-10.7966	-14.4957	-18.0413	-18.3603	-14.7874	-17.0875	1.12184	-15.509	4.11093	-15.6511	1.75467
140.8	-22.5947	-18.5942	-20.7852	-14.5655	-8.49919	-13.0201	-19.2083	-18.6714	-14.2841	-18.7895	4.03095	-15.2549	5.85078	-16.0298	4.16652
140.9	-16.2356	-17.7451	-18.244	-15.1159	-10.2067	-14.2399	-21.6189	-18.8184	-15.1381	-17.6568	3.47663	-15.5901	4.69289	-15.874	2.10105
141	-15.0047	-19.9224	-19.8705	-15.6831	-10.8355	-15.3731	-19.4184	-18.1753	-15.7365	-16.7021	2.37674	-16.3111	4.8218	-16.9933	2.4983
141.1	-15.2253	-21.1182	-19.9123	-11.7881	-8.65602	-11.456	-19.5182	-19.3001	-14.26	-15.5105	3.87291	-16.3581	6.73187	-15.2094	4.30739
141.2	-16.3658	-21.5374	-19.0134	-13.017	-8.88765	-11.6567	-18.7373	-18.0434	-13.4446	-16.04	2.87401	-16.1561	6.53263	-14.7049	3.83685
141.3	-18.2189	-20.6629	-19.9137	-14.7544	-12.0832	-15.5388	-20.7414	-19.7562	-12.9349	-17.9049	3.0058	-17.5008	4.71362	-16.1291	3.52669
141.4	-17.8944	-21.2083	-19.6544	-13.0565	-9.63264	-12.5644	-19.1508	-18.9594	-12.9838	-16.7006	3.21776	-16.6001	6.13788	-15.0675	3.97789
141.5	-19.4296	-21.3441	-21.2119	-16.5686	-12.9353	-17.1239	-18.3128	-18.4691	-12.6481	-18.1036	1.44193	-17.5828	4.27389	-16.9946	4.28336
141.6	-18.3606	-23.9802	-23.3044	-22.5214	-15.0851	-20.0609	-22.7271	-21.5436	-14.1463	-21.203	2.46378	-20.2029	4.59658	-19.1705	4.64353
141.7	-17.8611	-19.52	-19.6689	-14.7723	-13.687	-16.3065	-18.5729	-20.1192	-15.2231	-17.0688	2.02042	-17.7754	3.55334	-17.0662	2.31822
141.8	-16.6736	-18.8907	-18.1575	-14.7589	-11.0544	-14.5209	-17.0835	-15.9801	-11.9042	-16.172	1.2408	-15.3084	3.9611	-14.8609	3.14052
141.9	-19.6328	-19.5552	-19.7467	-15.1324	-9.13153	-12.9983	-17.6231	-16.2077	-11.549	-17.4628	2.25449	-14.9648	5.3218	-14.7647	4.37501
142	-15.6794	-21.4054	-20.0149	-15.942	-9.90363	-13.5524	-21.2289	-16.4372	-10.4897	-17.6168	3.13098	-15.9154	5.76861	-14.6856	4.86267
142.1	-15.4222	-22.4494	-21.4305	-15.3529	-12.4386	-14.7618	-24.6248	-19.8874	-11.8278	-18.4666	5.33326	-18.2585	5.20043	-16.0067	4.92088
142.2	-16.7278	-18.5149	-19.5426	-16.5922	-14.2397	-17.2527	-17.3455	-18.4672	-14.6722	-16.8885	0.40155	-17.0739	2.4546	-17.1558	2.43663
142.3	-15.8332	-19.357	-19.1859	-15.0101	-12.1127	-14.7085	-17.3869	-19.4815	-17.6801	-16.0767	1.20698	-16.9838	4.21891	-17.1915	2.27837
142.4	-14.0611	-17.6047	-15.7862	-16.7578	-14.2863	-17.4742	-17.2488	-20.3392	-17.9533	-16.0226	1.71635	-17.4101	3.03113	-17.0712	1.13834
142.5	-13.7345	-17.6931	-16.2072	-17.5231	-11.8168	-17.3796	-23.6288	-18.9355	-14.6493	-18.2955	4.99217	-16.1485	3.8024	-16.0787	1.36967
142.6	-16.6631	-20.5114	-19.7853	-17.4183	-11.6194	-16.7622	-19.8658	-18.7023	-16.2867	-17.9824	1.67423	-16.9444	4.69944	-17.6114	1.89757
142.7	-16.5628	-20.7722	-20.5083	-14.1768	-12.4596	-14.1038	-18.169	-16.7242	-13.3043	-16.3028	2.00873	-16.652	4.15678	-15.9721	3.94875
142.8	-16.6549	-17.8106	-18.3757	-14.303	-9.08605	-11.9976	-19.793	-16.2884	-12.1482	-16.917	2.75437	-14.395	4.66027	-14.1738	3.63969
142.9	-16.0705	-19.8835	-19.6846	-13.4843	-10.6899	-12.8694	-21.8458	-18.48	-12.6937	-17.1335	4.28093	-16.3511	4.95277	-15.0826	3.98645
143	-16.3474	-23.8767	-20.9908	-17.2406	-13.832	-17.0968	-18.275	-17.9618	-11.7556	-17.2877	0.964693	-18.5568	5.04871	-16.6144	4.63648
143.1	-14.2484	-20.7299	-18.0044	-17.7292	-14.9617	-17.9464	-15.1332	-16.9256	-13.2348	-15.7036	1.80912	-17.5391	2.93263	-16.3952	2.7371
143.2	-15.4662	-20.1218	-18.7071	-17.1358	-11.5716	-15.954	-17.5228	-18.6497	-16.6734	-16.7082	1.09292	-16.781	4.57113	-17.1115	1.42784
143.3	-14.5334	-21.0495	-17.3858	-15.5345	-10.0207	-14.1813	-18.4264	-17.0972	-12.8534	-16.1647	2.02158	-16.0558	5.58765	-14.8068	2.33005
143.4	-17.5389	-24.0433	-21.362	-15.194	-9.80288	-14.0734	-18.9348	-17.3536	-13.5008	-17.2226	1.89037	-17.0666	7.12456	-16.3121	4.38273
143.5	-19.4277	-21.4089	-21.8957	-13.3948	-9.33027	-12.5996	-19.185	-17.7473	-13.5396	-17.3358	3.41519	-16.1622	6.19337	-16.0116	5.11738
143.6	-18.9313	-22.3613	-20.4571	-11.5183	-7.69857	-10.7554	-20.0842	-16.6117	-12.2459	-16.8446	4.64858	-15.5572	7.38803	-14.4861	5.22442
143.7	-16.6419	-20.7854	-19.0246	-12.3853	-7.98255	-11.1481	-19.6551	-16.4194	-11.68	-16.2274	3.65257	-15.0624	6.5084	-13.9509	4.40203
143.8	-18.1163	-18.9321	-21.2758	-16.1937	-12.0985	-15.83	-15.1097	-14.3295	-9.62831	-16.4732	1.52263	-15.12	3.48473	-15.578	5.82783
143.9	-15.9682	-17.0367	-18.0756	-13.5115	-12.5571	-14.3491	-13.6443	-13.4409	-9.6968	-14.3747	1.38161	-14.3449	2.37263	-14.0405	4.1979
144	-16.4447	-15.8816	-17.1653	-12.9084	-11.1809	-13.3997	-15.2545	-14.8248	-12.6949	-14.8692	1.79937	-13.9625	2.46616	-14.42	2.4035
144.1	-17.4176	-18.8162	-19.608	-13.7987	-13.3111	-14.8684	-17.332	-16.8323	-13.6584	-16.1828	2.06512	-16.3199	2.78807	-16.045	3.14444
144.2	-16.7072	-20.3924	-19.7579	-13.2144	-12.2567	-13.4605	-19.463	-18.5324	-13.1851	-16.4615	3.1315	-17.0605	4.26293	-15.4678	3.71785
144.3	-15.0235	-20.6188	-18.9635	-13.1	-10.1912	-12.6386	-16.3199	-15.8671	-12.0313	-14.8145	1.62013	-15.559	5.2206	-14.5445	3.83904
144.4	-17.1479	-22.3693	-20.9471	-13.0563	-8.62288	-11.7529	-17.2706	-15.7012	-10.9651	-15.8249	2.39847	-15.5644	6.87423	-14.5551	5.54969
144.5	-15.5023	-19.6186	-18.0522	-15.9613	-15.142	-16.1545	-17.6836	-15.6959	-11.6345	-16.3824	1.14998	-16.8188	2.4404	-15.2804	3.29691
144.6	-12.8414	-17.9622	-15.171	-14.3008	-12.5956	-14.1957	-16.9499	-15.5029	-11.2935	-14.6974	2.08275	-15.3536	2.6864	-13.5534	2.01698
144.7	-14.1522	-20.7208	-17.3511	-15.0681	-12.2677	-14.3538	-15.8888	-15.505	-11.3337	-15.0364	0.868727	-16.1645	4.26498	-14.3462	3.00869
144.8	-17.5949	-21.6831	-21.6942	-16.2459	-13.9872	-16.265	-18.7488	-16.3566	-12.5533	-17.5299	1.25271	-17.3423	3.9415	-16.8375	4.59723
144.9	-18.0658	-22.6503	-22.0524	-15.4016	-13.0118	-15.2855	-20.8927	-17.8216	-12.8545	-18.12	2.74591	-17.8279	4.81926	-16.7308	4.76628
145	-15.5251	-23.3354	-19.4351	-15.6881	-11.1075	-15.2383	-19.5916	-15.8192	-12.6871	-16.935	2.30218	-16.754	6.16729	-15.7868	3.40727
145.1	-17.271	-21.4493	-19.1799	-16.8645	-10.7515	-15.3509	-18.3673	-17.2404	-15.2873	-17.501	0.777363	-16.4804	5.38923	-16.606	2.22927
145.2	-16.0872	-20.1825	-18.9978	-16.4871	-10.1554	-13.7138	-16.8865	-17.3409	-12.8665	-16.4869	0.399646	-15.8929	5.16798	-15.1927	3.32243
145.3	-15.7234	-20.9945	-19.2869	-12.7978	-8.77901	-11.8593	-17.2794	-17.9668	-12.8916	-15.2669	2.2754	-15.9135	6.36137	-14.6792	4.02357
145.4	-20.0113	-21.9917	-22.5723	-14.0705	-8.90506	-12.6667	-18.2559	-19.0734	-14.3079	-17.4459	3.05213	-16.6567	6.86989	-16.5156	5.309
145.5	-17.155	-19.8514	-18.4589	-15.804	-11.1961	-13.9565	-18.2134	-18.3629	-15.5549	-17.0575	1.20762	-16.4701	4.62771	-15.9901	2.28255
145.6	-18.0601	-19.4928	-20.4734	-13.8607	-11.1801	-12.7611	-20.6239	-19.5607	-14.6413	-17.5149	3.41442	-16.7445	4.81902	-15.9586	4.02137
145.7	-17.3	-19.2971	-19.8027	-15.2907	-11.4996	-14.4852	-20.0985	-17.0366	-11.3322	-17.5631	2.41467	-15.9444	4.01184	-15.2067	4.28112
145.8	-14.6009	-17.7471	-16.4503	-17.1101	-12.2272	-17.2675	-17.3998	-15.9117	-11.6897	-16.3703	1.53915	-15.2953	2.81108	-15.1358	3.01229
145.9	-15.5011	-19.4663	-17.8685	-18.7005	-11.5769	-16.708	-16.8093	-17.7986	-14.4879	-17.0036	1.60853	-16.2806	4.15803	-16.3548	1.71775
146	-16.4904	-19.404	-19.5846	-17.2113	-10.114	-14.7688	-20.151	-15.987	-10.3659	-17.9509	1.93916	-15.1684	4.69882	-14.9064	4.61089
146.1	-18.0222	-23.1542	-21.4371	-12.8489	-10.0391	-13.4007	-17.8618	-17.4235	-13.0529	-16.2443	2.94159	-16.8723	6.57492	-15.9636	4.74341
146.2	-16.5056	-22.5377	-22.9965	-12.1243	-10.4178	-11.9947	-15.1569	-16.1356	-14.4427	-14.5956	2.24395	-16.3637	6.06319	-16.478	5.77639
146.3	-15.6079	-23.8847	-22.7198	-13.0694	-11.2229	-13.9872	-16.8475	-16.7805	-14.1032	-15.1749	1.92594	-17.296	6.34661	-16.9367	5.00862
146.4	-21.8715	-22.3016	-22.6044	-14.384	-11.3454	-14.6317	-21.6404	-19.3931	-12.8607	-19.2986	4.25777	-17.68	5.67543	-16.6989	5.19036
146.5	-15.514	-19.174	-19.211	-14.8259	-9.85678	-13.2583	-19.707	-17.7418	-13.2053	-16.6823	2.642	-15.5909	5.01723	-15.2249	3.45221
146.6	-15.1582	-18.0112	-19.2157	-13.5464	-11.0542	-12.3668	-18.5849	-19.0452	-14.0798	-15.7632	2.57313	-16.0369	4.34598	-15.2208	3.56413
146.7	-17.8685	-19.4886	-19.6667	-12.0273	-9.06236	-11.5752	-21.0783	-23.5525	-18.0936	-16.9914	4.58881	-17.3678	7.47425	-16.4452	4.29026
146.8	-15.6738	-21.54	-18.8779	-10.3624	-6.98211	-9.13748	-19.7914	-20.6849	-16.2723	-15.2758	4.72709	-16.4023	8.16935	-14.7626	5.04268
146.9	-17.1723	-19.5582	-19.3737	-14.7994	-11.5394	-13.4549	-18.8645	-17.7219	-14.3344	-16.9454	2.04201	-16.2732	4.2011	-15.721	3.19373
147	-16.363	-19.8776	-18.5057	-16.0956	-11.1177	-14.4645	-19.0575	-15.9239	-11.7144	-17.172	1.63835	-15.6397	4.38685	-14.8949	3.41607
147.1	-17.154	-23.173	-20.4736	-15.1404	-12.3492	-14.7426	-20.1084	-17.0533	-14.1548	-17.4676	2.49883	-17.5252	5.42735	-16.457	3.49088
147.2	-15.9819	-25.5464	-22.7721	-17.6367	-15.2575	-17.0647	-20.6722	-16.9142	-12.4214	-18.097	2.37882	-19.2394	5.5245	-17.4194	5.18445
147.3	-17.0927	-20.3729	-20.0843	-17.5493	-13.1836	-17.6289	-17.3392	-17.0904	-12.8896	-17.3271	0.228541	-16.8823	3.59914	-16.8676	3.65724
147.4	-17.0206	-20.0216	-21.5115	-15.4864	-13.2486	-15.8771	-15.8527	-16.4795	-13.7588	-16.1199	0.801234	-16.5833	3.38772	-17.0491	4.00704
147.5	-17.7014	-20.7315	-22.2831	-12.1324	-10.8189	-11.8965	-16.6874	-17.2382	-13.5089	-15.5071	2.96623	-16.2629	5.02772	-15.8962	5.58968
147.6	-16.7611	-22.0435	-22.1287	-15.391	-13.7316	-14.7449	-21.334	-18.498	-13.0414	-17.8287	3.11198	-18.0911	4.17088	-16.6383	4.83047
147.7	-14.9096	-26.0178	-20.9129	-13.801	-12.2708	-13.8962	-19.2833	-18.4161	-13.0967	-15.998	2.89871	-18.9015	6.88637	-15.9686	4.30052
147.8	-15.6754	-21.8933	-19.9534	-14.1209	-11.223	-13.5237	-19.4819	-19.0872	-15.2804	-16.4261	2.7582	-17.4012	5.53133	-16.2525	3.32325
147.9	-18.8985	-21.6414	-21.8584	-17.0087	-11.8654	-15.4206	-17.0375	-18.1814	-15.0541	-17.6482	1.08291	-17.2294	4.95705	-17.4444	3.82707
148	-16.6851	-19.0099	-19.4657	-14.4843	-11.2059	-13.4526	-19.7505	-19.0331	-13.121	-16.9733	2.64489	-16.4163	4.51233	-15.3464	3.57121
148.1	-15.8104	-18.1024	-18.6441	-14.36	-10.589	-13.3297	-17.8117	-16.9586	-11.1804	-15.994	1.73318	-15.2167	4.04827	-14.3848	3.84208
148.2	-18.0646	-23.2475	-22.0258	-17.9653	-14.4059	-17.5832	-15.6687	-15.641	-13.283	-17.2329	1.35553	-17.7648	4.78815	-17.6307	4.37163
148.3	-16.8884	-22.1567	-21.1171	-14.965	-15.0497	-16.1879	-15.869	-13.9514	-10.5618	-15.9075	0.962288	-17.0526	4.45427	-15.9556	5.28146
148.4	-18.1442	-23.2847	-20.2061	-18.7379	-13.8817	-17.4285	-18.3456	-16.1511	-12.8532	-18.4092	0.301875	-17.7725	4.90668	-16.8293	3.71291
148.5	-20.1332	-20.9893	-20.4923	-16.8874	-11.4115	-14.433	-20.8523	-19.9004	-14.1735	-19.291	2.11237	-17.4337	5.24375	-16.3663	3.57561
148.6	-15.8134	-23.5297	-20.4109	-15.0096	-12.7092	-14.5429	-20.5882	-23.0198	-14.6925	-17.1371	3.01564	-19.7529	6.10532	-16.5487	3.34553
148.7	-18.112	-21.4181	-22.0326	-14.8345	-12.513	-14.5131	-17.0926	-17.7514	-13.236	-16.6797	1.67729	-17.2275	4.4756	-16.5939	4.75313
148.8	-19.4116	-19.0806	-20.5823	-16.2034	-13.4048	-16.2221	-16.6096	-16.2214	-12.4636	-17.4082	1.74684	-16.2356	2.83792	-16.4226	4.06308
148.9	-18.1196	-19.1958	-19.3173	-16.6177	-11.6452	-15.7402	-19.65	-17.5077	-13.3449	-18.1291	1.5162	-16.1162	3.96297	-16.1342	3.00565
149	-15.7879	-19.8197	-18.1807	-15.3072	-13.8378	-17.4874	-23.2669	-20.7333	-14.2991	-18.1206	4.46325	-18.1303	3.74531	-16.6558	2.07012
149.1	-14.562	-18.6815	-18.5122	-15.3282	-12.0399	-15.1208	-20.8958	-20.1651	-14.3442	-16.9287	3.45697	-16.9622	4.32688	-15.9924	2.21649
149.2	-18.4281	-18.6599	-19.7872	-15.6056	-11.8746	-15.1622	-16.9491	-18.3711	-14.1805	-16.9943	1.41181	-16.3019	3.83684	-16.3766	2.99419
149.3	-18.2395	-19.3903	-19.4762	-14.7368	-10.8897	-14.4942	-13.7776	-14.4609	-11.8437	-15.5846	2.34866	-14.9136	4.26833	-15.2714	3.87513
149.4	-16.3437	-19.4285	-18.7694	-19.9306	-13.3168	-19.2735	-16.5304	-16.2408	-13.4371	-17.6016	2.01915	-16.3287	3.05677	-17.16	3.23394
149.5	-14.317	-23.666	-20.0002	-13.285	-13.4356	-14.8907	-20.0642	-18.4821	-12.8944	-15.8887	3.65272	-18.5279	5.11533	-15.9284	3.66477
149.6	-15.8801	-23.2754	-21.4749	-12.3636	-9.86379	-11.9441	-22.5309	-18.8363	-12.375	-16.9248	5.16354	-17.3252	6.8323	-15.2647	5.38256
149.7	-15.8208	-21.8812	-20.7176	-13.8047	-8.6111	-12.1478	-21.6277	-17.2793	-11.6785	-17.0844	4.06169	-15.9239	6.73809	-14.848	5.08865
149.8	-16.536	-19.6211	-21.1912	-13.4194	-9.72518	-12.1082	-22.5319	-17.93	-12.2256	-17.4958	4.63146	-15.7588	5.2932	-15.175	5.21049
149.9	-20.0645	-20.2947	-20.9931	-15.5641	-12.3424	-15.4958	-22.1489	-18.5778	-12.2939	-19.2591	3.36548	-17.0716	4.18462	-16.2609	4.39979
150	-16.5704	-18.9831	-17.998	-16.7675	-14.0539	-16.4613	-23.6132	-18.8133	-14.3526	-18.9837	4.01049	-17.2834	2.79816	-16.2706	1.83016
150.1	-22.9789	-21.0758	-23.109	-17.3069	-13.6093	-16.5041	-21.4548	-18.7475	-13.5552	-20.5802	2.93543	-17.8109	3.82037	-17.7228	4.89209
150.2	-21.2251	-22.762	-22.1427	-16.995	-11.6548	-15.2241	-20.0116	-17.6741	-11.078	-19.4106	2.17815	-17.3636	5.56012	-16.1483	5.58994
150.3	-17.245	-23.7748	-21.0244	-15.2668	-12.9368	-15.6399	-18.3763	-17.8263	-12.8535	-16.9627	1.57384	-18.1793	5.42763	-16.5059	4.15375
150.4	-13.6486	-20.4812	-18.5733	-14.78	-10.6685	-13.9008	-15.6625	-15.5735	-12.4142	-14.697	1.00947	-15.5744	4.90635	-14.9627	3.21394
150.5	-14.7919	-18.2543	-16.6507	-14.551	-11.4387	-13.9312	-18.1427	-19.2064	-14.7142	-15.8285	2.00774	-16.2998	4.23665	-15.0987	1.3999
150.6	-20.1988	-16.4912	-18.534	-16.6386	-13.1436	-16.7333	-20.786	-18.7248	-13.7831	-19.2078	2.24425	-16.1199	2.80907	-16.3501	2.39853
150.7	-19.728	-19.3249	-20.4263	-18.0007	-13.1253	-16.8834	-18.1563	-16.3082	-12.5629	-18.6283	0.955534	-16.2528	3.1002	-16.6242	3.93812
150.8	-19.0527	-21.5537	-21.527	-15.0596	-13.6275	-15.6019	-22.1724	-17.8917	-14.9298	-18.7616	3.56531	-17.6909	3.96691	-17.3529	3.63042
150.9	-16.1386	-19.101	-18.8966	-13.598	-12.4932	-13.8805	-18.8901	-17.889	-13.9041	-16.2089	2.64675	-16.4944	3.51774	-15.5604	2.88925
151	-14.3657	-19.1875	-18.2952	-14.632	-9.5759	-12.6556	-20.1915	-21.0991	-15.4242	-16.3964	3.28935	-16.6208	6.17549	-15.4583	2.81992
151.1	-14.186	-18.5554	-17.9885	-13.5877	-12.7235	-13.8035	-20.2024	-17.5205	-11.8625	-15.992	3.65853	-16.2664	3.11162	-14.5515	3.13075
151.2	-16.4557	-19.1026	-18.247	-12.4544	-10.1835	-12.5572	-20.8747	-17.7096	-12.7339	-16.595	4.21187	-15.6652	4.79818	-14.5127	3.23518
151.3	-17.7635	-23.5803	-20.3447	-13.9726	-9.67628	-13.3163	-21.8331	-22.0349	-17.1015	-17.8564	3.93108	-18.4305	7.62064	-16.9208	3.51766
151.4	-17.2505	-21.1283	-19.7561	-14.4934	-11.2023	-14.2479	-19.1511	-17.8568	-14.2934	-16.965	2.34197	-16.7291	5.05818	-16.0991	3.16708
151.5	-19.7809	-20.7394	-22.3952	-13.8596	-12.7658	-15.3999	-19.9515	-17.4868	-11.4471	-17.864	3.469	-16.9973	4.00928	-16.4141	5.54404
151.6	-18.9558	-20.474	-21.6911	-15.1256	-12.8469	-16.6502	-20.4876	-18.4594	-12.1547	-18.1897	2.76187	-17.2601	3.95241	-16.832	4.77081
151.7	-19.9696	-20.4795	-22.5251	-18.7144	-15.0695	-19.3576	-20.6328	-16.416	-10.5829	-19.7722	0.974304	-17.3217	2.81638	-17.4885	6.18661
151.8	-19.9933	-22.298	-24.052	-15.6377	-14.6958	-17.3497	-20.9378	-16.8897	-12.8139	-18.8563	2.82708	-17.9612	3.91271	-18.0719	5.65377
151.9	-20.0435	-21.0042	-23.3288	-13.236	-11.2304	-13.1845	-19.7726	-22.2188	-16.1679	-17.684	3.8545	-18.1511	6.02421	-17.5604	5.21353
152	-16.5602	-21.6759	-21.4682	-15.287	-10.9012	-13.4708	-19.1351	-17.494	-12.6309	-16.9941	1.96041	-16.6904	5.4321	-15.8566	4.87786
152.1	-16.1172	-19.2004	-19.3036	-15.9779	-13.3798	-15.2389	-22.5128	-18.7341	-12.685	-18.2026	3.73334	-17.1048	3.23429	-15.7425	3.33791
152.2	-14.7411	-20.4475	-18.2361	-16.242	-12.9001	-16.5848	-18.1295	-17.4528	-13.5037	-16.3709	1.69791	-16.9335	3.80042	-16.1082	2.40194
152.3	-19.5447	-23.1029	-24.5583	-16.9373	-11.7757	-16.1785	-17.5108	-15.8743	-11.1384	-17.9976	1.37016	-16.9176	5.73521	-17.2917	6.77884
152.4	-18.0937	-20.0945	-21.2597	-12.63	-9.28094	-12.3526	-18.4302	-15.552	-10.3619	-16.3846	3.25599	-14.9758	5.42974	-14.6581	5.80315
152.5	-15.4745	-21.3901	-19.4658	-11.5334	-8.00495	-10.9134	-18.6625	-16.5246	-11.3849	-15.2235	3.57114	-15.3066	6.7752	-13.9214	4.80742
152.6	-15.3487	-21.5922	-19.3877	-16.5255	-9.69339	-14.8615	-22.586	-16.4229	-9.65473	-18.1534	3.88357	-15.9028	5.96643	-14.6346	4.87043
152.7	-15.719	-16.9018	-18.5151	-13.2933	-8.51361	-12.7372	-21.077	-21.1976	-15.3336	-16.6964	3.98284	-15.5377	6.45107	-15.5286	2.89387
152.8	-16.0867	-18.6792	-18.8018	-17.1749	-11.0581	-15.1223	-17.2069	-18.239	-15.4046	-16.8228	0.637702	-15.9921	4.27863	-16.4429	2.04771
152.9	-15.6396	-19.9584	-18.6152	-16.4162	-11.4415	-14.6549	-18.1644	-16.2162	-13.6084	-16.7401	1.29321	-15.8721	4.26886	-15.6262	2.64097
153	-15.9328	-19.8831	-18.7979	-15.5617	-9.50552	-13.4058	-18.0379	-16.2498	-13.2224	-16.5108	1.33544	-15.2128	5.26591	-15.142	3.16737
153.1	-18.7435	-21.5676	-20.672	-14.7998	-9.29432	-13.0152	-17.0379	-16.2018	-11.4915	-16.8604	1.9778	-15.6879	6.15274	-15.0596	4.91987
153.2	-16.1017	-19.8354	-17.9796	-15.4703	-9.22117	-13.8872	-16.0116	-16.4022	-12.1983	-15.8612	0.341497	-15.1529	5.41628	-14.6884	2.97279
153.3	-17.729	-21.4761	-19.9927	-17.6236	-12.8638	-17.4264	-16.9822	-16.756	-12.1319	-17.4449	0.404207	-17.032	4.3128	-16.517	4.00852
153.4	-22.1958	-21.532	-22.1392	-14.4272	-11.4551	-13.9405	-18.225	-15.7519	-11.347	-18.2826	3.88462	-16.2463	5.05663	-15.8089	5.63347
153.5	-18.6868	-20.8745	-22.764	-13.3404	-10.8327	-13.3328	-16.4966	-17.0133	-13.2057	-16.1746	2.68768	-16.2402	5.06532	-16.4342	5.48217
153.6	-17.0504	-20.6087	-19.994	-13.8286	-10.5941	-13.437	-17.1286	-17.2111	-11.2934	-16.0026	1.88309	-16.1379	5.09278	-14.9081	4.53303
153.7	-16.0127	-18.962	-17.5474	-14.8556	-11.9435	-14.5788	-20.6179	-17.7535	-13.7277	-17.1621	3.04823	-16.2197	3.75223	-15.2847	2.00527
153.8	-17.1032	-26.0631	-22.3277	-12.4305	-8.49006	-10.9126	-20.7108	-19.1111	-14.2352	-16.7482	4.15159	-17.8881	8.85014	-15.8251	5.87128
153.9	-16.856	-21.2014	-20.5703	-15.47	-9.30421	-13.9819	-21.5467	-18.6746	-13.2678	-17.9576	3.18455	-16.3934	6.26808	-15.94	4.02581
154	-16.0988	-19.5118	-19.2884	-17.7632	-12.2268	-16.699	-20.8622	-18.1648	-11.6679	-18.2414	2.41741	-16.6345	3.87613	-15.8851	3.8749
154.1	-19.6038	-23.6365	-25.2925	-20.2584	-12.7344	-17.641	-18.0126	-21.7335	-14.9984	-19.2916	1.15503	-19.3681	5.82327	-19.3107	5.34629
154.2	-16.2805	-19.7486	-18.6927	-15.1126	-12.8317	-16.4152	-19.1315	-20.3149	-15.3626	-16.8415	2.06735	-17.6317	4.16656	-16.8235	1.70217
154.3	-13.2082	-18.9509	-16.7555	-15.2776	-10.6368	-14.1869	-22.102	-17.5896	-11.2238	-16.8626	4.6539	-15.7258	4.45939	-14.0554	2.76821
154.4	-16.0466	-18.9739	-19.346	-15.7402	-12.9028	-16.6483	-19.1012	-20.317	-14.7048	-16.9626	1.85833	-17.3979	3.9504	-16.8997	2.33078
154.5	-17.3478	-20.2637	-19.5397	-12.9096	-11.2297	-13.2245	-17.2668	-19.0193	-15.5151	-15.8414	2.53933	-16.8376	4.89625	-16.0931	3.19704
154.6	-14.5911	-18.5998	-17.6773	-14.3658	-12.7737	-14.201	-18.1606	-20.4301	-16.21	-15.7058	2.12888	-17.2679	3.99819	-16.0294	1.74516
154.7	-14.8317	-19.4071	-17.447	-15.7639	-10.2846	-13.2963	-20.3633	-19.3971	-15.8988	-16.9863	2.96145	-16.3629	5.26399	-15.5474	2.09754
154.8	-15.1818	-21.0413	-17.298	-14.1113	-10.4618	-13.409	-19.8496	-16.1242	-11.9105	-16.3809	3.05131	-15.8758	5.29415	-14.2058	2.78075
154.9	-16.9649	-20.8573	-18.2046	-13.7149	-12.1596	-14.3236	-20.3547	-15.7409	-10.7514	-17.0115	3.32017	-16.2526	4.37139	-14.4265	3.72767
155	-17.9031	-22.1666	-20.2244	-17.8027	-12.924	-16.0769	-20.7211	-17.3433	-11.4216	-18.809	1.65674	-17.478	4.62274	-15.9077	4.40383
155.1	-18.3803	-20.7913	-20.4339	-13.8387	-10.6765	-13.0741	-20.9815	-17.5348	-11.4919	-17.7335	3.61508	-16.3342	5.16317	-15	4.77197
155.2	-19.5677	-18.2679	-20.5293	-14.9495	-13.3266	-15.6263	-18.087	-15.8252	-12.3486	-17.5347	2.35813	-15.8066	2.47071	-16.168	4.11716
155.3	-18.1049	-25.0339	-24.4925	-20.7006	-14.266	-19.3595	-20.1021	-19.0701	-13.8069	-19.6359	1.35921	-19.4566	5.39434	-19.2196	5.34416
155.4	-15.7894	-21.5788	-20.5674	-18.2828	-12.0579	-15.5809	-19.588	-17.4522	-11.2827	-17.8867	1.93002	-17.0296	4.77448	-15.8103	4.6466
155.5	-15.2004	-22.0617	-19.1583	-17.9889	-11.1745	-15.0726	-18.8829	-18.9943	-14.0496	-17.3574	1.92073	-17.4102	5.61378	-16.0935	2.70304
155.6	-18.4508	-24.8124	-21.6104	-17.6039	-10.9471	-15.7789	-18.2351	-16.9012	-13.2507	-18.0966	0.440099	-17.5536	6.95564	-16.88	4.2872
155.7	-16.534	-21.0306	-18.7432	-15.836	-11.2343	-15.9689	-17.9961	-15.2365	-11.0536	-16.7887	1.10233	-15.8338	4.9254	-15.2552	3.89414
155.8	-17.6983	-21.2006	-21.1476	-13.5877	-10.2691	-13.314	-18.5403	-16.6019	-13.6235	-16.6088	2.64999	-16.0239	5.48863	-16.0284	4.43614
155.9	-17.2482	-20.2905	-20.8877	-13.7467	-11.7013	-13.6435	-20.8618	-15.4531	-9.75431	-17.2856	3.55766	-15.815	4.30604	-14.7618	5.65034
156	-20.7372	-21.7541	-23.0836	-14.0692	-10.4067	-13.2275	-19.4097	-15.8198	-10.411	-18.072	3.52953	-15.9936	5.67569	-15.574	6.65421
156.1	-15.7814	-21.5198	-19.3977	-14.6683	-13.2566	-14.5336	-20.2634	-18.8313	-13.945	-16.9044	2.96176	-17.8692	4.21477	-15.9588	2.99272
156.2	-9.63509	-13.3742	-12.0418	-13.8923	-9.50108	-12.2119	-13.925	-13.0517	-11.3046	-12.4841	2.46739	-11.9757	2.14911	-11.8528	0.482308
156.3	-10.5937	-15.1827	-13.0538	-13.9399	-8.32231	-11.8871	-10.711	-10.3371	-9.52947	-11.7482	1.89894	-11.2807	3.52617	-11.4901	1.79539
156.4	-16.7044	-21.8104	-19.0857	-14.1635	-11.0093	-13.7854	-13.9674	-13.4165	-11.1668	-14.9451	1.52676	-15.4121	5.67032	-14.6793	4.03442
156.5	-18.3861	-22.1611	-20.5286	-16.3073	-11.1845	-15.2425	-18.907	-16.2078	-11.5445	-17.8668	1.37542	-16.5178	5.49484	-15.7719	4.51538
156.6	-21.0972	-20.2335	-21.3938	-19.1662	-11.8524	-17.3085	-18.1038	-18.7564	-15.4106	-19.4557	1.51758	-16.9474	4.47381	-18.0376	3.05751
156.7	-20.6568	-19.3372	-20.3095	-16.256	-12.3583	-16.8163	-16.5062	-18.1271	-14.7464	-17.8064	2.47175	-16.6075	3.72938	-17.2907	2.81173
156.8	-19.6369	-21.1367	-22.2139	-16.0319	-12.5499	-15.4414	-18.1803	-17.9554	-12.6321	-17.9497	1.81353	-17.214	4.34118	-16.7625	4.92564
156.9	-17.5564	-20.7398	-21.8984	-16.5496	-10.3069	-13.7335	-21.2967	-17.0547	-11.9484	-18.4676	2.50131	-16.0338	5.29086	-15.8601	5.30497
157	-15.493	-19.9877	-19.4001	-14.6778	-11.7445	-14.7321	-19.6284	-17.1264	-12.3392	-16.5997	2.65436	-16.2862	4.18536	-15.4905	3.59103
157.1	-17.145	-20.4133	-19.3382	-13.489	-14.0292	-15.176	-17.5973	-17.3761	-11.5398	-16.0771	2.25273	-17.2729	3.19328	-15.3513	3.90214
157.2	-20.3895	-20.5795	-22.0609	-15.9896	-14.3423	-16.6152	-18.1308	-17.0001	-13.4861	-18.17	2.2002	-17.3073	3.12992	-17.3874	4.33926
157.3	-16.5313	-20.0801	-20.6408	-16.3122	-14.5194	-16.1296	-17.5389	-16.3737	-12.8285	-16.7941	0.654204	-16.9911	2.8313	-16.533	3.92177
157.4	-14.2669	-20.7991	-17.8843	-15.4468	-12.6361	-15.6947	-20.4379	-18.8982	-14.8282	-16.7172	3.27578	-17.4445	4.27124	-16.1357	1.57503
157.5	-17.6941	-21.176	-20.6147	-16.5083	-12.4279	-15.6054	-21.0251	-20.0581	-14.5669	-18.4092	2.34175	-17.8873	4.76094	-16.929	3.23391
157.6	-18.4763	-21.0192	-21.9046	-14.0975	-10.9711	-13.3206	-18.0457	-20.1947	-17.0318	-16.8732	2.41345	-17.395	5.57851	-17.419	4.30506
157.7	-18.5678	-21.0049	-19.8535	-14.9624	-10.0238	-13.8414	-18.4479	-18.4489	-14.2586	-17.326	2.04786	-16.4926	5.74604	-15.9845	3.35713
157.8	-16.6929	-20.9316	-18.4401	-13.3627	-12.6011	-14.1132	-19.888	-18.5815	-14.8004	-16.6479	3.26291	-17.3714	4.29503	-15.7846	2.3253
157.9	-15.6091	-20.0839	-18.2834	-13.6805	-13.8996	-15.2192	-19.5966	-19.5133	-16.0289	-16.2954	3.01717	-17.8322	3.41773	-16.5105	1.58785
158	-15.5339	-20.0507	-18.3641	-14.7816	-11.9022	-15.3941	-19.386	-20.0199	-14.8464	-16.5672	2.46998	-17.3243	4.69566	-16.2015	1.89272
158.1	-15.8258	-25.0596	-22.0121	-13.3731	-10.9221	-13.2082	-21.0705	-19.7613	-13.8117	-16.7565	3.93216	-18.581	7.14227	-16.344	4.91799
158.2	-18.4825	-28.5869	-23.0539	-15.6048	-10.0346	-14.5413	-18.2868	-16.2786	-13.0404	-17.458	1.60795	-18.3	9.43988	-16.8785	5.40038
158.3	-16.736	-24.8719	-20.0607	-13.5928	-10.5609	-13.136	-17.0705	-17.2916	-16.5962	-15.7998	1.91855	-17.5748	7.15971	-16.5976	3.46234
158.4	-15.6447	-20.8547	-19.401	-12.8961	-8.73989	-11.2806	-17.6328	-16.3524	-13.0583	-15.3912	2.37849	-15.3156	6.12356	-14.58	4.2687
158.5	-15.183	-19.5812	-19.0048	-19.6878	-14.9537	-19.9054	-18.1318	-18.3538	-12.6671	-17.6675	2.28801	-17.6296	2.39726	-17.1924	3.94482
158.6	-20.0883	-20.9554	-22.8529	-18.4501	-11.28	-15.3537	-19.0064	-20.8457	-14.8326	-19.1816	0.833034	-17.6937	5.55465	-17.6797	4.48766
158.7	-18.2936	-18.189	-18.973	-13.6099	-8.38848	-12.3436	-18.792	-16.9736	-11.3652	-16.8985	2.85887	-14.517	5.34215	-14.2273	4.13892
158.8	-16.0567	-17.9202	-18.5629	-10.3841	-8.18564	-10.5361	-18.8333	-16.7662	-12.3737	-15.0914	4.30652	-14.2907	5.31849	-13.8242	4.20541
158.9	-17.4999	-24.1025	-21.8124	-14.0789	-11.039	-13.8277	-19.2662	-20.9462	-15.492	-16.9483	2.63728	-18.6959	6.8163	-17.0441	4.21253
159	-17.3195	-23.2129	-21.0131	-14.4916	-13.0743	-16.4453	-20.3	-18.3916	-12.6575	-17.3703	2.90453	-18.2263	5.07134	-16.7053	4.1839
159.1	-17.6077	-16.8675	-18.2551	-13.1219	-10.8575	-13.2893	-19.5322	-19.1364	-14.3067	-16.7539	3.28931	-15.6205	4.27805	-15.2837	2.62312
159.2	-18.5379	-19.0645	-21.0146	-15.0556	-12.0766	-15.5271	-18	-18.2665	-16.4085	-17.1978	1.87465	-16.4692	3.82493	-17.6501	2.94689
159.3	-16.4852	-19.9869	-20.1965	-17.0255	-14.3995	-16.8267	-19.5226	-18.2875	-15.5958	-17.6778	1.62036	-17.5579	2.86423	-17.5397	2.38178
159.4	-19.5251	-21.3115	-23.1808	-16.1679	-12.5312	-15.2366	-17.9677	-17.2447	-13.556	-17.8869	1.68003	-17.0291	4.39411	-17.3245	5.14085
159.5	-15.8686	-19.8743	-18.4313	-15.9788	-11.1218	-14.6789	-16.675	-16.8531	-13.2895	-16.1741	0.437265	-15.9497	4.44563	-15.4666	2.65986
159.6	-19.0576	-21.5411	-21.3528	-15.3594	-11.2282	-15.2934	-20.8879	-19.483	-13.7728	-18.435	2.81635	-17.4174	5.45795	-16.8064	4.01009
159.7	-20.4364	-22.7367	-22.8927	-15.116	-10.2623	-13.5489	-21.2604	-23.2387	-16.9804	-18.9376	3.33517	-18.7459	7.35127	-17.8073	4.7265
159.8	-18.0551	-26.5794	-22.541	-11.8312	-7.36022	-10.3608	-23.5924	-21.4488	-14.6219	-17.8262	5.88394	-18.4628	9.95146	-15.8413	6.18098
159.9	-17.668	-22.763	-21.3715	-14.4904	-10.517	-12.9418	-19.2944	-18.2963	-13.3587	-17.1509	2.44336	-17.1921	6.19722	-15.8907	4.75115
160	-20.1078	-22.2206	-21.2671	-16.4521	-14.1737	-16.0237	-19.7485	-16.7872	-12.0559	-18.7695	2.01494	-17.7272	4.10496	-16.4489	4.62031
160.1	-19.2021	-24.6128	-25.7564	-19.2038	-15.0676	-17.5509	-16.593	-13.9517	-11.17	-18.333	1.50684	-17.8774	5.85966	-18.1591	7.3122
160.2	-14.7153	-20.837	-19.1587	-13.1629	-9.76881	-13.0437	-18.5729	-18.5752	-14.8742	-15.4837	2.78562	-16.3937	5.84768	-15.6922	3.1385
160.3	-16.0745	-22.2614	-19.8055	-11.1491	-8.81637	-11.1235	-15.8954	-17.6841	-15.9535	-14.373	2.79342	-16.254	6.83568	-15.6275	4.35021
160.4	-17.0127	-22.683	-20.9416	-14.5234	-12.2546	-14.334	-16.2664	-15.4077	-12.0267	-15.9342	1.27746	-16.7818	5.34828	-15.7674	4.62706
160.5	-20.4993	-21.7732	-21.1314	-15.5528	-12.5031	-15.328	-18.1519	-14.9372	-10.2892	-18.068	2.4743	-16.4045	4.80605	-15.5829	5.42559
160.6	-19.0454	-19.7383	-20.7795	-14.7731	-11.7079	-14.4691	-15.8708	-15.3468	-12.9206	-16.5631	2.21865	-15.5977	4.02106	-16.0564	4.16293
160.7	-18.8809	-21.7701	-23.0226	-17.6595	-13.5684	-16.3553	-16.6256	-17.6148	-13.2908	-17.722	1.12893	-17.6511	4.10094	-17.5563	4.97581
160.8	-20.935	-21.5109	-22.0621	-16.8991	-12.5328	-15.2861	-19.1998	-17.7471	-11.5073	-19.0113	2.02455	-17.2636	4.50853	-16.2852	5.34789
160.9	-15.5973	-21.6912	-19.5986	-14.8781	-12.6065	-15.7224	-18.4899	-18.5975	-11.9225	-16.3218	1.91178	-17.6317	4.61874	-15.7478	3.8381
161	-17.4326	-22.6659	-21.0857	-15.0383	-13.3028	-15.8131	-17.8264	-19.3516	-13.7993	-16.7657	1.50894	-18.4401	4.74767	-16.8994	3.76272
161.1	-19.1217	-25.0965	-21.6719	-15.1402	-12.5804	-14.6878	-18.7337	-20.2654	-16.0264	-17.6652	2.19534	-19.3141	6.31208	-17.462	3.70676
161.2	-18.2803	-21.0456	-19.9633	-16.3844	-11.115	-16.0186	-19.5679	-17.9813	-13.9483	-18.0775	1.60137	-16.714	5.0852	-16.6434	3.05577
161.3	-15.3806	-19.4332	-18.2823	-17.7257	-11.7959	-15.9053	-21.1337	-17.9177	-11.5976	-18.08	2.89283	-16.3823	4.04353	-15.2617	3.38852
161.4	-21.5284	-19.3987	-21.757	-13.9472	-10.5121	-13.3243	-18.9286	-17.7486	-13.4018	-18.1347	3.85242	-15.8865	4.72689	-16.161	4.84642
161.5	-19.2723	-19.113	-21.1024	-16.3149	-11.3121	-15.6848	-18.7761	-16.6922	-12.1294	-18.1211	1.58375	-15.7057	3.99291	-16.3055	4.51861
161.6	-16.6314	-20.0319	-20.3767	-15.0541	-12.251	-14.9546	-20.8204	-18.8568	-14.2614	-17.502	2.9801	-17.0465	4.19443	-16.5309	3.34857
161.7	-15.9423	-20.6172	-21.0578	-15.5487	-11.703	-16.3534	-18.6398	-18.6819	-13.2866	-16.7103	1.68256	-17.0007	4.68885	-16.8993	3.91424
161.8	-15.5702	-24.0803	-20.6136	-16.5336	-10.5769	-16.2531	-18.6175	-18.3594	-14.5122	-16.9071	1.55759	-17.6722	6.77789	-17.1263	3.14302
161.9	-16.8307	-21.7875	-19.763	-15.4267	-10.4634	-14.3072	-19.8663	-16.4389	-11.6188	-17.3745	2.26921	-16.2299	5.66495	-15.2297	4.1497
162	-19.2433	-21.4752	-21.9694	-17.2	-9.91411	-14.0769	-19.8071	-19.9143	-13.1176	-18.7501	1.37172	-17.1012	6.27293	-16.388	4.85743
162.1	-18.0365	-22.3064	-22.621	-14.6884	-11.0495	-13.4592	-17.8529	-20.4927	-13.3394	-16.8593	1.88228	-17.9495	6.04399	-16.4732	5.3245
162.2	-17.709	-22.0408	-20.8124	-13.2647	-9.9242	-12.1726	-19.3452	-22.8257	-15.1837	-16.773	3.14645	-18.2636	7.23277	-16.0563	4.38549
162.3	-16.7947	-23.9031	-21.2197	-17.4152	-12.6944	-15.885	-20.0732	-18.416	-12.9185	-18.0944	1.74154	-18.3378	5.60475	-16.6744	4.20653
162.4	-15.9146	-19.638	-18.9283	-15.1772	-13.4853	-16.4103	-21.8349	-18.9508	-13.6176	-17.6422	3.64965	-17.358	3.37143	-16.3187	2.65656
162.5	-15.3612	-18.6808	-18.4494	-14.7278	-12.9371	-15.7247	-20.8642	-22.0267	-18.6445	-16.9844	3.37492	-17.8816	4.5972	-17.6062	1.63233
162.6	-19.8332	-19.3815	-21.7311	-14.8151	-12.1266	-15.9868	-19.6071	-21.2411	-15.8602	-18.0852	2.83419	-17.5831	4.81607	-17.8594	3.35361
162.7	-22.0132	-19.0672	-22.2266	-15.9168	-13.8766	-16.7906	-19.1302	-17.3555	-12.1553	-19.0201	3.04971	-16.7664	2.64497	-17.0575	5.04096
162.8	-18.9551	-21.7797	-25.3396	-16.1371	-12.7626	-15.5344	-18.9398	-16.6812	-11.1216	-18.0107	1.62256	-17.0745	4.52139	-17.3319	7.27747
162.9	-16.1928	-18.5383	-18.9509	-15.116	-11.4842	-14.3789	-18.2301	-18.229	-13.5895	-16.513	1.58152	-16.0839	3.98641	-15.6398	2.89456
163	-14.4461	-18.1026	-17.1965	-19.8134	-12.3139	-16.387	-17.9621	-18.3399	-14.2638	-17.4072	2.72633	-16.2521	3.41267	-15.9491	1.51462
163.1	-17.5422	-19.4653	-19.6938	-17.145	-11.0472	-14.2588	-18.1119	-17.9223	-13.4189	-17.5997	0.486037	-16.1449	4.48166	-15.7905	3.40638
163.2	-19.2418	-17.2467	-19.9727	-15.0414	-11.555	-14.5837	-16.3937	-15.2138	-10.8431	-16.8923	2.14413	-14.6718	2.88432	-15.1331	4.58955
163.3	-16.5878	-19.187	-19.3062	-13.3034	-10.7369	-13.9757	-17.7039	-16.3903	-12.7718	-15.865	2.28754	-15.438	4.3048	-15.3512	3.47756
163.4	-16.5127	-18.7146	-18.3118	-15.2668	-9.71452	-13.9807	-17.6958	-16.6996	-11.3709	-16.4917	1.21463	-15.0429	4.72321	-14.5545	3.50585
163.5	-17.2981	-20.2413	-18.8262	-15.3919	-13.6712	-17.2318	-15.7193	-17.0221	-12.3964	-16.1364	1.01929	-16.9782	3.28523	-16.1515	3.34829
163.6	-17.6028	-19.0754	-20.0421	-16.015	-10.5633	-15.2008	-17.9848	-17.4584	-12.823	-17.2009	1.04464	-15.699	4.52059	-16.022	3.67896
163.7	-17.6775	-19.971	-20.7161	-14.1346	-8.26927	-13.0436	-18.5585	-19.0538	-15.9199	-16.7902	2.34166	-15.7647	6.50739	-16.5599	3.87606
163.8	-18.8651	-22.597	-21.2057	-17.4295	-11.4608	-16.0082	-19.8113	-21.863	-17.1808	-18.702	1.19923	-18.6403	6.22839	-18.1316	2.72603
163.9	-18.451	-21.0787	-20.8209	-17.5532	-16.8889	-19.0588	-19.6935	-20.7568	-17.2432	-18.5659	1.07477	-19.5748	2.3316	-19.041	1.78891
164	-20.2934	-21.1073	-22.8505	-13.2837	-13.8825	-13.6951	-16.343	-16.0752	-13.7355	-16.64	3.51429	-17.0217	3.70425	-16.7604	5.27428
164.1	-20.7302	-20.5663	-20.0603	-14.0501	-13.6493	-14.9481	-17.391	-18.7633	-15.539	-17.3904	3.34003	-17.6596	3.58817	-16.8491	2.79661
164.2	-21.8387	-20.1984	-20.7498	-11.4247	-11.0723	-12.6589	-18.5718	-20.737	-18.829	-17.2784	5.32609	-17.3359	5.43111	-17.4126	4.22738
164.3	-14.7651	-19.0695	-17.6476	-13.049	-10.1682	-13.1677	-19.0356	-21.0001	-15.7485	-15.6166	3.08279	-16.7459	5.77769	-15.5213	2.24859
164.4	-13.4283	-20.591	-17.8664	-13.185	-11.5117	-13.8425	-19.9848	-19.1463	-12.7681	-15.5327	3.85757	-17.083	4.87868	-14.8257	2.68756
164.5	-17.1533	-22.4409	-21.2368	-15.0296	-11.2249	-13.7057	-19.8002	-18.0759	-10.9928	-17.3277	2.3901	-17.2472	5.65369	-15.3118	5.3075
164.6	-17.6162	-21.5137	-19.7769	-16.1049	-12.3077	-14.7483	-21.0419	-19.653	-12.6566	-18.2543	2.52964	-17.8248	4.86767	-15.7273	3.65973
164.7	-17.7068	-21.5317	-21.4269	-14.9721	-11.955	-13.9861	-21.5381	-22.4907	-16.3622	-18.0723	3.29824	-18.6591	5.82573	-17.2584	3.8005
164.8	-18.2068	-21.9147	-22.447	-13.3888	-11.822	-13.9298	-19.0559	-18.338	-16.8392	-16.8838	3.05643	-17.3582	5.11721	-17.7387	4.32925
164.9	-17.0661	-22.5283	-22.4635	-12.2948	-9.21328	-11.4266	-18.847	-20.8205	-15.6844	-16.0693	3.38795	-17.5207	7.24492	-16.5248	5.56622
165	-17.661	-20.8066	-19.7302	-13.3192	-10.0253	-11.8765	-18.4312	-16.4117	-11.2583	-16.4705	2.75613	-15.7479	5.42119	-14.2883	4.72294
165.1	-16.3356	-21.7321	-19.3436	-17.3726	-14.3027	-15.7696	-17.364	-14.5643	-11.3198	-17.0241	0.596222	-16.8664	4.21585	-15.4777	4.01984
165.2	-17.3785	-22.0362	-21.2684	-13.7859	-11.5485	-12.9613	-19.6691	-16.2228	-10.4415	-16.9445	2.96549	-16.6025	5.2541	-14.8904	5.66539
165.3	-18.4169	-21.4607	-22.464	-13.4914	-15.7175	-15.4379	-20.6881	-18.2299	-12.0953	-17.5321	3.67902	-18.4693	2.87906	-16.6657	5.29226
165.4	-16.3493	-18.8635	-20.6854	-18.0815	-11.4315	-16.6471	-20.9246	-17.7439	-11.8474	-18.4518	2.31005	-16.013	4.00698	-16.3933	4.42447
165.5	-17.1281	-23.7096	-24.0738	-13.4434	-9.93668	-11.7781	-20.0816	-21.4139	-17.641	-16.8844	3.32579	-18.3534	7.37892	-17.831	6.15008
165.6	-17.3449	-21.4094	-22.3995	-11.6161	-10.8703	-11.6213	-18.3246	-19.8937	-16.8568	-15.7619	3.62357	-17.3911	5.6978	-16.9592	5.38985
165.7	-21.8843	-21.2138	-23.0751	-16.2988	-12.0846	-15.1628	-18.7002	-19.7672	-15.7145	-18.9611	2.80187	-17.6885	4.90674	-17.9841	4.41753
165.8	-16.9028	-23.5173	-22.1165	-11.489	-9.31357	-10.9378	-20.7502	-17.7773	-10.8177	-16.3807	4.65262	-16.8694	7.14526	-14.624	6.48893
165.9	-15.5214	-22.4111	-20.5748	-13.6829	-11.2384	-13.2052	-17.9339	-17.057	-10.1859	-15.7128	2.13194	-16.9022	5.58795	-14.6553	5.34408
166	-16.4799	-21.7512	-20.0514	-14.5702	-11.0112	-14.0489	-20.0265	-20.8888	-13.4482	-17.0256	2.76878	-17.8837	5.96737	-15.8495	3.65133
166.1	-17.8067	-20.2592	-20.454	-14.5449	-11.0213	-13.9626	-18.738	-17.7467	-13.1898	-17.0299	2.20185	-16.3424	4.77635	-15.8688	3.98963
166.2	-19.5389	-25.0035	-22.4364	-13.7067	-11.4212	-13.3605	-17.0567	-15.5384	-10.4841	-16.7674	2.92688	-17.3211	6.96442	-15.427	6.23838
166.3	-17.3739	-23.7718	-19.495	-13.2403	-8.82822	-11.7772	-21.1019	-17.7737	-11.6145	-17.2387	3.93252	-16.7912	7.52009	-14.2956	4.50358
166.4	-17.0042	-24.3547	-21.2333	-13.4226	-9.68679	-11.8129	-19.235	-19.4408	-14.382	-16.5539	2.93224	-17.8274	7.46585	-15.8094	4.86969
166.5	-16.7289	-20.5813	-21.9463	-17.1127	-11.9479	-14.8058	-18.9785	-20.8152	-14.6815	-17.6067	1.20336	-17.7814	5.05334	-17.1445	4.15892
166.6	-11.62	-22.0754	-18.3032	-17.1333	-8.98203	-12.9356	-19.6003	-17.871	-9.61393	-16.1179	4.08594	-16.3095	6.68487	-13.6176	4.38459
166.7	-10.6262	-23.923	-16.6819	-13.402	-9.59831	-12.5615	-22.5475	-15.2196	-7.17571	-15.5252	6.23784	-16.247	7.2174	-12.1397	4.76711
166.8	-17.6565	-19.6059	-19.0464	-13.3676	-11.6247	-13.5176	-20.6095	-21.5974	-16.8537	-17.2112	3.64141	-17.6093	5.2776	-16.4726	2.78403
166.9	-18.5155	-20.8	-20.8114	-20.5813	-16.4793	-20.5366	-18.8884	-19.5649	-14.9452	-19.3284	1.10094	-18.948	2.22544	-18.7644	3.31038
167	-15.3743	-20.2127	-19.699	-15.0478	-13.6103	-16.1768	-18.4126	-17.6955	-13.7648	-16.2782	1.8556	-17.1728	3.33208	-16.5469	2.98439
167.1	-14.8706	-18.5689	-18.9877	-15.9632	-11.8691	-15.7165	-20.9336	-17.6829	-11.6909	-17.2558	3.23159	-16.0403	3.63945	-15.465	3.65491
167.2	-16.79	-20.5572	-20.349	-16.025	-11.3574	-13.813	-17.9339	-17.1614	-11.9155	-16.9163	0.960704	-16.3587	4.65211	-15.3592	4.42425
167.3	-14.1766	-22.0595	-17.4306	-17.3668	-12.4135	-15.5933	-19.6536	-19.8561	-15.3082	-17.0656	2.75089	-18.1097	5.0546	-16.1107	1.1519
167.4	-14.3024	-20.8398	-17.2713	-19.1488	-12.482	-17.5648	-19.3153	-18.562	-13.784	-17.5888	2.84738	-17.2946	4.32061	-16.2067	2.10323
167.5	-16.7009	-22.1539	-19.9532	-14.6422	-10.3298	-14.345	-18.1356	-20.0275	-14.5162	-16.4929	1.75596	-17.5037	6.30312	-16.2715	3.18963
167.6	-17.9625	-20.2289	-20.5325	-13.9653	-12.7334	-14.6124	-16.1873	-18.6259	-14.4323	-16.0384	2.00277	-17.1961	3.94699	-16.5257	3.47113
167.7	-18.9147	-21.9246	-22.2	-15.5991	-14.3431	-15.9896	-17.7834	-17.7907	-14.0565	-17.4324	1.68545	-18.0195	3.79591	-17.4154	4.25483
167.8	-19.2595	-22.926	-21.4211	-13.6778	-11.7905	-13.5469	-21.5296	-18.94	-12.168	-18.1556	4.04064	-17.8855	5.64212	-15.712	4.99206
167.9	-17.0907	-23.0341	-19.3934	-13.0802	-8.61542	-11.5928	-19.3385	-16.612	-9.97724	-16.5031	3.17025	-16.0872	7.22367	-13.6545	5.03529
168	-16.5002	-21.7489	-19.8903	-15.1307	-10.8718	-14.3701	-17.7424	-16.6332	-11.4784	-16.4578	1.30638	-16.418	5.44173	-15.2463	4.27388
168.1	-15.1606	-19.2225	-17.7874	-11.862	-9.62188	-11.653	-20.0919	-22.117	-16.8831	-15.7048	4.14182	-16.9871	6.54062	-15.4412	3.31168
168.2	-18.1268	-21.3822	-20.4929	-13.3604	-10.1483	-12.6143	-21.362	-22.2602	-16	-17.6164	4.02518	-17.9303	6.75363	-16.369	3.95222
168.3	-18.2841	-22.0086	-21.5141	-16.2119	-12.6601	-16.7521	-18.9549	-19.8231	-14.9172	-17.8169	1.42994	-18.1639	4.89009	-17.7278	3.40495
168.4	-17.0909	-20.0031	-20.0519	-15.2612	-11.1664	-14.8157	-17.9798	-19.0008	-14.3837	-16.7773	1.38616	-16.7234	4.83855	-16.4171	3.15519
168.5	-18.3987	-19.5929	-20.4779	-17.6214	-11.6699	-15.5574	-18.3436	-19.2654	-13.9536	-18.1212	0.433774	-16.8427	4.48281	-16.663	3.39975
168.6	-16.0193	-17.7905	-17.6114	-20.6746	-12.5925	-18.124	-20.7739	-22.3278	-14.8244	-19.1559	2.71684	-17.5703	4.87136	-16.8533	1.77566
168.7	-15.518	-21.4117	-21.5096	-14.4609	-13.5407	-15.2297	-21.0531	-21.7579	-14.6693	-17.0107	3.54052	-18.9034	4.6475	-17.1362	3.79779
168.8	-19.9851	-20.9831	-28.2942	-13.7732	-10.3047	-12.8805	-21.2394	-19.5645	-15.8156	-18.3326	3.99799	-16.9508	5.79921	-18.9968	8.18447
168.9	-21.3649	-21.9445	-28.1658	-13.1535	-11.2987	-13.1925	-18.0678	-16.8723	-11.6433	-17.5287	4.13215	-16.7052	5.32487	-17.6672	9.12502
169	-20.0073	-22.8875	-24.0332	-15.4734	-14.7644	-17.6938	-19.8841	-16.6861	-11.1616	-18.4549	2.58284	-18.1126	4.24532	-17.6295	6.43607
169.1	-19.3064	-21.7991	-23.6484	-15.3058	-13.8338	-15.554	-20.9987	-17.294	-10.789	-18.5369	2.92339	-17.6423	3.99409	-16.6638	6.50111
169.2	-18.3999	-20.7089	-22.112	-16.9967	-13.4698	-15.5817	-20.7087	-14.7578	-8.96476	-18.7018	1.87433	-16.3122	3.86173	-15.5528	6.57368
169.3	-17.1919	-24.5902	-23.845	-16.7039	-11.5855	-14.2984	-21.0618	-16.0099	-10.1481	-18.3192	2.38766	-17.3952	6.61207	-16.0972	7.0234
169.4	-19.8582	-20.7814	-21.9449	-18.7351	-14.4249	-17.2196	-19.9525	-17.1985	-11.9086	-19.5153	0.677284	-17.4683	3.1868	-17.0244	5.02099
169.5	-21.0379	-21.2997	-21.3093	-15.7427	-14.5206	-15.7352	-18.8132	-17.2587	-12.9946	-18.5313	2.65879	-17.693	3.41035	-16.6797	4.23706
169.6	-20.3311	-22.7381	-25.2231	-14.7072	-11.1281	-13.3978	-18.8521	-20.4692	-16.0767	-17.9635	2.91537	-18.1118	6.15352	-18.2325	6.20044
169.7	-16.5793	-21.7817	-19.656	-14.7916	-9.43774	-12.9583	-21.2016	-19.9855	-13.4238	-17.5242	3.30781	-17.0683	6.66903	-15.346	3.73979
169.8	-16.7212	-22.7029	-21.2673	-16.7724	-10.8611	-14.4314	-19.1204	-18.1124	-13.703	-17.538	1.37059	-17.2255	5.97052	-16.4672	4.17292
169.9	-18.9864	-24.2342	-24.0291	-14.312	-8.35463	-12.5087	-17.6725	-14.4556	-10.5651	-16.9903	2.41074	-15.6815	8.01044	-15.701	7.27753
170	-16.337	-20.5656	-21.367	-14.785	-8.30277	-12.9039	-21.6523	-17.5607	-11.293	-17.5914	3.60139	-15.4764	6.39161	-15.188	5.41149
170.1	-18.4216	-21.7114	-24.1238	-19.5102	-14.6179	-19.3003	-23.1234	-19.6812	-12.9922	-20.3517	2.4613	-18.6701	3.65324	-18.8054	5.58228
170.2	-15.9607	-19.9105	-20.8729	-15.3455	-11.3968	-15.1338	-20.9691	-17.4273	-11.5365	-17.4251	3.08457	-16.2449	4.37832	-15.8477	4.70896
170.3	-16.2498	-19.5099	-19.7589	-15.5193	-11.5353	-14.8748	-19.1028	-16.3144	-11.1168	-16.9573	1.8936	-15.7865	4.01343	-15.2501	4.33325
170.4	-16.51	-22.6118	-22.0981	-21.9465	-12.9316	-18.4566	-16.8957	-18.4259	-15.4541	-18.4507	3.03356	-17.9898	4.85479	-18.6696	3.32714
170.5	-14.7413	-25.0325	-21.1742	-18.2464	-10.1838	-15.7452	-16.8485	-18.0164	-13.2134	-16.6121	1.76448	-17.7442	7.42809	-16.7109	4.0673
170.6	-16.7724	-27.1299	-22.2219	-16.4475	-13.4156	-16.5788	-21.4801	-17.1829	-11.3702	-18.2333	2.8165	-19.2428	7.08541	-16.7236	5.42732
170.7	-18.5734	-20.0374	-21.7469	-13.5594	-12.6543	-14.5342	-18.7477	-17.2621	-12.4349	-16.9602	2.94644	-16.6512	3.72924	-16.2387	4.88441
170.8	-18.1118	-21.1255	-23.3008	-17.1057	-10.4828	-15.2406	-17.1246	-17.645	-13.0872	-17.4474	0.575478	-16.4178	5.42643	-17.2095	5.38391
170.9	-21.5578	-21.432	-22.897	-15.1997	-11.8489	-15.6534	-18.6896	-20.7972	-15.1677	-18.4823	3.18409	-18.026	5.35895	-17.906	4.32912
171	-19.8447	-20.6775	-21.0876	-13.8235	-12.7609	-14.4442	-23.1913	-21.6241	-15.699	-18.9532	4.74711	-18.3542	4.86698	-17.077	3.52953
171.1	-18.2001	-20.1387	-20.1725	-16.9535	-13.4947	-17.7544	-19.9589	-19.0554	-13.1594	-18.3709	1.50995	-17.5629	3.56456	-17.0288	3.56244
171.2	-16.3864	-19.3991	-19.1347	-15.1655	-10.6193	-13.6831	-21.8044	-17.3078	-9.95751	-17.7854	3.53365	-15.7754	4.58611	-14.2584	4.61559
171.3	-16.6844	-21.1334	-19.6548	-15.5692	-10.4128	-13.9604	-19.7533	-19.8943	-12.9814	-17.3356	2.16673	-17.1468	5.86465	-15.5322	3.6037
171.4	-18.7551	-21.7856	-22.1627	-14.0777	-7.78874	-11.1289	-19.1559	-21.786	-17.2799	-17.3296	2.82333	-17.1201	8.08121	-16.8572	5.52905
171.5	-16.3883	-23.6199	-21.0654	-13.6659	-9.67394	-12.7747	-20.0376	-17.6306	-13.6575	-16.6972	3.19706	-16.9748	6.99607	-15.8325	4.55323
171.6	-18.147	-21.0252	-20.0418	-13.7641	-9.85054	-12.8272	-19.8347	-18.9668	-14.4905	-17.2486	3.13343	-16.6142	5.94722	-15.7865	3.77788
171.7	-15.4758	-18.4364	-17.9004	-12.6552	-9.56604	-12.2236	-24.3953	-18.3356	-11.777	-17.5088	6.12839	-15.446	5.09247	-13.967	3.41375
171.8	-15.2457	-19.5002	-17.7165	-13.1952	-13.2661	-14.0076	-20.26	-18.1366	-12.0891	-16.2336	3.63456	-16.9676	3.27732	-14.6044	2.86077
171.9	-17.6528	-19.418	-21.1966	-12.8712	-10.6339	-12.7497	-19.2609	-20.5219	-14.4918	-16.5949	3.32361	-16.8579	5.41837	-16.146	4.45979
172	-18.0062	-19.8674	-22.7057	-11.6132	-9.53893	-11.5899	-20.2245	-19.6285	-13.7065	-16.6146	4.47112	-16.345	5.89541	-16.0007	5.90235
172.1	-16.9523	-27.6671	-21.7052	-14.9573	-10.558	-13.8222	-21.4474	-16.9396	-12.1441	-17.7857	3.32437	-18.3882	8.64603	-15.8905	5.10511
172.2	-16.0307	-26.5466	-19.6415	-16.4321	-9.52919	-12.8129	-20.9192	-17.7932	-12.4033	-17.794	2.71392	-17.9563	8.50988	-14.9526	4.06594
172.3	-19.3776	-23.9607	-21.9241	-16.2628	-10.3584	-14.0771	-19.9111	-17.1314	-12.1285	-18.5172	1.97051	-17.1502	6.80118	-16.0433	5.18534
172.4	-14.371	-23.9086	-19.5118	-13.5732	-11.3172	-13.3627	-18.8488	-18.0099	-13.8409	-15.5977	2.84367	-17.7452	6.29984	-15.5718	3.4205
172.5	-17.0623	-22.8817	-20.8166	-16.0272	-12.8803	-16.3662	-19.8019	-23.3407	-19.2143	-17.6305	1.95045	-19.7009	5.91128	-18.799	2.25404
172.6	-20.743	-23.483	-26.5996	-19.0723	-16.2391	-19.2161	-19.486	-18.9203	-16.5753	-19.7671	0.87008	-19.5475	3.66243	-20.797	5.19577
172.7	-20.1337	-23.0577	-24.5818	-17.2681	-15.5662	-17.6833	-16.8064	-17.8126	-14.8546	-18.0694	1.80257	-18.8122	3.84451	-19.0399	5.00353
172.8	-18.4137	-23.373	-22.0385	-17.6035	-17.5435	-18.5117	-18.5748	-16.8735	-12.853	-18.1973	0.52054	-19.2633	3.57478	-17.8011	4.63379
172.9	-16.7805	-20.3708	-19.922	-16.0703	-13.4423	-15.581	-16.8456	-14.7604	-11.7376	-16.5655	0.430043	-16.1912	3.6792	-15.7469	4.09475
173	-17.9239	-23.0268	-21.7326	-17.4566	-12.7824	-15.6366	-18.4565	-14.5299	-9.86645	-17.9456	0.500296	-16.7797	5.48023	-15.7452	5.9338
173.1	-17.0347	-21.1749	-18.6975	-19.254	-11.4687	-15.346	-20.3991	-16.5105	-11.4911	-18.8959	1.71053	-16.3847	4.8543	-15.1782	3.60613
173.2	-17.4742	-20.1719	-19.7178	-17.7115	-12.1294	-15.6172	-20.5696	-16.8473	-11.6702	-18.5851	1.72271	-16.3829	4.04133	-15.6684	4.02402
173.3	-16.6148	-24.0137	-23.0278	-16.812	-11.5501	-15.3455	-21.1641	-19.0371	-14.5991	-18.1969	2.57151	-18.2003	6.27378	-17.6574	4.66578
173.4	-15.0633	-24.7104	-20.3482	-12.6829	-8.69387	-11.5564	-20.7783	-20.801	-13.2524	-16.1748	4.16058	-18.0684	8.35061	-15.0523	4.66407
173.5	-16.4111	-22.3781	-19.9583	-10.6193	-7.96747	-10.506	-21.3521	-17.2357	-11.2736	-16.1275	5.37205	-15.8604	7.30308	-13.9127	5.24976
173.6	-18.1196	-21.01	-20.2782	-13.1334	-11.605	-13.5	-19.4885	-16.1398	-10.9178	-16.9139	3.34473	-16.2516	4.70348	-14.8986	4.83443
173.7	-15.5554	-22.1851	-19.6211	-14.5317	-13.2896	-15.6204	-21.112	-17.9559	-13.0943	-17.0663	3.54082	-17.8102	4.44951	-16.1119	3.29107
173.8	-17.2871	-22.0435	-20.7522	-14.6513	-13.5007	-15.0979	-19.678	-19.078	-15.074	-17.2055	2.51433	-18.2074	4.33745	-16.9747	3.27145
173.9	-18.8131	-21.5227	-22.6393	-14.601	-11.9556	-14.8063	-23.078	-21.0315	-16.3464	-18.8307	4.23857	-18.1699	5.38739	-17.9307	4.14984
174	-20.2342	-21.5591	-23.3232	-14.9852	-10.0868	-12.9261	-22.3208	-18.6901	-14.5083	-19.1801	3.7797	-16.7787	5.9702	-16.9192	5.60218
174.1	-18.4969	-24.6925	-26.1948	-15.2845	-9.01831	-12.9635	-25.4467	-23.0757	-15.9494	-19.7427	5.19438	-18.9288	8.62076	-18.3692	6.93963
174.2	-17.3516	-19.193	-21.4868	-18.1441	-11.8237	-16.6981	-18.4968	-20.4303	-15.0463	-17.9975	0.586507	-17.149	4.65318	-17.7437	3.34513
174.3	-16.1186	-21.1185	-19.8233	-17.4332	-12.7974	-16.6962	-18.5604	-19.4111	-13.7239	-17.3708	1.22209	-17.7756	4.395	-16.7478	3.05001
174.4	-19.6403	-20.4789	-20.5522	-15.5765	-14.0112	-16.4928	-18.4577	-17.5594	-13.6927	-17.8915	2.09027	-17.3498	3.23891	-16.9126	3.44899
174.5	-16.7055	-20.8763	-19.004	-15.9844	-14.3764	-15.4619	-17.207	-16.5041	-16.2538	-16.6323	0.614583	-17.2523	3.31389	-16.9065	1.85907
174.6	-16.8299	-19.6881	-18.4213	-16.3261	-12.4407	-15.4776	-18.1903	-19.1747	-18.0923	-17.1155	0.964319	-17.1012	4.04421	-17.3304	1.61294
174.7	-16.8517	-23.5982	-22.1975	-13.8297	-9.55594	-12.9081	-18.5422	-19.5708	-17.7124	-16.4079	2.38736	-17.575	7.23077	-17.606	4.6456
174.8	-16.6699	-19.8483	-20.5335	-14.2578	-10.793	-13.1709	-17.679	-18.9954	-15.2193	-16.2023	1.7579	-16.5456	5.00007	-16.3079	3.8001
174.9	-21.403	-22.2415	-23.6721	-13.8908	-8.25351	-11.5346	-18.1136	-18.9271	-15.1289	-17.8025	3.76572	-16.474	7.30951	-16.7785	6.23461
175	-14.8572	-20.4667	-18.8179	-14.6926	-11.207	-14.4202	-16.4638	-18.6075	-15.8649	-15.3379	0.978564	-16.7604	4.89842	-16.3677	2.24152
175.1	-13.7871	-22.4557	-19.2501	-14.9259	-16.2005	-16.8875	-17.4298	-19.2087	-16.7216	-15.3809	1.86349	-19.2883	3.12836	-17.6197	1.41436
175.2	-17.5975	-22.5913	-22.8441	-15.159	-13.6634	-15.3273	-22.1557	-23.7146	-16.1814	-18.304	3.55149	-19.9898	5.50752	-18.1176	4.11548
175.3	-15.2993	-22.0769	-20.605	-14.5423	-14.4062	-15.5345	-21.4405	-22.0479	-17.008	-17.094	3.78311	-19.5103	4.42034	-17.7158	2.60832
175.4	-15.4324	-23.3821	-20.4505	-18.1129	-14.8729	-19.5513	-20.9577	-18.5492	-15.297	-18.1677	2.76307	-18.9347	4.26767	-18.4329	2.75275
175.5	-20.0725	-26.4296	-27.5869	-19.2591	-13.6895	-18.83	-22.7274	-19.9999	-14.7526	-20.6863	1.81379	-20.0396	6.37015	-20.3899	6.55781
175.6	-18.046	-23.5507	-22.5816	-17.6734	-13.2087	-16.6515	-23.0003	-18.609	-11.9594	-19.5733	2.97375	-18.4561	5.17273	-17.0641	5.32313
175.7	-17.8847	-22.6671	-23.1113	-13.7638	-11.1856	-15.0654	-21.0575	-16.6137	-11.5647	-17.5687	3.65709	-16.8221	5.74361	-16.5805	5.92051
175.8	-18.1652	-24.772	-23.519	-13.0485	-11.4438	-14.4493	-19.1943	-16.6557	-13.3164	-16.8027	3.29167	-17.6238	6.71662	-17.0949	5.59217
175.9	-16.8139	-20.5361	-20.4731	-13.1969	-12.1618	-14.4171	-20.865	-19.1308	-14.89	-16.9586	3.83612	-17.2762	4.48465	-16.5934	3.3682
176	-15.9673	-23.837	-20.1538	-13.4717	-9.78653	-12.7357	-22.9779	-22.0144	-15.0317	-17.4723	4.92856	-18.546	7.64046	-15.9737	3.79772
176.1	-17.2051	-22.6145	-19.8653	-14.4241	-12.776	-14.9438	-21.7505	-18.1174	-13.8865	-17.7933	3.69842	-17.8359	4.92529	-16.2318	3.19075
176.2	-15.5767	-19.9293	-18.2657	-16.6214	-14.1024	-18.3975	-17.7522	-17.418	-12.3685	-16.6501	1.08805	-17.1499	2.92271	-16.3439	3.44345
176.3	-17.4219	-23.2601	-22.2048	-20.0865	-15.5998	-18.9242	-19.5976	-20.3483	-13.3509	-19.0353	1.41851	-19.7361	3.86663	-18.16	4.47617
176.4	-18.9039	-22.1497	-22.1935	-16.2578	-12.1012	-15.058	-17.1042	-15.9945	-12.3922	-17.422	1.35137	-16.7484	5.06649	-16.5479	5.06766
176.5	-15.6503	-21.1195	-19.4195	-15.4063	-11.3732	-14.5923	-15.307	-13.6226	-10.0059	-15.4545	0.176687	-15.3717	5.10317	-14.6725	4.70729
176.6	-16.2428	-20.8144	-19.9785	-15.9433	-13.7394	-16.0689	-18.4964	-15.4512	-11.5526	-16.8942	1.3956	-16.6683	3.69121	-15.8667	4.21655
176.7	-17.923	-19.2515	-19.5407	-14.663	-11.6738	-14.3501	-21.0403	-19.3141	-13.7383	-17.8754	3.18892	-16.7465	4.39315	-15.8764	3.18815
176.8	-17.5321	-21.1491	-20.734	-14.3158	-8.28552	-12.118	-19.4311	-20.5599	-15.1871	-17.093	2.58575	-16.6648	7.26269	-16.013	4.36699
176.9	-16.1001	-22.5098	-20.1909	-17.4249	-13.2899	-16.2321	-19.2525	-18.2925	-13.8125	-17.5925	1.58291	-18.0307	4.61554	-16.7451	3.22001
177	-17.8965	-21.9741	-20.0443	-21.1577	-19.7355	-23.9085	-18.9042	-17.4484	-12.1269	-19.3195	1.6698	-19.7193	2.26289	-18.6932	6.00593
177.1	-20.9698	-21.1215	-21.1728	-18.2552	-14.7946	-18.1897	-17.7704	-16.3706	-12.3321	-18.9984	1.72436	-17.4289	3.29358	-17.2316	4.49753
177.2	-19.6026	-21.0624	-20.4605	-15.2013	-10.4775	-13.4887	-18.9989	-19.1372	-17.4354	-17.9343	2.386	-16.8924	5.63823	-17.1282	3.49601
177.3	-17.1915	-23.824	-21.0421	-19.8599	-15.7578	-19.9617	-23.6665	-22.3904	-15.8698	-20.2393	3.25409	-20.6574	4.30331	-18.9579	2.72834
177.4	-17.409	-26.0997	-22.8924	-16.4524	-10.61	-13.5979	-21.8455	-24.2283	-20.7555	-18.5689	2.87759	-20.3127	8.45469	-19.0819	4.86798
177.5	-19.6282	-22.9726	-25.8405	-15.034	-9.50753	-13.1179	-22.017	-23.6615	-16.9449	-18.8931	3.5491	-18.7139	7.98036	-18.6344	6.52746
177.6	-19.095	-21.5961	-24.1095	-13.9178	-9.30371	-13.1872	-20.4914	-20.0718	-15.2562	-17.8347	3.46328	-16.9906	6.70048	-17.5176	5.80172
177.7	-17.2573	-21.4549	-22.0257	-13.5524	-11.509	-14.0813	-22.3826	-25.7244	-18.0498	-17.7308	4.43413	-19.5628	7.29413	-18.0523	3.97218
177.8	-19.126	-20.837	-21.5185	-14.2456	-11.5794	-15.3232	-19.5953	-20.8013	-17.6368	-17.6557	2.96249	-17.7392	5.33456	-18.1595	3.13055
177.9	-21.0469	-23.2001	-23.853	-13.3486	-12.0611	-15.252	-18.9412	-19.3149	-16.231	-17.7789	3.97859	-18.192	5.65372	-18.4453	4.7087
178	-20.3971	-25.6212	-25.3319	-14.5522	-12.3066	-16.8393	-17.5226	-20.1577	-14.6135	-17.4906	2.92258	-19.3619	6.69286	-18.9282	5.65629
178.1	-15.7737	-23.9342	-19.5384	-15.8725	-12.7509	-16.1335	-16.1212	-18.2813	-15.8769	-15.9224	0.179037	-18.3222	5.59176	-17.1829	2.04391
178.2	-18.0809	-23.8631	-22.1448	-19.0941	-12.0027	-15.4606	-20.3696	-16.2569	-11.1918	-19.1816	1.14683	-17.3742	6.00863	-16.2657	5.5207
178.3	-18.0693	-20.7645	-20.0099	-14.592	-10.0208	-12.9303	-20.019	-16.5836	-12.1111	-17.5601	2.74908	-15.7896	5.41565	-15.0171	4.34324
178.4	-19.4586	-21.9853	-20.7384	-15.3457	-10.9027	-13.4286	-19.2808	-17.8227	-12.726	-18.0284	2.32499	-16.9035	5.59819	-15.631	4.43706
178.5	-17.8954	-21.5238	-20.772	-16.219	-10.5669	-14.4997	-19.6841	-19.0282	-12.9784	-17.9328	1.73282	-17.0396	5.74275	-16.0833	4.13114
178.6	-16.7279	-22.9141	-21.6961	-18.6817	-13.8413	-18.226	-22.0775	-19.4891	-13.5793	-19.1624	2.70696	-18.7482	4.58154	-17.8338	4.07261
178.7	-21.3335	-22.4515	-23.7524	-22.8551	-14.5445	-19.8255	-20.2568	-18.301	-13.8052	-21.4818	1.30545	-18.4323	3.9551	-19.1277	5.01019
178.8	-21.2859	-21.3718	-24.9633	-17.227	-16.7258	-19.0008	-20.576	-19.4965	-13.2587	-19.6963	2.16775	-19.198	2.33735	-19.0742	5.85264
178.9	-17.9824	-22.6384	-21.939	-16.0694	-13.1378	-15.6846	-18.9579	-18.0916	-13.5413	-17.6699	1.4694	-17.9559	4.75176	-17.055	4.36332
179	-19.0741	-21.367	-22.1325	-18.7632	-12.3331	-17.8491	-16.4682	-17.3983	-13.6494	-18.1018	1.42331	-17.0328	4.52802	-17.877	4.2416
179.1	-18.1541	-22.3214	-23.5124	-18.6347	-13.4933	-18.2704	-16.4348	-16.5735	-14.4367	-17.7412	1.15663	-17.4627	4.48069	-18.7398	4.55604
179.2	-20.8901	-24.0999	-25.0752	-17.7005	-15.4852	-17.36	-16.347	-17.0518	-16.5709	-18.3125	2.33255	-18.879	4.58881	-19.6687	4.69876
179.3	-18.7455	-23.5917	-21.988	-19.9491	-14.6494	-18.3392	-18.7696	-18.1311	-15.4915	-19.1547	0.688064	-18.7907	4.50749	-18.6063	3.25646
179.4	-14.6906	-23.1198	-21.8589	-15.0241	-10.412	-13.6194	-18.2568	-17.7864	-12.906	-15.9905	1.96971	-17.1061	6.38116	-16.1281	4.97585
179.5	-14.6734	-21.4111	-19.3293	-15.1341	-11.211	-13.7098	-19.2943	-17.5467	-13.8751	-16.3673	2.54536	-16.7229	5.1497	-15.6381	3.19775
179.6	-17.0973	-24.8583	-24.2341	-15.1702	-10.8272	-14.1232	-17.1017	-16.759	-14.6134	-16.4564	1.1139	-17.4815	7.04338	-17.6569	5.70127
179.7	-18.5354	-24.8064	-23.6984	-15.6226	-11.8913	-14.5718	-18.922	-17.8442	-14.8347	-17.6933	1.80367	-18.1806	6.46413	-17.7017	5.19501
179.8	-19.1732	-20.8294	-21.6129	-16.5393	-14.5036	-17.151	-19.2894	-18.2766	-15.249	-18.334	1.55529	-17.8699	3.18245	-18.0043	3.26665
179.9	-17.9881	-20.1753	-19.9746	-12.0768	-8.86647	-11.5438	-19.5612	-17.0559	-12.2921	-16.542	3.94619	-15.3659	5.84075	-14.6035	4.66654
180	-17.2493	-17.0353	-17.4175	-9.48406	-7.30743	-8.78403	-18.3244	-16.2434	-12.1353	-15.0193	4.82366	-13.5287	5.40231	-12.779	4.35259
180.1	-15.6533	-19.7292	-18.1454	-10.9061	-7.25789	-9.41006	-16.5797	-13.7113	-9.49391	-14.3797	3.04371	-13.5662	6.23694	-12.3498	5.01934
180.2	-18.4001	-25.7124	-24.0166	-15.4579	-12.0669	-16.4096	-18.6739	-17.211	-12.7232	-17.5106	1.78301	-18.3301	6.89125	-17.7165	5.75901
180.3	-19.5203	-22.3332	-22.5443	-14.199	-10.8173	-13.9754	-18.8593	-20.8092	-22.1024	-17.5262	2.90035	-17.9866	6.25534	-19.5407	4.82474
180.4	-17.1833	-20.0185	-20.6564	-14.4817	-10.0455	-13.6419	-15.5971	-15.5466	-13.7278	-15.754	1.35763	-15.2035	4.99533	-16.0087	4.02527
180.5	-21.1989	-20.3578	-22.6105	-13.6824	-9.93752	-13.1447	-17.0136	-16.0679	-12.8183	-17.2983	3.76633	-15.4544	5.23718	-16.1912	5.56169
180.6	-19.1272	-21.0397	-20.9892	-13.2536	-8.59575	-12.3251	-17.2919	-18.3226	-14.6391	-16.5576	3.00485	-15.986	6.54277	-15.9845	4.486
180.7	-19.9559	-22.3429	-22.9785	-16.9459	-13.3051	-18.1837	-21.6854	-21.6322	-16.5431	-19.5291	2.39839	-19.0934	5.02538	-19.2351	3.34405
180.8	-19.0114	-22.3195	-21.3591	-17.1046	-14.3214	-16.3562	-22.6039	-21.1866	-15.3782	-19.5733	2.7924	-19.2759	4.32789	-17.6978	3.20825
180.9	-21.5111	-21.4716	-22.2908	-15.7653	-13.2974	-15.1948	-19.0205	-20.8809	-16.0647	-18.7656	2.88137	-18.55	4.55847	-17.8501	3.87029
181	-20.59	-22.1031	-25.0002	-14.7473	-13.9249	-15.3022	-20.0997	-19.4255	-12.8906	-18.479	3.24102	-18.4845	4.16951	-17.731	6.40974
181.1	-21.2698	-19.6779	-23.5246	-15.7007	-11.1823	-15.0858	-19.241	-18.0603	-13.0073	-18.7372	2.81852	-16.3068	4.51107	-17.2059	5.56996
181.2	-18.705	-18.2272	-19.5458	-13.9056	-11.0376	-14.4259	-23.0306	-21.3666	-17.1543	-18.5471	4.56452	-16.8771	5.2952	-17.042	2.5618
181.3	-21.7347	-22.371	-21.1207	-13.2023	-10.0733	-13.0931	-22.4784	-20.8744	-16.5261	-19.1385	5.15429	-17.7729	6.7099	-16.9133	4.02776
181.4	-19.2286	-23.2829	-23.7443	-13.9821	-11.52	-13.8416	-22.2274	-19.4405	-14.0962	-18.4794	4.17344	-18.0811	5.99808	-17.2274	5.64524
181.5	-18.739	-22.0519	-22.1467	-15.6132	-12.0926	-15.0011	-22.6884	-17.7713	-11.2834	-19.0135	3.54558	-17.3053	4.996	-16.1438	5.52106
181.6	-16.0324	-21.6197	-20.1267	-14.0454	-14.3787	-15.6537	-25.6173	-21.1893	-13.8821	-18.565	6.18774	-19.0625	4.06207	-16.5542	3.21824
181.7	-17.9201	-22.2979	-22.4003	-15.018	-13.6029	-16.3124	-21.4183	-21.0694	-16.2399	-18.1188	3.20477	-18.99	4.70569	-18.3175	3.53596
181.8	-17.2885	-22.0417	-21.5853	-13.8915	-9.22246	-12.9885	-21.0485	-21.5481	-15.4354	-17.4095	3.58005	-17.6041	7.26288	-16.6697	4.42932
181.9	-17.9869	-22.9775	-21.5659	-15.4202	-11.6758	-14.8263	-19.5584	-22.0207	-16.3503	-17.6552	2.08897	-18.8914	6.26712	-17.5808	3.53432
182	-20.227	-24.9301	-21.5484	-17.1876	-12.1039	-15.0665	-18.2265	-17.7349	-13.4947	-18.547	1.54486	-18.2563	6.42897	-16.7032	4.26901
182.1	-17.2606	-22.9078	-19.8346	-17.7844	-11.5352	-15.2092	-20.6728	-19.8003	-14.7953	-18.5726	1.83761	-18.0811	5.87803	-16.613	2.79761
182.2	-16.864	-21.0466	-19.5599	-19.2155	-14.2467	-20.5781	-20.871	-19.3565	-16.9384	-18.9835	2.01359	-18.2166	3.54036	-19.0255	1.87778
182.3	-17.1132	-22.2993	-20.705	-17.9103	-17.3704	-20.5085	-16.9159	-17.2589	-14.9082	-17.3131	0.526465	-18.9762	2.87846	-18.7072	3.29155
182.4	-21.7196	-22.056	-23.1698	-15.8688	-12.9155	-14.9722	-16.6913	-16.3729	-12.2732	-18.0933	3.16735	-17.1148	4.61521	-16.8051	5.67479
182.5	-20.5294	-22.1113	-22.4776	-14.0515	-9.89683	-12.8354	-16.4054	-17.864	-14.2414	-16.9954	3.279	-16.6241	6.20093	-16.5181	5.20868
182.6	-17.7174	-24.5764	-20.703	-12.6801	-9.80124	-12.5184	-20.2722	-19.9762	-13.3314	-16.8899	3.86309	-18.118	7.56084	-15.5176	4.50903
182.7	-19.5128	-23.4495	-23.8018	-16.8651	-12.7959	-16.3278	-19.1131	-18.4032	-15.1769	-18.497	1.42731	-18.2162	5.32924	-18.4355	4.68287
182.8	-23.1547	-24.8909	-27.7641	-16.3861	-12.7038	-15.7467	-20.0502	-18.8321	-14.3837	-19.8637	3.38812	-18.8089	6.09356	-19.2982	7.3633
182.9	-21.096	-22.2275	-23.2641	-15.6531	-12.0372	-14.2747	-20.117	-17.4817	-11.8154	-18.9554	2.90143	-17.2488	5.09914	-16.4514	6.02675
183	-19.1155	-23.6339	-23.2833	-14.801	-11.8739	-14.1631	-20.2749	-17.794	-12.2657	-18.0638	2.88451	-17.7673	5.88003	-16.5707	5.89018
183.1	-22.5503	-22.9479	-24.2423	-17.3866	-11.7102	-17.1039	-18.4866	-17.902	-13.9458	-19.4745	2.71992	-17.5201	5.62858	-18.4307	5.27494
183.2	-19.9353	-21.6007	-23.2072	-18.5282	-13.5575	-17.883	-19.2592	-17.0607	-12.0246	-19.2409	0.70374	-17.4063	4.03273	-17.7049	5.59341
183.3	-20.1539	-22.6169	-23.0873	-14.0103	-11.1371	-13.9681	-21.7257	-19.9862	-14.7263	-18.6299	4.0772	-17.9134	6.01407	-17.2605	5.06034
183.4	-18.3708	-23.0704	-21.8928	-13.7093	-7.68847	-11.4879	-19.9928	-18.6299	-12.6872	-17.3576	3.26198	-16.4629	7.91662	-15.3559	5.69274
183.5	-17.5064	-23.5921	-20.8629	-16.6133	-10.8458	-14.7541	-23.1602	-19.7118	-13.2396	-19.0933	3.55028	-18.0499	6.53364	-16.2855	4.03576
183.6	-16.8984	-22.8551	-20.0054	-15.9203	-9.88458	-13.5695	-22.6267	-21.3415	-15.8122	-18.4818	3.62276	-18.0271	7.09209	-16.4624	3.26688
183.7	-19.0898	-21.6178	-20.9022	-16.5783	-13.5899	-16.1639	-20.9178	-21.3047	-16.3739	-18.862	2.17873	-18.8375	4.54723	-17.8133	2.67707
183.8	-18.1713	-19.7848	-21.3099	-16.7843	-14.9584	-17.3696	-19.4048	-18.5676	-12.651	-18.1201	1.31096	-17.7703	2.51005	-17.1102	4.33528
183.9	-17.1818	-21.7431	-21.2901	-13.9555	-11.2276	-13.0896	-19.6249	-20.6563	-14.8292	-16.9207	2.84369	-17.8757	5.78299	-16.403	4.32084
184	-16.2997	-19.1516	-19.5528	-13.6981	-10.1468	-12.5677	-19.0471	-19.1235	-14.02	-16.3483	2.6748	-16.1406	5.19086	-15.3802	3.68581
184.1	-17.6616	-19.4916	-19.9422	-14.0334	-13.0024	-15.2086	-20.063	-18.1983	-12.4184	-17.2526	3.03551	-16.8974	3.4346	-15.8564	3.80347
184.2	-19.5602	-23.8522	-21.7421	-14.9337	-9.8273	-13.0784	-22.0727	-17.3212	-12.7316	-18.8555	3.62131	-17.0002	7.01795	-15.8507	5.10504
184.3	-17.837	-21.0549	-20.4725	-14.4463	-10.892	-12.99	-20.2541	-16.4957	-11.6583	-17.5125	2.91747	-16.1475	5.09036	-15.0403	4.75136
184.4	-20.9289	-22.0136	-24.2133	-15.6807	-11.9636	-15.0648	-21.7111	-19.5526	-13.4898	-19.4403	3.27925	-17.8433	5.23849	-17.5893	5.79036
184.5	-17.9263	-20.2659	-19.9554	-18.4515	-13.8694	-19.0265	-20.3702	-21.1317	-15.2998	-18.916	1.28644	-18.4223	3.96664	-18.0939	2.46396
184.6	-19	-21.5506	-20.8527	-14.9261	-14.0816	-16.5814	-22.3918	-19.884	-13.9604	-18.7726	3.73805	-18.5054	3.92071	-17.1315	3.47891
184.7	-19.9477	-23.1981	-21.9954	-16.6524	-12.5368	-14.9671	-22.6834	-20.2705	-13.8772	-19.7611	3.01986	-18.6685	5.50827	-16.9466	4.40625
184.8	-19.8876	-23.7586	-21.652	-15.2119	-8.65344	-12.3837	-21.8726	-20.1275	-16.807	-18.9907	3.41972	-17.5132	7.88463	-16.9476	4.63576
184.9	-20.8195	-22.5554	-22.7221	-14.0192	-10.6029	-13.9105	-19.6974	-19.9579	-16.3406	-18.1787	3.64567	-17.7054	6.28655	-17.6577	4.55107
185	-18.8953	-21.9812	-21.9163	-13.0816	-9.18902	-12.127	-16.9845	-17.8412	-16.1258	-16.3204	2.96319	-16.3372	6.52738	-16.7231	4.92189
185.1	-17.5573	-23.0472	-20.6121	-16.118	-12.0655	-14.7519	-16.9603	-18.0011	-14.0482	-16.8785	0.723133	-17.7046	5.49685	-16.4707	3.60373
185.2	-17.0229	-20.204	-18.1673	-17.9243	-9.73375	-13.825	-19.0467	-18.2335	-13.5659	-17.998	1.01388	-16.0571	5.5641	-15.1861	2.58511
185.3	-16.4709	-21.8774	-19.0127	-17.3831	-10.7419	-14.5884	-22.2336	-19.0832	-14.4926	-18.6959	3.09749	-17.2342	5.79342	-16.0312	2.58244
185.4	-16.2908	-21.4752	-20.4654	-20.0569	-9.64118	-14.5877	-22.289	-18.958	-13.6692	-19.5456	3.03161	-16.6915	6.23411	-16.2408	3.68738
185.5	-17.2306	-20.6976	-20.7067	-16.3267	-11.4722	-14.8026	-19.8111	-19.1756	-15.3225	-17.7895	1.80816	-17.1151	4.94583	-16.9439	3.269
185.6	-17.3173	-22.1564	-21.3996	-18.854	-11.2203	-17.4984	-20.2959	-20.4307	-15.7796	-18.8224	1.48952	-17.9358	5.87946	-18.2259	2.87978
185.7	-16.5569	-23.7841	-20.9978	-18.5118	-14.9827	-20.4415	-19.1529	-21.0631	-15.8059	-18.0739	1.3523	-19.9433	4.5063	-19.0817	2.8506
185.8	-17.3272	-22.5157	-21.115	-17.1236	-12.4448	-17.3759	-19.2494	-21.4406	-16.4231	-17.9001	1.17296	-18.8004	5.53029	-18.3047	2.48003
185.9	-17.8575	-21.1829	-21.8689	-12.9173	-11.4051	-13.6171	-20.9034	-20.5323	-16.8523	-17.226	4.03032	-17.7067	5.4671	-17.4461	4.15783
186	-20.4577	-26.2697	-24.7749	-12.5221	-9.00173	-12.1877	-21.7012	-20.5043	-16.1126	-18.227	4.97953	-18.5919	8.79142	-17.6917	6.44044
186.1	-17.7264	-23.2871	-22.4086	-15.9882	-10.7302	-14.6298	-20.2814	-18.67	-12.4895	-17.9987	2.15947	-17.5624	6.35126	-16.5093	5.21984
186.2	-19.3025	-23.3437	-24.1042	-13.9373	-12.6854	-14.4574	-22.9336	-23.1735	-14.9369	-18.7244	4.52592	-19.7342	6.10505	-17.8329	5.43646
186.3	-18.8383	-21.5853	-23.4357	-13.7507	-9.45415	-12.8472	-20.2116	-19.3235	-12.2681	-17.6002	3.40374	-16.7876	6.4509	-16.1837	6.2871
186.4	-15.6843	-20.0492	-19.9096	-17.4483	-12.6134	-15.7038	-19.6535	-18.4028	-13.3127	-17.5954	1.98869	-17.0218	3.90552	-16.3087	3.33981
186.5	-17.0396	-23.9667	-20.2692	-13.8746	-10.7137	-13.5462	-19.9956	-22.4747	-15.5489	-16.9699	3.0611	-19.0517	7.25938	-16.4548	3.4518
186.6	-16.0161	-22.9251	-20.8066	-14.2994	-11.5975	-14.7245	-19.0024	-19.9304	-13.8143	-16.4393	2.37988	-18.151	5.86968	-16.4485	3.80158
186.7	-18.5425	-20.1256	-21.1763	-15.8546	-11.9492	-14.7615	-20.2578	-19.2978	-14.6026	-18.2183	2.21942	-17.1242	4.50073	-16.8468	3.75034
186.8	-21.4208	-23.443	-23.1267	-16.0314	-14.296	-16.6723	-22.8585	-21.0249	-15.9817	-20.1036	3.59909	-19.588	4.73975	-18.5936	3.94096
186.9	-16.2342	-23.4595	-21.21	-15.5752	-11.0591	-13.9502	-21.8133	-20.6653	-17.1746	-17.8743	3.42721	-18.3946	6.50456	-17.4449	3.63747
187	-15.3352	-23.7137	-19.8891	-18.6801	-13.747	-16.2115	-20.7328	-17.863	-13.8503	-18.2494	2.72445	-18.4412	5.00841	-16.6503	3.04322
187.1	-17.5812	-19.8973	-20.1334	-15.4863	-13.2003	-14.6759	-20.2035	-19.7425	-15.323	-17.757	2.36353	-17.6133	3.82262	-16.7108	2.98174
187.2	-20.4157	-22.159	-22.6498	-16.0583	-13.5394	-16.2166	-19.5432	-17.7579	-12.2483	-18.6724	2.30551	-17.8188	4.31013	-17.0382	5.2492
187.3	-22.1306	-23.3799	-23.5124	-14.621	-14.9171	-16.1076	-23.3042	-18.2653	-11.7458	-20.0186	4.71117	-18.8541	4.26201	-17.1219	5.94853
187.4	-22.974	-23.2805	-26.0296	-13.8264	-11.8533	-13.7056	-21.0261	-17.735	-12.152	-19.2755	4.81851	-17.6229	5.71441	-17.2957	7.60353
187.5	-20.3089	-21.1785	-22.7524	-16.8599	-11.3384	-15.3105	-23.2745	-20.559	-13.0001	-20.1478	3.21034	-17.6919	5.51103	-17.021	5.09619
187.6	-16.8478	-21.085	-19.6368	-17.6959	-11.7784	-15.5947	-20.9136	-20.8311	-12.491	-18.4858	2.14493	-17.8982	5.30139	-15.9075	3.58314
187.7	-15.6366	-22.8927	-19.6237	-12.7559	-10.5964	-13.1683	-19.4128	-17.6728	-12.7839	-15.9351	3.33848	-17.054	6.17149	-15.192	3.84281
187.8	-18.7422	-21.7995	-22.6473	-12.4878	-11.2052	-13.0436	-20.2212	-18.4336	-13.0963	-17.1504	4.10506	-17.1461	5.41323	-16.2624	5.52953
187.9	-18.6099	-23.8476	-22.7137	-12.8603	-13.0041	-13.5565	-20.5613	-17.8286	-12.5681	-17.3438	4.00358	-18.2268	5.4327	-16.2794	5.5941
188	-18.8573	-20.6129	-22.3343	-13.8906	-8.48016	-12.0249	-21.1477	-17.0663	-12.7742	-17.9652	3.7099	-15.3864	6.23836	-15.7111	5.74809
188.1	-19.4179	-21.4883	-22.9148	-15.9301	-9.7776	-12.689	-19.8269	-18.6251	-15.5549	-18.3916	2.14156	-16.6303	6.10486	-17.0529	5.27487
188.2	-17.6061	-23.3766	-23.3379	-14.5854	-10.9849	-12.9647	-19.7428	-20.0313	-16.1001	-17.3114	2.59127	-18.131	6.4107	-17.4676	5.32008
188.3	-18.4901	-20.9498	-22.021	-12.474	-10.0399	-13.0544	-21.4388	-20.7496	-13.2771	-17.4676	4.56902	-17.2464	6.24187	-16.1175	5.11383
188.4	-20.3259	-20.5503	-20.9741	-12.0031	-9.77195	-13.0504	-18.5521	-18.8025	-15.0306	-16.9603	4.38377	-16.3749	5.78473	-16.3517	4.12373
188.5	-18.4682	-20.0131	-21.3725	-13.1174	-10.6943	-13.5293	-18.0786	-19.618	-17.6343	-16.5547	2.98319	-16.7751	5.26985	-17.512	3.92302
188.6	-19.6698	-20.153	-21.6961	-15.6191	-13.1626	-15.1671	-19.9141	-18.5541	-14.107	-18.401	2.41226	-17.2899	3.66263	-16.9901	4.10988
188.7	-18.8294	-21.4239	-23.1183	-15.0033	-15.6079	-16.2445	-19.5765	-17.8542	-15.3099	-17.8031	2.45327	-18.2954	2.93299	-18.2242	4.26405
188.8	-19.8841	-23.3253	-22.7674	-13.6667	-12.1148	-14.1888	-20.7497	-18.1631	-14.0946	-18.1002	3.86382	-17.8677	5.61106	-17.0169	4.98027
188.9	-17.2948	-19.948	-19.4745	-12.5431	-8.7196	-11.3542	-24.5528	-20.7899	-14.5477	-18.1303	6.0483	-16.4859	6.73893	-15.1255	4.09084
189	-15.7283	-21.3285	-18.9822	-17.937	-11.0647	-14.9592	-20.7319	-19.3413	-14.8285	-18.1324	2.50752	-17.2448	5.44365	-16.2566	2.36133
189.1	-19.4622	-21.1985	-21.0205	-18.3714	-14.1745	-16.4932	-20.239	-19.9753	-16.6238	-19.3575	0.93816	-18.4494	3.75243	-18.0459	2.57698
189.2	-19.7546	-21.5832	-22.3003	-15.8692	-12.5472	-15.5445	-18.9282	-17.2465	-13.6019	-18.184	2.04681	-17.1256	4.51923	-17.1489	4.56575
189.3	-20.7117	-23.2015	-23.2028	-15.8524	-9.87397	-13.4805	-19.3229	-18.467	-14.6923	-18.629	2.50282	-17.1808	6.75623	-17.1252	5.2981
189.4	-20.4799	-22.9476	-21.5713	-17.3152	-12.7318	-17.4824	-18.294	-17.875	-14.742	-18.6964	1.62027	-17.8515	5.10793	-17.9319	3.43675
189.5	-17.6922	-23.0176	-22.1901	-18.5793	-12.6616	-16.7295	-19.349	-17.1758	-13.3388	-18.5402	0.829107	-17.6183	5.19215	-17.4195	4.46581
189.6	-18.5512	-23.6884	-23.0173	-16.3587	-11.5919	-15.2953	-20.7316	-15.4036	-10.2676	-18.5472	2.18642	-16.8946	6.18453	-16.1934	6.42215
189.7	-19.6176	-25.8259	-23.4686	-16.3642	-12.8422	-17.204	-20.071	-15.3537	-10.7447	-18.6843	2.022	-18.0073	6.88658	-17.1391	6.36217
189.8	-18.6306	-21.1979	-21.7759	-16.1127	-15.7315	-17.4784	-20.6216	-19.1865	-14.1301	-18.455	2.25956	-18.7053	2.76481	-17.7948	3.83269
189.9	-18.2684	-20.925	-20.5025	-16.4069	-12.3152	-14.9645	-21.7374	-19.0018	-13.9021	-18.8042	2.70536	-17.414	4.51921	-16.4564	3.54407
190	-17.4201	-21.9814	-21.2124	-15.713	-10.2513	-13.4384	-19.9138	-18.5348	-14.5012	-17.6823	2.11265	-16.9225	6.02899	-16.384	4.2152
190.1	-18.025	-20.8439	-20.993	-15.0978	-11.2241	-13.8868	-20.2622	-17.5661	-12.7245	-17.795	2.58989	-16.5447	4.89053	-15.8681	4.47618
190.2	-19.0858	-21.4511	-21.8403	-14.2134	-13.5712	-15.5497	-17.9073	-18.0453	-14.2077	-17.0688	2.54209	-17.6892	3.95202	-17.1992	4.07488
190.3	-22.3601	-22.6143	-23.3414	-16.5923	-13.5165	-16.9006	-18.4613	-20.9873	-15.4818	-19.1379	2.94282	-19.0394	4.85165	-18.5746	4.18872
190.4	-21.268	-23.6762	-24.7787	-15.9331	-9.49939	-13.144	-18.5236	-18.9469	-13.188	-18.5749	2.66781	-17.3742	7.21808	-17.0369	6.70461
190.5	-21.4472	-24.1395	-26.3949	-16.3747	-11.7681	-13.8154	-18.9004	-17.6423	-11.9374	-18.9074	2.53624	-17.85	6.18831	-17.3825	7.86118
190.6	-20.3761	-23.2855	-25.2897	-20.3903	-12.7512	-16.578	-18.847	-17.9252	-13.6748	-19.8711	0.886982	-17.9873	5.26741	-18.5141	6.04465
190.7	-21.4316	-24.6589	-27.2304	-16.3409	-12.4305	-16.9521	-21.2498	-22.173	-15.17	-19.6741	2.88806	-19.7541	6.46308	-19.7842	6.50985
190.8	-21.7892	-20.8522	-22.9498	-14.8366	-15.3071	-16.843	-20.1502	-20.2252	-15.8194	-18.9253	3.63453	-18.7948	3.03669	-18.5374	3.85538
190.9	-19.2949	-19.0673	-20.389	-12.8014	-11.7895	-13.0228	-19.6468	-21.0781	-15.1506	-17.2477	3.85466	-17.3116	4.88683	-16.1874	3.79098
191	-21.405	-20.9378	-21.2967	-14.3904	-12.779	-14.6493	-19.5732	-18.3516	-13.1015	-18.4562	3.6383	-17.3561	4.16951	-16.3492	4.35401
191.1	-19.1561	-22.2715	-21.463	-18.7309	-12.0771	-15.8488	-16.0917	-15.4206	-12.4471	-17.9929	1.66014	-16.5897	5.19678	-16.5863	4.55296
191.2	-15.8175	-22.0805	-19.0555	-19.6513	-15.512	-18.1692	-15.5459	-15.7897	-13.6776	-17.0049	2.29589	-17.7941	3.71476	-16.9674	2.88337
191.3	-16.7526	-24.3371	-21.2264	-15.6615	-15.9819	-16.7768	-17.7499	-18.9937	-16.1562	-16.7214	1.04456	-19.7709	4.23146	-18.0531	2.76558
191.4	-18.4037	-24.9147	-22.1503	-15.8626	-12.7943	-15.5475	-19.7681	-17.2099	-12.2233	-18.0115	1.98207	-18.3063	6.13412	-16.6404	5.05296
191.5	-19.2779	-24.4939	-24.1283	-17.3939	-13.073	-16.2348	-19.0765	-15.8163	-10.8161	-18.5828	1.03448	-17.7944	5.9619	-17.0597	6.69433
191.6	-18.0114	-24.3264	-21.4378	-15.832	-12.165	-15.0678	-18.9293	-17.3499	-13.8782	-17.5909	1.59087	-17.9471	6.10266	-16.7946	4.06491
191.7	-20.1299	-21.4291	-22.4603	-13.8551	-11.7417	-14.8536	-18.803	-16.8772	-13.4887	-17.596	3.30694	-16.6827	4.84661	-16.9342	4.83415
191.8	-19.8032	-20.7661	-20.849	-13.7771	-13.5787	-15.9485	-19.5047	-17.5073	-12.038	-17.695	3.3963	-17.2841	3.59889	-16.2785	4.41479
191.9	-21.5464	-24.4331	-24.4945	-15.3136	-15.3264	-16.1151	-19.8671	-20.2301	-15.2991	-18.9091	3.22496	-19.9965	4.55784	-18.6362	5.08981
192	-22.5221	-23.0398	-23.147	-13.9042	-12.7226	-13.7583	-20.7142	-20.6174	-16.0993	-19.0468	4.54447	-18.7933	5.39505	-17.6682	4.88705
192.1	-19.9844	-25.4009	-23.4961	-13.3171	-11.9703	-13.2928	-16.7564	-17.0594	-12.7474	-16.686	3.3342	-18.1435	6.78064	-16.5121	6.05446
192.2	-19.6711	-23.276	-23.4175	-13.292	-10.3451	-12.6798	-18.3705	-17.6856	-12.9433	-17.1112	3.37086	-17.1022	6.48515	-16.3468	6.12477
192.3	-19.2384	-23.2166	-22.3291	-16.4339	-15.2244	-17.7842	-17.7101	-17.1234	-11.6012	-17.7941	1.40414	-18.5215	4.1755	-17.2382	5.38474
192.4	-17.7555	-20.7308	-20.0477	-19.3595	-12.638	-16.1927	-18.9081	-18.964	-12.7604	-18.6744	0.827157	-17.4442	4.25507	-16.3336	3.64568
192.5	-15.222	-20.7931	-19.3297	-16.4379	-12.8082	-14.8834	-22.8114	-20.4237	-14.6148	-18.1571	4.07631	-18.0084	4.50725	-16.276	2.64801
192.6	-16.4162	-22.8654	-22.2114	-17.1751	-14.5513	-17.7254	-17.4207	-16.2655	-12.867	-17.004	0.523659	-17.8941	4.38978	-17.6013	4.67343
192.7	-19.3855	-20.7459	-21.2169	-14.7434	-13.0027	-15.0335	-16.2652	-15.8275	-13.049	-16.798	2.36648	-16.5253	3.91848	-16.4331	4.26004
192.8	-17.8579	-23.7532	-21.4895	-16.7912	-13.5311	-15.1513	-16.3726	-15.5402	-12.8336	-17.0072	0.765844	-17.6081	5.41575	-16.4915	4.4809
192.9	-17.0559	-27.7789	-21.1426	-20.459	-13.7736	-16.74	-18.234	-14.7606	-11.2781	-18.583	1.72821	-18.771	7.81663	-16.3869	4.94176
193	-19.8665	-25.857	-23.2677	-19.214	-13.6564	-17.1253	-20.2392	-18.1428	-12.4544	-19.7733	0.518917	-19.2188	6.17105	-17.6158	5.42332
193.1	-17.9286	-24.8352	-22.6532	-17.4034	-15.175	-16.9441	-18.3619	-19.5639	-13.4524	-17.898	0.480001	-19.858	4.83681	-17.6832	4.64472
193.2	-19.111	-22.6833	-23.9742	-14.424	-18.2051	-17.078	-20.7272	-18.9712	-13.4713	-18.0874	3.27392	-19.9532	2.39515	-18.1745	5.33662
193.3	-20.0296	-22.347	-24.5311	-16.0313	-13.9544	-16.0501	-21.116	-18.4315	-14.7056	-19.059	2.67768	-18.2443	4.19944	-18.4289	5.3272
193.4	-20.6942	-25.0818	-23.9299	-17.9515	-11.7526	-16.4713	-19.8062	-18.8441	-14.8962	-19.484	1.3995	-18.5595	6.66916	-18.4325	4.82559
193.5	-19.0552	-25.5752	-23.7236	-18.6451	-12.7207	-17.9384	-22.04	-20.913	-14.3597	-19.9134	1.85301	-19.7363	6.50753	-18.6739	4.7251
193.6	-16.7494	-24.0662	-22.536	-15.805	-14.9787	-15.8688	-19.5148	-20.0044	-16.0334	-17.3564	1.92794	-19.6831	4.55228	-18.146	3.8027
193.7	-16.824	-21.1052	-21.3022	-15.4881	-10.9069	-13.2539	-19.9984	-20.0356	-15.6584	-17.4368	2.31674	-17.3492	5.60478	-16.7382	4.13139
193.8	-19.7342	-19.1732	-21.0133	-16.7364	-13.8894	-16.7455	-20.236	-16.694	-12.389	-18.9022	1.89234	-16.5855	2.64353	-16.7159	4.3122
193.9	-20.9323	-20.4111	-20.6608	-13.2474	-11.72	-13.7223	-19.5559	-17.0509	-12.2035	-17.9119	4.09778	-16.394	4.38262	-15.5289	4.50879
194	-21.1915	-23.5562	-21.5252	-14.7962	-11.1229	-15.0241	-16.1014	-17.2409	-13.788	-17.3631	3.37916	-17.3067	6.21688	-16.7791	4.15642
194.1	-20.1292	-22.7804	-22.1077	-17.042	-14.5905	-17.068	-21.3833	-18.8307	-15.5572	-19.5182	2.23421	-18.7339	4.09581	-18.2443	3.43002
194.2	-19.1679	-22.4783	-22.6463	-14.4806	-12.3274	-14.8075	-18.8997	-18.8425	-16.1608	-17.5161	2.63222	-17.8827	5.14307	-17.8715	4.1901
194.3	-18.3342	-21.1405	-20.5272	-16.972	-13.5533	-17.313	-22.756	-20.9862	-15.2244	-19.3541	3.02388	-18.56	4.33662	-17.6882	2.67126
194.4	-21.2649	-23.0337	-23.2899	-19.0559	-14.2183	-18.1832	-21.5268	-24.3202	-15.5698	-20.6159	1.35732	-20.5241	5.49872	-19.0143	3.92658
194.5	-20.4633	-24.5745	-26.0241	-15.9844	-12.8116	-16.3947	-19.6391	-21.5354	-13.6026	-18.6956	2.38386	-19.6405	6.10612	-18.6738	6.51687
194.6	-16.5692	-20.7395	-20.7544	-15.724	-12.5771	-15.8234	-20.0578	-17.2772	-11.2831	-17.4503	2.29731	-16.8646	4.09683	-15.9536	4.737
194.7	-17.1646	-22.3665	-22.2142	-13.6257	-11.3127	-13.4247	-20.2927	-16.4044	-11.3757	-17.0277	3.33561	-16.6945	5.53262	-15.6715	5.75799
194.8	-23.6523	-25.7238	-27.6278	-16.1847	-13.614	-17.0725	-20.0892	-15.8594	-11.2515	-19.9754	3.73508	-18.3991	6.442	-18.6506	8.30141
194.9	-19.4986	-21.8067	-23.1788	-18.7032	-13.8558	-18.0926	-19.8525	-17.313	-13.0891	-19.3514	0.588611	-17.6585	3.9867	-18.1201	5.04488
195	-16.8415	-19.9935	-21.0226	-18.8687	-15.3396	-19.1233	-19.8336	-18.0081	-13.8055	-18.5146	1.52711	-17.7804	2.33529	-17.9838	3.74107
195.1	-20.6399	-20.5034	-22.5773	-18.0376	-15.4976	-16.8454	-20.551	-19.36	-13.7068	-19.7428	1.47745	-18.4537	2.6231	-17.7099	4.49799
195.2	-20.2311	-22.1651	-23.312	-14.8891	-16.0147	-15.1918	-19.8281	-18.1357	-14.4282	-18.3161	2.97472	-18.7718	3.12413	-17.644	4.92344
195.3	-18.8827	-26.547	-22.3674	-13.8987	-13.99	-15.7906	-21.6393	-25.6489	-18.2701	-18.1403	3.92334	-22.062	7.00494	-18.8094	3.32137
195.4	-16.8054	-26.5855	-21.257	-15.3108	-13.9816	-17.5041	-21.6402	-20.1589	-14.8537	-17.9188	3.30838	-20.242	6.30233	-17.8716	3.21744
195.5	-18.1952	-24.77	-22.1589	-16.6891	-12.0698	-14.9945	-17.6192	-14.8519	-10.3507	-17.5012	0.759932	-17.2305	6.67588	-15.8347	5.94879
195.6	-19.7575	-22.3568	-23.4256	-17.8589	-14.8278	-18.0746	-17.8355	-14.6302	-11.3966	-18.484	1.10298	-17.2716	4.40506	-17.6322	6.02669
195.7	-17.2253	-22.9426	-21.2719	-17.9508	-12.6424	-16.4021	-24.0124	-20.1068	-14.0084	-19.7295	3.72676	-18.5639	5.32062	-17.2275	3.70144
195.8	-18.7982	-26.6017	-24.479	-17.1876	-11.4136	-14.6696	-20.3017	-18.1823	-11.562	-18.7625	1.55733	-18.7325	7.60898	-16.9035	6.74202
195.9	-20.6394	-21.8332	-25.0683	-17.1256	-14.38	-18.1536	-20.5728	-18.4459	-12.3204	-19.4459	2.00975	-18.2197	3.73172	-18.5141	6.38161
196	-18.5269	-18.7648	-19.9137	-16.3944	-11.2792	-14.7358	-18.2324	-16.986	-13.6816	-17.7179	1.15562	-15.6767	3.91083	-16.1103	3.33569
196.1	-20.9997	-21.75	-24.7277	-13.5875	-9.79403	-12.4872	-20.3631	-18.5345	-14.3361	-18.3168	4.10799	-16.6928	6.18708	-17.1837	6.59841
196.2	-21.3388	-19.0584	-21.2576	-15.2092	-9.50643	-13.2353	-26.4294	-20.8581	-13.9813	-20.9925	5.61812	-16.4743	6.10109	-16.1581	4.43204
196.3	-21.4288	-20.2355	-22.5491	-17.3486	-13.9327	-17.4474	-21.8599	-25.7935	-15.9323	-20.2124	2.48948	-19.9872	5.93428	-18.6429	3.46662
196.4	-20.1396	-19.8837	-23.9986	-22.6185	-15.4948	-20.9594	-18.3338	-21.4278	-14.1356	-20.364	2.15113	-18.9354	3.07807	-19.6978	5.05109
196.5	-17.4556	-21.4023	-22.757	-17.3857	-12.4719	-16.3696	-17.718	-15.7178	-11.5861	-17.5198	0.175166	-16.5307	4.52035	-16.9042	5.60461
196.6	-19.2536	-22.2787	-23.1881	-17.4846	-11.9425	-17.0624	-17.7694	-17.4353	-14.639	-18.1692	0.949883	-17.2189	5.17149	-18.2965	4.40614
196.7	-21.8385	-22.6782	-24.9963	-19.7148	-10.9533	-16.2002	-23.4541	-20.4681	-15.1204	-21.6691	1.8754	-18.0332	6.23019	-18.7723	5.41712
196.8	-16.4047	-20.7584	-19.4718	-16.0851	-9.28244	-14.0007	-19.5478	-19.221	-15.5798	-17.3459	1.91362	-16.4206	6.22946	-16.3508	2.81587
196.9	-14.7805	-20.9892	-18.2881	-15.5755	-9.49549	-13.7738	-17.4412	-17.5276	-12.5246	-15.9324	1.36579	-16.0041	5.89637	-14.8622	3.032
197	-17.6909	-23.2776	-21.7244	-13.8053	-12.8639	-15.3196	-18.9924	-17.2407	-12.909	-16.8295	2.69872	-17.7941	5.22887	-16.651	4.55598
197.1	-21.328	-21.4223	-23.2066	-16.0248	-15.9442	-18.2902	-18.8761	-14.8048	-9.02097	-18.743	2.65411	-17.3904	3.53786	-16.8393	7.20327
197.2	-17.7186	-21.65	-19.7603	-18.9055	-11.9144	-17.0903	-19.4762	-16.7353	-10.9809	-18.7001	0.896615	-16.7666	4.86791	-15.9438	4.50058
197.3	-18.4637	-22.3779	-19.9209	-18.2043	-13.0034	-15.891	-20.5548	-17.2565	-13.2045	-19.0743	1.28875	-17.5459	4.69393	-16.3388	3.38048
197.4	-17.8628	-22.5334	-20.312	-17.5092	-11.2208	-14.5135	-18.9967	-17.7063	-14.6489	-18.1229	0.77715	-17.1535	5.67649	-16.4915	3.30941
197.5	-17.3978	-23.1294	-19.8123	-14.8916	-10.6553	-13.317	-19.4798	-19.1529	-13.9672	-17.2564	2.29736	-17.6459	6.37217	-15.6988	3.57717
197.6	-16.7182	-24.5144	-21.7333	-14.9968	-9.86449	-13.2021	-16.9841	-17.6715	-13.9501	-16.233	1.07883	-17.3501	7.33025	-16.2952	4.72437
197.7	-13.1858	-20.1426	-18.5198	-19.1826	-9.13493	-14.3391	-18.3104	-18.9333	-11.7676	-16.8929	3.23994	-16.0703	6.03654	-14.8755	3.40789
197.8	-14.5982	-20.9065	-19.4942	-20.015	-14.5703	-19.0531	-19.5382	-21.0843	-14.725	-18.0504	2.99926	-18.8537	3.71063	-17.7574	2.6354
197.9	-21.2191	-23.477	-23.4592	-13.903	-11.9303	-14.7267	-15.3132	-16.6729	-15.0885	-16.8118	3.88144	-17.3601	5.80395	-17.7581	4.94056
198	-19.8547	-23.0302	-21.8719	-14.1708	-10.8124	-13.7604	-17.3696	-17.6806	-13.1838	-17.1317	2.84942	-17.1744	6.1246	-16.272	4.85816
198.1	-18.2116	-21.1777	-20.4629	-17.4917	-12.3723	-16.0468	-20.5917	-17.5754	-12.3979	-18.765	1.6224	-17.0418	4.42688	-16.3025	4.0386
198.2	-15.2492	-18.6547	-17.9911	-19.7317	-15.4816	-20.1301	-22.6655	-18.1236	-11.9315	-19.2155	3.73498	-17.42	1.69955	-16.6843	4.25266
198.3	-14.7922	-20.9368	-18.0902	-18.523	-11.0338	-15.572	-21.1455	-16.4267	-11.676	-18.1535	3.19271	-16.1325	4.95807	-15.1127	3.23166
198.4	-19.0196	-23.2725	-21.2939	-16.7677	-10.9038	-14.6514	-16.7186	-15.3117	-12.629	-17.502	1.31457	-16.496	6.26883	-16.1915	4.53309
198.5	-20.1752	-20.8042	-21.7807	-20.741	-14.6837	-19.8866	-19.107	-17.1945	-13.4589	-20.0077	0.829786	-17.5608	3.07661	-18.3754	4.36186
198.6	-20.5696	-23.1473	-25.7988	-21.852	-14.0676	-17.6337	-24.5902	-20.4431	-15.2019	-22.3373	2.05379	-19.2193	4.66196	-19.5448	5.55095
198.7	-19.827	-25.1788	-25.3673	-14.7964	-12.892	-14.5862	-21.0597	-19.5505	-15.1383	-18.561	3.31802	-19.2071	6.15062	-18.3639	6.07139
198.8	-18.817	-22.0522	-23.781	-14.8037	-15.0615	-15.6223	-22.2876	-22.8169	-18.1341	-18.6361	3.74521	-19.9768	4.27399	-19.1792	4.17853
198.9	-19.327	-23.9419	-22.9257	-15.2665	-15.5771	-15.6413	-20.9972	-21.017	-15.3762	-18.5302	2.94727	-20.1786	4.24495	-17.9811	4.28425
199	-19.4676	-24.4115	-25.3846	-14.1415	-12.7791	-14.303	-18.8437	-18.6729	-15.1981	-17.4842	2.91169	-18.6211	5.81634	-18.2952	6.1559
199.1	-17.9215	-23.2375	-22.7313	-16.4039	-12.8235	-15.5895	-20.5803	-19.3546	-13.9937	-18.3019	2.11401	-18.4718	5.26282	-17.4382	4.65291
199.2	-22.7002	-24.5426	-25.8182	-18.8047	-13.228	-17.9269	-21.3714	-22.8793	-18.8986	-20.9588	1.98028	-20.2166	6.10917	-20.8812	4.30303
199.3	-23.5687	-23.991	-24.9707	-15.9603	-12.9724	-15.6182	-18.8546	-19.2415	-13.441	-19.4612	3.8403	-18.735	5.52671	-18.01	6.12566
199.4	-22.6108	-23.002	-26.6371	-15.5222	-15.5118	-15.978	-20.8368	-21.3451	-13.2948	-19.6566	3.68872	-19.953	3.93434	-18.6367	7.05728
199.5	-20.6348	-23.4542	-25.0166	-15.7361	-13.8518	-15.7204	-22.226	-20.5133	-13.943	-19.5323	3.38251	-19.2731	4.91982	-18.2267	5.94701
199.6	-20.6646	-25.6555	-25.0007	-15.4646	-10.9959	-14.3104	-21.9652	-17.9336	-14.1709	-19.3648	3.43972	-18.195	7.33332	-17.8273	6.21269
[truncated: 3,004 more rows]

## Sheet: ED_FIG9h
Time	EEG	EEG	EEG	EEG	EEG	EEG	EEG	EEG	EEG	EEG	Standard Deviation	EEG	Standard Deviation	EEG	Standard Deviation
s	V	V	V	V	V	V	V	V	V	V	V	V	V	V	V
	ePhys #1-1 DC Removed	ePhys #1-2 DC Removed	ePhys #1-3 DC Removed	ePhys #1-1' DC Removed	ePhys #1-2' DC Removed	ePhys #1-3' DC Removed	ePhys #2-1 DC Removed	ePhys #2-2 DC Removed	ePhys #2-3 DC Removed	ePhys #1 DC removed mean	Statistics On Rows of [Book14]Sheet1!(B"EEG",E"EEG",H"EEG")	ePhys #2 DC removed mean	Statistics On Rows of [Book14]Sheet1!(C"EEG",F"EEG",I"EEG")	ePhys #3 DC removed mean	Statistics On Rows of [Book14]Sheet1!(D"EEG",G"EEG",J"EEG")
0	0.00192802	0.00118312	0.000371195	0.00136924	0.000739183	9.31481e-05	0.00102118	0.000535118	7.29416e-06	0.00143948	0.000457483	0.000819141	0.000331318	0.000157213	0.000190222
0.001	0.00192778	0.00118285	0.000371486	0.00137074	0.000740882	9.36398e-05	0.00102085	0.000535275	5.19309e-06	0.00143979	0.000457391	0.00081967	0.0003309	0.000156773	0.000191133
0.002	0.00192451	0.00118149	0.000369094	0.00137297	0.000743788	9.83561e-05	0.00102089	0.000535789	5.81894e-06	0.00143946	0.000455465	0.000820355	0.000329589	0.000157756	0.000188782
0.003	0.00192237	0.00118035	0.000369273	0.00137163	0.0007401	9.23658e-05	0.00101671	0.000535007	7.54003e-06	0.0014369	0.000456343	0.000818485	0.000329734	0.000156393	0.000189175
0.004	0.00192226	0.00118084	0.000373028	0.00137112	0.000738289	8.6599e-05	0.0010147	0.000533911	7.2271e-06	0.00143602	0.000457246	0.00081768	0.000330691	0.000155618	0.00019242
0.005	0.00192333	0.00118214	0.000374503	0.00137297	0.000740659	9.00189e-05	0.00101443	0.000533509	7.00358e-06	0.00143691	0.00045781	0.000818768	0.000331293	0.000157175	0.000192734
0.006	0.00192094	0.0011793	0.000373095	0.00137438	0.000743162	9.50927e-05	0.00101231	0.000532973	6.84712e-06	0.00143587	0.000457425	0.000818478	0.000329679	0.000158345	0.000191142
0.007	0.00192013	0.00117639	0.00036829	0.00137586	0.000745844	9.82443e-05	0.00101068	0.00053181	4.76841e-06	0.00143555	0.000457658	0.000818016	0.000328295	0.000157101	0.000188772
0.008	0.00192293	0.00117742	0.000367776	0.00137302	0.000744213	9.7842e-05	0.00101108	0.00053076	3.31555e-06	0.00143567	0.000459142	0.000817464	0.000329495	0.000156311	0.000189134
0.009	0.00192956	0.00118473	0.00037656	0.00137246	0.000745978	0.000101306	0.00100719	0.00052924	3.47201e-06	0.0014364	0.000464501	0.000819983	0.000333952	0.000160446	0.000193447
0.01	0.00192883	0.00118343	0.00037609	0.00136987	0.000744503	0.000100994	0.00101135	0.000532816	1.0401e-05	0.00143668	0.000462375	0.000820251	0.000331857	0.000162495	0.000190444
0.011	0.0019293	0.00118475	0.00037618	0.00136388	0.000737865	9.51598e-05	0.00101454	0.000532548	7.20475e-06	0.0014359	0.000461611	0.000818388	0.000333475	0.000159515	0.000192722
0.012	0.00192496	0.00118062	0.000372067	0.00136607	0.000740077	9.66797e-05	0.00101351	0.000530693	3.62847e-06	0.00143485	0.000459599	0.000817129	0.000331742	0.000157458	0.000191592
0.013	0.00192299	0.00117619	0.000367887	0.00136712	0.00073972	9.51598e-05	0.00101787	0.000534917	8.45645e-06	0.00143599	0.000456474	0.000816943	0.000327537	0.000157168	0.000187567
0.014	0.00193017	0.00118198	0.000372447	0.00136801	0.000740033	9.62103e-05	0.00102069	0.000538248	1.25692e-05	0.00143962	0.000458949	0.000820087	0.000329248	0.000160409	0.000188332
0.015	0.00192849	0.00118185	0.000372626	0.00137078	0.000742067	9.75737e-05	0.00102237	0.000538583	1.23009e-05	0.00144055	0.000457074	0.000820832	0.000328785	0.000160834	0.000188308
0.016	0.00192825	0.00118077	0.000370793	0.00137067	0.000743117	9.77079e-05	0.00102214	0.000538091	1.16304e-05	0.00144035	0.000457053	0.000820661	0.000328283	0.000160044	0.00018752
0.017	0.00192939	0.00118265	0.000374548	0.00137168	0.000741106	9.48245e-05	0.00102232	0.000539589	1.41561e-05	0.00144113	0.000457503	0.000821115	0.000328912	0.000161176	0.000189136
0.018	0.00193115	0.00118605	0.000378281	0.00137049	0.00073887	9.36622e-05	0.00102632	0.000542271	1.44691e-05	0.00144265	0.000456711	0.000822397	0.000329916	0.000162137	0.000191328
0.019	0.00192981	0.00118587	0.000378996	0.00137208	0.000739921	9.27011e-05	0.00101577	0.000530737	6.10987e-07	0.00143922	0.000460703	0.000818843	0.00033462	0.000157436	0.000197324
0.02	0.00192766	0.00118506	0.000378951	0.00137244	0.000740547	9.25222e-05	0.00101211	0.000527586	-2.89824e-06	0.0014374	0.000461224	0.000817732	0.000335466	0.000156192	0.000198728
0.021	0.00192838	0.00118536	0.000377297	0.00137333	0.000741374	9.12258e-05	0.00101296	0.000534984	1.01105e-05	0.00143822	0.000461149	0.000820571	0.00033234	0.000159545	0.000192892
0.022	0.00192858	0.00118502	0.000377856	0.00137264	0.000742201	9.28128e-05	0.00101519	0.000537041	1.43573e-05	0.0014388	0.000460276	0.00082142	0.000331174	0.000161675	0.000191284
0.023	0.00192898	0.00118565	0.000379399	0.00137246	0.000743162	9.69479e-05	0.00101566	0.000536392	1.14739e-05	0.00143903	0.000460287	0.000821733	0.000331681	0.000162607	0.00019255
0.024	0.00192789	0.0011839	0.000378169	0.00137226	0.00074276	9.61656e-05	0.00101649	0.000538918	1.37985e-05	0.00143888	0.000459338	0.00082186	0.000329687	0.000162711	0.000191083
0.025	0.00192496	0.00118033	0.000374034	0.0013711	0.000740189	9.29693e-05	0.001017	0.000537063	1.17422e-05	0.00143769	0.000457628	0.000819193	0.000328828	0.000159582	0.00019011
0.026	0.00192529	0.00118106	0.000373676	0.00136645	0.000739385	9.2567e-05	0.00101702	0.000536057	9.127e-06	0.00143625	0.000458142	0.000818835	0.000329761	0.000158457	0.000190998
0.027	0.00192623	0.00118162	0.000376381	0.00136555	0.000739921	9.53162e-05	0.00101541	0.000536281	1.25468e-05	0.00143573	0.000459448	0.000819275	0.000329908	0.000161415	0.000190711
0.028	0.00192742	0.00118261	0.00037951	0.00136933	0.000743318	0.000100032	0.00101765	0.000538024	1.41785e-05	0.00143813	0.000458771	0.000821316	0.000329293	0.000164574	0.000191026
0.029	0.00193175	0.00118442	0.000378192	0.00136734	0.00074115	9.77973e-05	0.00101725	0.00053523	1.17869e-05	0.00143878	0.000461421	0.000820266	0.000331746	0.000162592	0.000191603
0.03	0.00193037	0.00118044	0.000368536	0.00136683	0.000740167	9.59868e-05	0.00101725	0.000533196	6.93653e-06	0.00143815	0.00046072	0.000817934	0.000330554	0.000157153	0.0001884
0.031	0.00192985	0.00117825	0.000363194	0.00136946	0.00074381	0.000100234	0.00101646	0.000531587	4.00845e-06	0.00143859	0.000460603	0.000817881	0.000329632	0.000155812	0.000185931
0.032	0.00192905	0.00117876	0.000365004	0.00137208	0.000743989	9.96748e-05	0.00101921	0.000533777	4.72371e-06	0.00144011	0.000458718	0.000818843	0.000328943	0.000156468	0.000186734
0.033	0.00193048	0.00118471	0.000374794	0.00137282	0.000742111	9.58974e-05	0.00101734	0.000530916	-3.94842e-07	0.00144021	0.000460288	0.000819245	0.000333651	0.000156766	0.00019486
0.034	0.00193137	0.00118594	0.000376694	0.00137476	0.00074466	9.91384e-05	0.0010176	0.00053029	-8.41877e-07	0.00144125	0.000460499	0.000820295	0.000334303	0.00015833	0.000195604
0.035	0.00192708	0.00118332	0.000374973	0.00137501	0.00074457	9.92054e-05	0.0010134	0.000528748	1.12508e-06	0.0014385	0.000460137	0.00081888	0.000333553	0.000158434	0.000193834
0.036	0.00192248	0.00117972	0.000371397	0.00137507	0.000745531	9.91607e-05	0.00101197	0.000530469	4.74606e-06	0.00143651	0.000458352	0.000818574	0.000330732	0.000158434	0.000190376
0.037	0.00191935	0.00117659	0.000366457	0.00137478	0.000745397	9.81325e-05	0.00101631	0.000535342	8.81408e-06	0.00143681	0.000454705	0.000819111	0.000326919	0.000157801	0.000186138
0.038	0.00192125	0.00117843	0.000370458	0.00137655	0.000746962	0.000100234	0.00101713	0.000538359	1.28597e-05	0.00143831	0.000455211	0.000821249	0.000326436	0.000161184	0.000186428
0.039	0.00192742	0.00118748	0.000382684	0.00137626	0.000745062	9.77749e-05	0.00101888	0.000539768	1.53631e-05	0.00144085	0.000457701	0.000824103	0.000331011	0.000165274	0.000192739
0.04	0.00192952	0.00119101	0.000387646	0.00137715	0.000745107	9.61656e-05	0.00101617	0.000536191	1.12281e-05	0.00144095	0.000460003	0.000824103	0.00033448	0.000165013	0.000197428
0.041	0.00192769	0.00118464	0.000378549	0.00137536	0.000745352	9.62773e-05	0.00101186	0.00053418	9.84226e-06	0.0014383	0.000461146	0.000821391	0.00033183	0.000161556	0.000192827
0.042	0.00192921	0.00118415	0.00037656	0.00137172	0.000741888	9.27905e-05	0.00101434	0.000536795	1.43797e-05	0.00143842	0.000461066	0.000820944	0.000330838	0.000161243	0.000190546
0.043	0.00192909	0.00118312	0.000375263	0.00137034	0.000741419	9.35951e-05	0.00101452	0.000533554	1.05128e-05	0.00143798	0.000461025	0.000819364	0.000331724	0.00015979	0.000191173
0.044	0.00192979	0.00118303	0.000375398	0.0013704	0.000743453	9.91384e-05	0.00101204	0.000531095	4.96958e-06	0.00143741	0.000462529	0.000819193	0.000332502	0.000159835	0.000192529
0.045	0.00192789	0.00117997	0.000371151	0.00136835	0.000745285	0.000102916	0.00101161	0.000530022	4.36608e-06	0.00143595	0.000461863	0.000818425	0.000331088	0.000159478	0.000189821
0.046	0.00192317	0.00117503	0.000364266	0.001367	0.000741709	9.84678e-05	0.00101794	0.000534202	7.8306e-06	0.00143604	0.000456547	0.00081698	0.000326977	0.000156855	0.000185252
0.047	0.00192979	0.00118046	0.00037057	0.00136611	0.000739183	9.50703e-05	0.00101895	0.000534426	8.34469e-06	0.00143828	0.00045969	0.000818023	0.000330154	0.000157995	0.000189133
0.048	0.00193388	0.00118515	0.000376605	0.00136761	0.000737775	9.22093e-05	0.00101767	0.000532459	6.31068e-06	0.00143972	0.00046234	0.000818463	0.000333745	0.000158375	0.000193811
0.049	0.00192977	0.0011805	0.000371598	0.00136978	0.000741575	9.66573e-05	0.00101899	0.000533889	5.886e-06	0.00143951	0.000459375	0.000818656	0.000330127	0.000158047	0.000190428
0.05	0.00192809	0.00117767	0.000367016	0.00137152	0.000742827	9.82443e-05	0.00102	0.000535141	5.84129e-06	0.00143987	0.000457888	0.000818545	0.000327887	0.000157034	0.000187627
0.051	0.00192422	0.0011761	0.000364713	0.00137335	0.000742357	9.51598e-05	0.00101906	0.000535521	6.86947e-06	0.00143888	0.000456126	0.000817993	0.00032692	0.000155581	0.000186416
0.052	0.00192433	0.00117773	0.000365585	0.00137337	0.000742	9.48915e-05	0.00102178	0.000536907	9.21641e-06	0.00143983	0.00045493	0.00081888	0.000327258	0.000156564	0.000186017
0.053	0.0019234	0.00117977	0.000371039	0.00137364	0.000739787	9.17176e-05	0.00102136	0.000539343	1.30386e-05	0.00143947	0.000454606	0.000819632	0.000327593	0.000158598	0.000188138
0.054	0.00192082	0.00117966	0.000372805	0.00137485	0.000739429	8.80966e-05	0.0010189	0.000539209	1.42455e-05	0.00143819	0.000454286	0.000819431	0.000327633	0.000158382	0.000189331
0.055	0.00192091	0.00117849	0.000370905	0.00137617	0.000744391	9.28352e-05	0.0010128	0.000533129	7.45062e-06	0.00143663	0.000457066	0.000818671	0.000329032	0.000157064	0.000190049
0.056	0.00191948	0.00117516	0.000367977	0.00137358	0.000743654	9.37292e-05	0.00101309	0.000531944	4.27667e-06	0.00143538	0.000456347	0.00081692	0.000327809	0.000155328	0.000189513
0.057	0.00191968	0.00117451	0.000366278	0.00137257	0.000743162	9.5875e-05	0.00101233	0.000532637	5.95305e-06	0.00143486	0.000456874	0.000816771	0.000327208	0.000156035	0.000187545
0.058	0.00192409	0.00118091	0.000374951	0.00137449	0.000746895	0.000100368	0.00101318	0.000534537	8.54585e-06	0.00143725	0.000458686	0.00082078	0.000329458	0.000161288	0.000190648
0.059	0.00192717	0.00118392	0.000379734	0.00136819	0.000743207	9.7842e-05	0.00100692	0.000531676	1.07363e-05	0.00143409	0.000463653	0.000819603	0.000332768	0.000162771	0.000192877
0.06	0.00192887	0.00118388	0.000377096	0.00136857	0.000743229	9.75067e-05	0.00100871	0.000531699	1.13845e-05	0.00143538	0.000463706	0.000819603	0.000332731	0.000161996	0.000191195
0.061	0.0019316	0.00118527	0.000375688	0.00136808	0.000742894	9.65679e-05	0.00101287	0.000529776	4.70136e-06	0.00143751	0.000463285	0.000819312	0.00033436	0.000158986	0.000193209
0.062	0.0019284	0.00118151	0.000373654	0.00136694	0.00074039	9.40869e-05	0.00101195	0.000526111	-2.51826e-06	0.00143576	0.000462087	0.000816004	0.000334179	0.000155074	0.000195361
0.063	0.00193099	0.00118379	0.000376269	0.00136522	0.000737842	9.24328e-05	0.00101186	0.000527385	-2.07122e-06	0.00143602	0.00046364	0.000816339	0.000335169	0.000155544	0.000196908
0.064	0.00192977	0.001181	0.000371955	0.00136461	0.000736904	9.25222e-05	0.00101653	0.000534046	8.94819e-06	0.00143697	0.000460897	0.000817315	0.000330887	0.000157809	0.000190106
0.065	0.00192943	0.00118033	0.000371978	0.00137034	0.000742983	9.89148e-05	0.00102102	0.000537465	1.23009e-05	0.00144026	0.000458222	0.000820258	0.000328323	0.000161065	0.00018772
0.066	0.00193082	0.00118075	0.000371106	0.00137445	0.000744771	0.000100167	0.00101968	0.000534314	6.44479e-06	0.00144165	0.000459269	0.000819945	0.00032971	0.000159239	0.000189372
0.067	0.00192959	0.00118238	0.000372693	0.00137324	0.000741687	9.57185e-05	0.00102456	0.00054055	1.25021e-05	0.00144246	0.000456469	0.00082154	0.000328283	0.000160305	0.000188581
0.068	0.00192849	0.00118346	0.000374503	0.00137306	0.000741016	9.29916e-05	0.00102467	0.000541489	1.39103e-05	0.00144207	0.000455847	0.000821987	0.000328554	0.000160468	0.00018953
0.069	0.00193243	0.00118882	0.000380985	0.00137478	0.000743922	9.66797e-05	0.0010176	0.000533107	3.85199e-06	0.0014416	0.000461057	0.000821949	0.000334748	0.000160506	0.000196501
0.07	0.00192813	0.00118348	0.000376225	0.00137624	0.000744838	9.79537e-05	0.00101508	0.00053143	8.79207e-07	0.00143982	0.000459836	0.000819915	0.000332444	0.000158352	0.000194826
0.071	0.00192449	0.00117791	0.000370145	0.00137641	0.000744056	9.54056e-05	0.00101425	0.000532436	3.9414e-06	0.00143839	0.000458273	0.000818135	0.000329052	0.000156497	0.000190592
0.072	0.00192681	0.00117983	0.000372067	0.00137197	0.000739474	8.984e-05	0.00101756	0.000536325	9.79755e-06	0.00143878	0.000458295	0.000818545	0.000328961	0.000157235	0.000190306
0.073	0.00192675	0.00118337	0.00037846	0.0013702	0.000740927	9.16058e-05	0.00101208	0.000533934	1.00211e-05	0.00143634	0.000460906	0.000819409	0.000331753	0.000160029	0.000193515
0.074	0.00191805	0.0011761	0.000372492	0.00136783	0.000738312	9.00189e-05	0.00101027	0.000533777	9.99872e-06	0.00143205	0.000457285	0.000816064	0.000328145	0.000157503	0.000190436
0.075	0.00191749	0.00117434	0.000370346	0.00136893	0.000738401	8.82978e-05	0.00101418	0.000536504	1.2368e-05	0.00143354	0.000455107	0.000816414	0.000325993	0.000157004	0.00018862
0.076	0.00192541	0.00118189	0.000378192	0.00136855	0.00073963	9.00636e-05	0.00101014	0.000532101	8.50115e-06	0.0014347	0.000461206	0.000817874	0.000331886	0.000158919	0.000194225
0.077	0.00193068	0.00118455	0.000379778	0.00136575	0.000738915	9.33046e-05	0.00101106	0.000532436	7.45062e-06	0.00143583	0.000463801	0.000818634	0.000333286	0.000160178	0.000194964
0.078	0.00193106	0.00118138	0.000374593	0.00136526	0.000739228	9.38634e-05	0.00101307	0.000532995	9.86461e-06	0.00143646	0.000463121	0.000817867	0.000331267	0.00015944	0.000191002
0.079	0.00192407	0.00117557	0.000366502	0.00136636	0.000742134	9.83561e-05	0.00101582	0.000534336	1.13398e-05	0.00143541	0.000458046	0.000817345	0.000327164	0.000158732	0.000185119
0.08	0.00191915	0.00117065	0.000362143	0.00137087	0.000747923	0.000105844	0.00101783	0.000534895	9.28346e-06	0.00143595	0.000454171	0.000817822	0.000323589	0.00015909	0.000182356
0.081	0.00192395	0.00117597	0.00036639	0.00137101	0.00074723	0.000105933	0.00101921	0.000534604	5.55072e-06	0.00143806	0.000456082	0.000819267	0.000326694	0.000159291	0.000186243
0.082	0.00192507	0.00117731	0.000368156	0.00137045	0.000743073	9.96301e-05	0.00101877	0.000532034	1.66152e-06	0.00143809	0.000456924	0.000817472	0.000329008	0.000156482	0.000189746
0.083	0.00192449	0.00117838	0.000368558	0.00136817	0.00074001	9.66573e-05	0.00101953	0.000532995	8.34504e-07	0.00143739	0.000456436	0.000817129	0.000329532	0.00015535	0.000190758
0.084	0.00192398	0.00117753	0.000367172	0.00136761	0.000740748	9.59644e-05	0.00101776	0.000534604	5.3272e-06	0.00143645	0.000457013	0.000817628	0.000328286	0.000156155	0.000188282
0.085	0.00192509	0.00117869	0.000370368	0.00137072	0.000741821	9.65009e-05	0.00101575	0.000534224	8.23293e-06	0.00143719	0.000458302	0.000818247	0.000328962	0.000158367	0.000188828
0.086	0.00192909	0.00118435	0.000376403	0.00137431	0.000743341	9.50703e-05	0.00101365	0.00053105	4.92487e-06	0.00143902	0.000461141	0.00081958	0.000333255	0.0001588	0.000193766
0.087	0.00193046	0.00118551	0.000377566	0.00137934	0.000747498	9.62997e-05	0.00101544	0.00053295	5.37191e-06	0.00144175	0.000460692	0.000821987	0.000332597	0.000159746	0.000194039
0.088	0.00192089	0.00117827	0.000372738	0.00137523	0.000744101	9.36622e-05	0.00101392	0.00053333	5.9754e-06	0.00143668	0.0004566	0.000818567	0.000328855	0.000157458	0.000191523
0.089	0.00192114	0.00117843	0.000372782	0.00137282	0.000742424	9.16505e-05	0.00101488	0.000535275	9.32817e-06	0.00143628	0.000456451	0.000818708	0.000328292	0.00015792	0.000190574
0.09	0.00192288	0.00118006	0.000373073	0.00137206	0.000745151	9.72832e-05	0.00101021	0.000531252	6.19892e-06	0.00143505	0.000459587	0.00081882	0.000330617	0.000158852	0.000191029
0.091	0.0019225	0.0011799	0.000372604	0.00137154	0.000743766	9.57633e-05	0.00101085	0.000530089	5.84129e-06	0.00143497	0.000459121	0.000817919	0.000331192	0.000158069	0.000191155
0.092	0.00192337	0.0011801	0.0003739	0.00136902	0.000740189	9.08682e-05	0.00101372	0.000532749	7.80825e-06	0.00143537	0.000458444	0.00081768	0.00033056	0.000157525	0.000191933
0.093	0.00192516	0.00117831	0.000370525	0.00136638	0.000739563	8.93036e-05	0.00101524	0.000535297	1.1921e-05	0.00143559	0.000458894	0.000817725	0.000328557	0.00015725	0.000188711
0.094	0.00192579	0.00117845	0.000368536	0.00136276	0.000737529	9.03988e-05	0.00101816	0.000538002	1.38432e-05	0.00143557	0.000458172	0.000817993	0.000327718	0.000157593	0.000186649
0.095	0.00192617	0.00117849	0.000370458	0.00136224	0.000738021	9.27681e-05	0.00101801	0.000537577	1.36868e-05	0.00143547	0.000458487	0.00081803	0.000327863	0.000158971	0.000187373
0.096	0.00192829	0.00118006	0.000373185	0.0013622	0.000737105	9.04659e-05	0.00102051	0.000537555	1.22339e-05	0.001437	0.000458489	0.000818239	0.000328846	0.000158628	0.000189884
0.097	0.00193184	0.00118115	0.000372157	0.00136582	0.000739809	9.4668e-05	0.00102051	0.000536325	9.43992e-06	0.00143939	0.0004601	0.000819096	0.000329644	0.000158755	0.000189661
0.098	0.00192842	0.0011791	0.000368133	0.00136857	0.000741553	9.56515e-05	0.00101463	0.000532369	6.80242e-06	0.00143721	0.000460747	0.000817673	0.000330015	0.000156862	0.000188282
0.099	0.00192724	0.00118039	0.000370637	0.00136593	0.000737842	9.06224e-05	0.00101843	0.000536169	1.1541e-05	0.0014372	0.000458577	0.000818135	0.000329532	0.0001576	0.000188685
0.1	0.0019286	0.00118037	0.000370681	0.00136162	0.000733059	8.53697e-05	0.00101997	0.00053494	5.81894e-06	0.00143673	0.000458948	0.000816123	0.000330636	0.000153957	0.000191857
0.101	0.00192952	0.00118111	0.000370972	0.00136732	0.000738178	8.97506e-05	0.00101671	0.000532414	8.79207e-07	0.00143785	0.000460474	0.000817233	0.000331494	0.000153867	0.000193198
0.102	0.00193153	0.00118379	0.000374258	0.00137315	0.000743989	9.58527e-05	0.00101535	0.000530469	1.61681e-06	0.00144001	0.000461737	0.000819416	0.000333128	0.000157242	0.000193757
0.103	0.00193003	0.00118346	0.00037618	0.00137246	0.000742089	9.43998e-05	0.00101658	0.000532056	3.31555e-06	0.00143969	0.000460425	0.0008192	0.000332475	0.000157965	0.00019439
0.104	0.00192673	0.00118178	0.000373922	0.00137141	0.00073963	9.09576e-05	0.00101805	0.000536236	7.04829e-06	0.00143873	0.000458062	0.000819215	0.000330048	0.000157309	0.000192227
0.105	0.00192058	0.00117664	0.00036829	0.00137246	0.000740748	8.99294e-05	0.00101477	0.000536147	9.59639e-06	0.00143593	0.00045623	0.000817844	0.000327132	0.000155939	0.000188237
0.106	0.00191378	0.00117067	0.000365429	0.00137282	0.000744011	9.45339e-05	0.00101034	0.000533353	1.11163e-05	0.00143231	0.000454651	0.000816011	0.000324702	0.000157026	0.000185238
0.107	0.00191611	0.00117311	0.000368647	0.00137103	0.000742804	9.57185e-05	0.0010092	0.00053342	1.24798e-05	0.00143211	0.000456529	0.000816443	0.000326139	0.000158949	0.000186313
0.108	0.0019187	0.00117603	0.000370346	0.00137172	0.000744123	9.68138e-05	0.00100837	0.000529531	7.67414e-06	0.00143293	0.000458241	0.000816563	0.000329283	0.000158278	0.000188987
0.109	0.00192134	0.00117682	0.000369743	0.00137034	0.000745531	0.000101686	0.0010113	0.000529776	5.64013e-06	0.00143432	0.000458381	0.000817375	0.000329449	0.000159023	0.000188702
0.11	0.00192456	0.00117733	0.00037057	0.00136861	0.000742559	9.7842e-05	0.00101269	0.000530335	4.65665e-06	0.00143529	0.000459577	0.000816742	0.000329815	0.000157689	0.000190156
0.111	0.00192809	0.00118162	0.00037571	0.00136727	0.000740435	9.46904e-05	0.0010155	0.000533822	8.4341e-06	0.00143696	0.000460266	0.000818627	0.000330903	0.000159612	0.000192052
0.112	0.00192617	0.00117907	0.000374012	0.00136645	0.000739295	9.10694e-05	0.00101832	0.000534604	8.92583e-06	0.00143698	0.000458015	0.000817658	0.000329304	0.000158002	0.000191525
0.113	0.00192599	0.00117925	0.000373811	0.0013664	0.000739787	9.27681e-05	0.00101754	0.000532593	5.43896e-06	0.00143664	0.00045828	0.000817211	0.000330209	0.000157339	0.000192488
0.114	0.0019265	0.00118062	0.000374995	0.00136624	0.000740368	9.43998e-05	0.00101883	0.000534224	7.20475e-06	0.00143719	0.000457975	0.000818403	0.000330186	0.000158867	0.000192183
0.115	0.00193111	0.00118334	0.000375219	0.0013677	0.000740636	9.33269e-05	0.00102114	0.000535007	7.8753e-06	0.00143998	0.000459271	0.000819662	0.000331314	0.000158807	0.000192227
0.116	0.00193019	0.00118097	0.000369921	0.00137174	0.000744682	9.67244e-05	0.00102165	0.000535431	6.44479e-06	0.00144119	0.000458234	0.000820362	0.000329359	0.000157697	0.000189254
0.117	0.00192795	0.00117948	0.000368536	0.00137192	0.000743006	9.54503e-05	0.00102212	0.000538851	1.35303e-05	0.00144067	0.000456814	0.000820444	0.000327258	0.000159172	0.000185883
0.118	0.00192914	0.00118229	0.000373319	0.00137074	0.000740949	9.18964e-05	0.00102013	0.000537734	1.36421e-05	0.00144	0.000458446	0.000820325	0.000329529	0.000159619	0.00018916
0.119	0.0019263	0.00118419	0.000378527	0.00136689	0.000735607	8.55262e-05	0.00101877	0.000536281	1.12728e-05	0.00143732	0.000457848	0.000818694	0.000331851	0.000158442	0.000194181
0.12	0.00192503	0.00118207	0.000377476	0.00136933	0.000737798	8.84095e-05	0.00101895	0.000536929	1.25245e-05	0.00143777	0.000456901	0.000818932	0.000330134	0.00015947	0.000192574
0.121	0.00192366	0.00117838	0.000371777	0.00136875	0.000737351	8.9013e-05	0.00101637	0.000535543	1.07363e-05	0.00143626	0.000457397	0.000817092	0.000328754	0.000157175	0.000189927
0.122	0.00191935	0.00117514	0.000367977	0.00137011	0.000739049	8.98624e-05	0.00101678	0.00053599	9.05994e-06	0.00143541	0.000454816	0.000816727	0.000326579	0.000155633	0.000188281
0.123	0.00192163	0.00117746	0.000369698	0.00137469	0.000745487	9.68808e-05	0.00101251	0.000533196	6.24363e-06	0.00143628	0.000457679	0.000818716	0.000328318	0.000157607	0.000189184
0.124	0.00192056	0.00117791	0.000370927	0.00137492	0.000746962	9.91384e-05	0.00101085	0.000532704	8.21058e-06	0.00143544	0.000457861	0.000819193	0.000328613	0.000159425	0.000188724
0.125	0.00191986	0.00117943	0.00037647	0.00137481	0.000746515	9.87807e-05	0.00101678	0.00053722	1.2368e-05	0.00143715	0.000454759	0.000821055	0.000327531	0.00016254	0.000190241
0.126	0.00192252	0.0011795	0.000376783	0.00136975	0.000742	9.47798e-05	0.00101653	0.000535677	1.14739e-05	0.00143627	0.000456644	0.000819059	0.000328755	0.000161012	0.000191449
0.127	0.00192424	0.00117776	0.000371195	0.00136844	0.000741597	9.38634e-05	0.00101298	0.000532436	7.60708e-06	0.00143522	0.00045929	0.000817263	0.000329246	0.000157555	0.000189978
0.128	0.00192416	0.0011761	0.000366032	0.00136707	0.000742201	9.71044e-05	0.00101329	0.000531542	5.26015e-06	0.00143484	0.000459198	0.000816615	0.00032866	0.000156132	0.00018749
0.129	0.00192071	0.00117208	0.000360757	0.00136768	0.000740882	9.80431e-05	0.00101164	0.000531207	5.10369e-06	0.00143334	0.000458082	0.000814722	0.000326754	0.000154635	0.000184457
0.13	0.00191711	0.00116761	0.000356063	0.00136855	0.000742111	9.81772e-05	0.00101486	0.000533151	8.5235e-06	0.00143351	0.000454624	0.00081429	0.000323328	0.000154255	0.000180429
0.131	0.0019259	0.00117295	0.00036107	0.00136779	0.00074267	9.94066e-05	0.00101776	0.000533286	7.60708e-06	0.00143715	0.000458025	0.000816302	0.000326127	0.000156028	0.000183408
0.132	0.0019341	0.00118524	0.000375174	0.00137201	0.00074457	9.96972e-05	0.00102136	0.000535007	6.13187e-06	0.00144249	0.000460435	0.000821607	0.000331893	0.000160334	0.000191848
0.133	0.00193084	0.00118721	0.000381209	0.00137226	0.000743006	9.73279e-05	0.00101718	0.000530805	9.90966e-07	0.00144009	0.000460591	0.00082034	0.000334967	0.000159843	0.000197668
0.134	0.00192467	0.00117928	0.000372358	0.00137136	0.000740703	9.35281e-05	0.00101582	0.000530536	2.15326e-06	0.00143728	0.000457998	0.000816838	0.000331003	0.000156013	0.00019285
0.135	0.00192382	0.00117568	0.000367172	0.00137161	0.000740837	9.20752e-05	0.0010153	0.00053219	5.75189e-06	0.00143691	0.000457766	0.000816235	0.000328302	0.000155	0.000188748
0.136	0.00192051	0.00117664	0.000369117	0.00137492	0.000744503	9.63667e-05	0.00101611	0.000530916	2.6897e-06	0.00143718	0.000455406	0.000817352	0.000328967	0.000156058	0.000190367
0.137	0.00191973	0.00117805	0.000373408	0.00137505	0.000744101	9.59197e-05	0.00101488	0.000530402	1.16978e-06	0.00143655	0.00045555	0.000817516	0.000330005	0.000156833	0.000193451
0.138	0.00191754	0.00117615	0.000372313	0.00137717	0.000746068	9.94513e-05	0.00101242	0.000531095	2.95792e-06	0.00143571	0.00045539	0.00081777	0.000328449	0.000158241	0.000191567
0.139	0.00191752	0.00117496	0.000372939	0.00137659	0.000744145	9.69479e-05	0.00101789	0.000538248	1.21221e-05	0.00143734	0.000452876	0.000819118	0.000324911	0.00016067	0.00018866
0.14	0.00192033	0.00117704	0.000373319	0.00137443	0.000742938	9.40198e-05	0.00101472	0.000537689	1.3955e-05	0.00143649	0.000455985	0.000819223	0.000326431	0.000160431	0.000188662
0.141	0.00192306	0.00117731	0.000372425	0.00137197	0.000744436	9.7842e-05	0.00101208	0.000534627	1.09151e-05	0.0014357	0.000458821	0.00081879	0.000327729	0.000160394	0.000188698
0.142	0.00192451	0.00117811	0.000372648	0.0013719	0.00074457	9.69479e-05	0.00100831	0.000530268	6.42244e-06	0.00143491	0.000461342	0.00081765	0.000330048	0.000158673	0.000190756
0.143	0.00192355	0.00117854	0.000372246	0.00136846	0.000739921	9.23881e-05	0.00101083	0.000530648	4.0308e-06	0.00143428	0.000459906	0.000816369	0.000330641	0.000156222	0.000192228
0.144	0.0019242	0.00117894	0.000372738	0.00136895	0.000742179	9.59868e-05	0.00101092	0.000527899	9.23911e-07	0.00143469	0.000460175	0.000816339	0.000331796	0.000156549	0.000193164
0.145	0.00192675	0.00117782	0.000370301	0.00136868	0.000746224	0.000103855	0.0010168	0.000532973	7.58473e-06	0.00143741	0.000458851	0.000819006	0.000328528	0.00016058	0.000187894
0.146	0.00192673	0.00117621	0.000368692	0.00136578	0.000739921	9.65679e-05	0.00102076	0.000538628	1.51396e-05	0.00143775	0.000457253	0.000818254	0.000325931	0.000160133	0.000185149
0.147	0.00192686	0.00117809	0.000370793	0.00136759	0.000740636	9.52715e-05	0.00102006	0.000536594	1.05128e-05	0.00143817	0.0004575	0.00081844	0.00032775	0.000158859	0.000188369
0.148	0.00192787	0.00117825	0.000370726	0.00136779	0.000740748	9.42657e-05	0.00102196	0.000536102	8.92583e-06	0.00143921	0.000457155	0.000818366	0.000328034	0.000157973	0.000189126
0.149	0.00193019	0.00118187	0.000372604	0.00137197	0.000742804	9.56515e-05	0.00102359	0.000537667	1.02893e-05	0.00144192	0.000457328	0.00082078	0.000329103	0.000159515	0.000189412
0.15	0.00192807	0.00117878	0.000369698	0.00136987	0.000738759	9.08906e-05	0.00102091	0.000533375	3.80729e-06	0.00143961	0.000457582	0.000816972	0.000329736	0.000154799	0.000191134
0.151	0.00192639	0.00117659	0.000367641	0.0013715	0.00074086	9.27681e-05	0.00102306	0.000535141	3.20379e-06	0.00144032	0.000455581	0.000817531	0.000327527	0.000154538	0.000189909
0.152	0.00192176	0.00117378	0.000363171	0.00136975	0.000740525	9.32599e-05	0.00102004	0.000538024	1.02446e-05	0.00143719	0.000454628	0.000817442	0.000324781	0.000155559	0.000184527
0.153	0.00191948	0.00117375	0.000364333	0.0013668	0.000735384	8.5392e-05	0.00101912	0.000539075	1.36197e-05	0.00143514	0.000454053	0.000816071	0.000324942	0.000154448	0.000185274
0.154	0.00192203	0.0011799	0.000375152	0.00136721	0.000735384	8.51015e-05	0.00101812	0.000537734	1.33515e-05	0.00143579	0.000455842	0.000817673	0.000328897	0.000157868	0.000191562
0.155	0.00192183	0.0011805	0.000377789	0.00137409	0.000742603	9.28799e-05	0.00101313	0.000533822	8.56821e-06	0.00143635	0.000457537	0.000818977	0.000330037	0.000159746	0.00019348
0.156	0.00192074	0.00117639	0.000371598	0.00137639	0.000746291	9.72832e-05	0.00101383	0.000534224	9.55168e-06	0.00143698	0.00045648	0.000818969	0.000327195	0.000159478	0.000188866
0.157	0.00191953	0.00117264	0.000365652	0.00137494	0.000745285	9.54503e-05	0.00101213	0.000532481	8.67997e-06	0.00143553	0.000456725	0.000816801	0.000326015	0.000156594	0.000186175
0.158	0.00192069	0.00117228	0.000363439	0.00137215	0.000745889	9.77526e-05	0.001009	0.000528525	3.91904e-06	0.00143394	0.000458977	0.000815564	0.000327484	0.000155037	0.00018648
0.159	0.00192214	0.00117443	0.000365339	0.00136924	0.000745151	0.000100703	0.0010088	0.000527318	1.10272e-06	0.00143339	0.00046004	0.000815631	0.000329261	0.000155715	0.000188247
0.16	0.0019221	0.00117478	0.000367887	0.00137004	0.000743363	9.95407e-05	0.00101401	0.000532794	8.72467e-06	0.00143538	0.000457559	0.00081698	0.000327264	0.000158718	0.000186751
0.161	0.0019227	0.00117371	0.000366725	0.00136984	0.000743251	9.72832e-05	0.00102	0.000538739	1.61678e-05	0.00143751	0.000455142	0.000818567	0.000324116	0.000160059	0.000183516
0.162	0.001925	0.00117501	0.00036791	0.00136835	0.000742111	9.65009e-05	0.00101895	0.000535945	1.21221e-05	0.00143743	0.000456963	0.000817688	0.000326165	0.000158844	0.000185906
0.163	0.00192773	0.00117854	0.000369296	0.001367	0.00074115	9.67691e-05	0.00102024	0.000534537	9.23876e-06	0.00143833	0.000457929	0.000818075	0.000328819	0.000158434	0.000187782
0.164	0.0019288	0.00117932	0.000368804	0.00136857	0.000741776	9.74396e-05	0.0010172	0.00053409	9.43992e-06	0.00143819	0.000459772	0.000818396	0.000329368	0.000158561	0.000187317
0.165	0.00192789	0.001181	0.00037352	0.0013698	0.000742357	9.99654e-05	0.00101946	0.00053523	9.23876e-06	0.00143905	0.000458156	0.000819528	0.000329727	0.000160908	0.000189633
0.166	0.00192959	0.00117939	0.000370592	0.00136937	0.000741866	9.96525e-05	0.00102161	0.000536057	9.1717e-06	0.00144019	0.000458114	0.000819103	0.000328546	0.000159805	0.000188069
0.167	0.00192693	0.00117679	0.000366837	0.00137152	0.000742559	9.82219e-05	0.00102413	0.000539298	1.20998e-05	0.00144086	0.000455375	0.00081955	0.000325647	0.000159053	0.000185027
0.168	0.001924	0.00117592	0.000367463	0.00137425	0.000743766	9.56068e-05	0.00102453	0.000540483	1.29491e-05	0.00144093	0.000453425	0.000820057	0.000324517	0.000158673	0.00018548
0.169	0.00192529	0.00117742	0.000367686	0.00137427	0.000742648	9.27234e-05	0.00101935	0.000534984	6.82477e-06	0.00143964	0.000456497	0.000818351	0.00032784	0.000155745	0.000188505
0.17	0.00192503	0.00117831	0.000368826	0.00137279	0.000742	9.02424e-05	0.00101886	0.000535253	7.54003e-06	0.00143889	0.000456687	0.000818522	0.000328289	0.000155536	0.000189286
0.171	0.00192232	0.00117608	0.000368737	0.00137107	0.000741642	9.35504e-05	0.0010208	0.000538717	1.18092e-05	0.00143807	0.000454479	0.000818813	0.000325613	0.000158032	0.000186997
0.172	0.00192009	0.00117387	0.000365719	0.0013685	0.000739541	9.24328e-05	0.00102167	0.000541243	1.4782e-05	0.00143675	0.000453079	0.000818217	0.000323567	0.000157645	0.000184333
0.173	0.00191886	0.00117344	0.000366367	0.00136944	0.000742693	9.69479e-05	0.00101535	0.000538248	1.42679e-05	0.00143455	0.000455261	0.000818127	0.000324246	0.000159194	0.000184118
0.174	0.00192313	0.00117693	0.000370368	0.00136917	0.000743229	9.76631e-05	0.00101414	0.000536862	1.53631e-05	0.00143548	0.000458107	0.000819006	0.000326693	0.000161132	0.000185818
0.175	0.0019263	0.00118138	0.000375398	0.00136732	0.000739452	9.1427e-05	0.00101756	0.000537845	1.52067e-05	0.00143706	0.000458367	0.000819558	0.000329159	0.000160677	0.000189818
0.176	0.00192601	0.00117979	0.000374951	0.00136542	0.000738178	8.97953e-05	0.00101716	0.000535543	1.21445e-05	0.0014362	0.000458542	0.000817837	0.000329428	0.000158963	0.000191037
0.177	0.00192601	0.00117881	0.000372581	0.00136258	0.000736099	8.88342e-05	0.00101745	0.000535454	1.13622e-05	0.00143535	0.000458631	0.000816786	0.000329178	0.000157593	0.000190173
0.178	0.00192825	0.00118095	0.000374682	0.00136408	0.000739027	9.24105e-05	0.00101631	0.000533263	9.05994e-06	0.00143621	0.000460228	0.000817747	0.000330942	0.000158718	0.000191618
0.179	0.00193057	0.00118077	0.000374258	0.00136571	0.000740413	9.51151e-05	0.0010189	0.000533174	7.09299e-06	0.00143839	0.00046016	0.00081812	0.000330719	0.000158822	0.000191693
0.18	0.00192581	0.00117364	0.000365451	0.00136817	0.000742581	9.8289e-05	0.00102386	0.000539522	1.4022e-05	0.00143928	0.000455159	0.000818582	0.00032382	0.000159254	0.000183475
0.181	0.00192319	0.00117067	0.000361674	0.0013696	0.00074314	9.88478e-05	0.00102482	0.000542986	1.88947e-05	0.00143921	0.000453212	0.000818932	0.000320632	0.000159805	0.000179335
0.182	0.001924	0.00117413	0.000364289	0.00137476	0.00074571	0.000101575	0.00102974	0.000544059	1.94312e-05	0.00144283	0.000450998	0.000821301	0.000321767	0.000161765	0.000180136
0.183	0.00192791	0.00117979	0.000370368	0.00137219	0.000742693	9.72832e-05	0.00102583	0.000539298	1.35079e-05	0.00144198	0.000455071	0.000820593	0.000327275	0.000160387	0.000186612
0.184	0.00192552	0.00117843	0.000370748	0.00136823	0.000738915	9.24105e-05	0.00101939	0.000533822	7.49532e-06	0.00143771	0.000457041	0.000817054	0.000329329	0.000156885	0.000190016
0.185	0.00192266	0.0011765	0.000369027	0.00136879	0.000739653	9.29022e-05	0.00102029	0.00053371	4.74606e-06	0.00143725	0.000455063	0.000816622	0.000328236	0.000155559	0.000190051
0.186	0.00192109	0.00117554	0.000368156	0.00136768	0.000737082	8.88566e-05	0.00102212	0.00053751	9.50698e-06	0.00143696	0.000453474	0.000816712	0.000326385	0.000155506	0.000188385
0.187	0.00192143	0.00117335	0.000364088	0.00137089	0.00074086	9.28352e-05	0.00102163	0.000541869	1.58325e-05	0.00143798	0.000453636	0.000818694	0.000322857	0.000157585	0.000182934
0.188	0.00192004	0.00117351	0.000364848	0.00137543	0.000746112	9.80431e-05	0.00102123	0.000543858	2.15099e-05	0.0014389	0.000452757	0.00082116	0.000321464	0.000161467	0.000180242
0.189	0.00192049	0.00117565	0.000367999	0.00137771	0.000746604	9.69032e-05	0.00102268	0.000543389	2.13311e-05	0.00144029	0.000452165	0.000821882	0.000322785	0.000162078	0.000182292
0.19	0.00192076	0.00117659	0.000370234	0.00137344	0.00074305	9.41092e-05	0.00101152	0.000531855	6.93653e-06	0.00143524	0.000457756	0.000817166	0.000328697	0.000157093	0.000189662
0.191	0.00192062	0.00117375	0.000367999	0.00137011	0.000742246	9.49809e-05	0.0010075	0.0005281	2.1309e-06	0.00143275	0.000459772	0.0008147	0.000328869	0.000155037	0.000190184
0.192	0.00192201	0.00117364	0.000367887	0.00136996	0.000744302	9.94289e-05	0.00101117	0.000531743	4.47784e-06	0.00143438	0.000458826	0.000816563	0.000326994	0.000157265	0.000188482
0.193	0.0019215	0.00117655	0.00037314	0.00136723	0.000742	9.82443e-05	0.00101293	0.000532548	6.82477e-06	0.00143389	0.000457934	0.000817032	0.000328491	0.000159403	0.000190662
0.194	0.00192094	0.00117485	0.000370212	0.00136611	0.000740994	9.48245e-05	0.00101532	0.000533107	7.38356e-06	0.00143412	0.000456621	0.000816317	0.000327435	0.000157473	0.000189354
0.195	0.00192467	0.00117686	0.00037095	0.0013662	0.000740703	9.38186e-05	0.00101649	0.000534448	1.17422e-05	0.00143579	0.000458072	0.000817338	0.000327991	0.000158837	0.000188223
0.196	0.00192735	0.0011789	0.000371575	0.0013666	0.000742469	9.73502e-05	0.00102194	0.000539701	1.58772e-05	0.00143863	0.000456983	0.000820355	0.000326638	0.000161601	0.00018635
0.197	0.00192556	0.00117686	0.000369653	0.00136303	0.000736993	9.22093e-05	0.00102525	0.000539611	1.31727e-05	0.00143795	0.000454809	0.000817822	0.000326224	0.000158345	0.000187217
0.198	0.00193153	0.00117934	0.000370815	0.00136799	0.00073925	9.27458e-05	0.00102275	0.000536616	9.23876e-06	0.00144075	0.000458742	0.000818403	0.000328593	0.0001576	0.000189312
0.199	0.0019337	0.0011814	0.000370503	0.00136951	0.000741173	9.3394e-05	0.00102136	0.000536594	1.03563e-05	0.00144152	0.000460413	0.000819722	0.000329501	0.000158084	0.000188587
0.2	0.00193008	0.00117999	0.000368156	0.00136868	0.000740904	9.50256e-05	0.00102201	0.000537577	1.12504e-05	0.00144026	0.000458247	0.000819491	0.000328338	0.000158144	0.000186637
0.201	0.00192847	0.00117805	0.000367798	0.00137139	0.000741374	9.35504e-05	0.001024	0.000538404	1.23009e-05	0.00144128	0.000456269	0.000819275	0.000326859	0.000157883	0.000186275
0.202	0.00192697	0.001178	0.000370324	0.00136984	0.000740927	9.27458e-05	0.00102096	0.000538136	1.27703e-05	0.00143926	0.000456978	0.000819021	0.000327003	0.000158613	0.000187657
0.203	0.00192554	0.00117778	0.000370547	0.00136944	0.000739854	9.03988e-05	0.00102308	0.00054131	1.57431e-05	0.00143935	0.000455274	0.000819647	0.00032565	0.000158896	0.000187057
0.204	0.00192176	0.00117407	0.000366725	0.00136799	0.000737999	8.81637e-05	0.00102205	0.000538963	1.15857e-05	0.00143727	0.000453839	0.00081701	0.000324841	0.000155491	0.000186898
0.205	0.00191989	0.00117291	0.000364356	0.00136904	0.000739228	8.96165e-05	0.00102163	0.000538717	1.16975e-05	0.00143685	0.000452952	0.00081695	0.000324159	0.000155223	0.000185257
0.206	0.00191966	0.00117422	0.000367239	0.00137273	0.000744615	9.65009e-05	0.00101555	0.000538069	1.50949e-05	0.00143598	0.000455364	0.000818969	0.00032453	0.000159612	0.00018436
0.207	0.00191857	0.00117373	0.000367686	0.00137212	0.000744235	9.75067e-05	0.00101497	0.000537868	1.58772e-05	0.00143522	0.000455093	0.000818612	0.000324392	0.000160357	0.000184133
0.208	0.00191922	0.0011734	0.000365898	0.00137219	0.000744905	9.68361e-05	0.00101224	0.000532526	9.21641e-06	0.00143455	0.000456692	0.000816943	0.000326452	0.000157317	0.000185873
0.209	0.00192205	0.00117429	0.000367776	0.00137266	0.000746738	0.000101396	0.00101349	0.00053143	6.80242e-06	0.00143607	0.000457588	0.000817487	0.000327218	0.000158658	0.000187175
0.21	0.00192673	0.00117829	0.000372693	0.00136779	0.000742871	9.92278e-05	0.0010153	0.00053371	8.54585e-06	0.0014366	0.000459592	0.000818291	0.000328843	0.000160156	0.000189565
0.211	0.00192871	0.00117925	0.000373475	0.00136837	0.000744101	9.9943e-05	0.00101499	0.000532772	7.85295e-06	0.00143736	0.000460753	0.000818708	0.000329635	0.000160424	0.000190167
0.212	0.0019263	0.00117612	0.000369944	0.00136772	0.00074314	9.90043e-05	0.00101394	0.000531229	6.48949e-06	0.00143599	0.000459996	0.000816831	0.000328702	0.000158479	0.000188885
0.213	0.00192348	0.00117219	0.000363015	0.00136624	0.000739519	9.31928e-05	0.00101756	0.000532213	6.04246e-06	0.00143576	0.000456946	0.00081464	0.000326535	0.000154083	0.000186113
0.214	0.00192471	0.00117391	0.000364758	0.00136922	0.000741888	9.46457e-05	0.00102241	0.000536191	7.56238e-06	0.00143878	0.000455156	0.00081733	0.000325485	0.000155655	0.000186249
0.215	0.00192541	0.00117378	0.000365496	0.00137183	0.000744235	9.70373e-05	0.00102049	0.000534738	7.20475e-06	0.00143924	0.00045621	0.000817583	0.000325772	0.000156579	0.000186419
0.216	0.00192641	0.00117449	0.000365898	0.00137246	0.000744056	9.73055e-05	0.00102299	0.000537063	1.05128e-05	0.00144062	0.000455551	0.000818537	0.000325176	0.000157905	0.000185281
0.217	0.00192757	0.0011763	0.000367798	0.00137201	0.000741329	9.40422e-05	0.00102263	0.000539231	1.39103e-05	0.00144074	0.000456369	0.000818954	0.000325552	0.000158583	0.000185562
0.218	0.0019295	0.00117845	0.000371799	0.00136788	0.000736501	8.75602e-05	0.00102241	0.000539633	1.39103e-05	0.00143993	0.000457816	0.000818194	0.000327149	0.000157756	0.000188989
0.219	0.0019307	0.00118042	0.000372782	0.00137322	0.000741597	9.19411e-05	0.00102161	0.00053713	9.70815e-06	0.00144184	0.000458418	0.000819714	0.00032868	0.000158144	0.000190376
0.22	0.00192829	0.00118017	0.000373811	0.00137505	0.000744347	9.45563e-05	0.0010206	0.000538672	1.15633e-05	0.00144131	0.000457459	0.000821063	0.000327557	0.000159977	0.000189778
0.221	0.0019215	0.00117552	0.000369966	0.00137695	0.000745174	9.45339e-05	0.00101959	0.000540438	1.6816e-05	0.00143935	0.000454177	0.000820377	0.000324151	0.000160439	0.00018557
0.222	0.00191593	0.00117029	0.000365786	0.00137355	0.000743766	9.48692e-05	0.00101783	0.000538739	1.55196e-05	0.00143577	0.000452272	0.000817598	0.000322184	0.000158725	0.000183657
0.223	0.00191792	0.00117257	0.000370234	0.00137458	0.000746582	9.69926e-05	0.00101836	0.000538806	1.33515e-05	0.00143696	0.000453009	0.000819319	0.000323082	0.000160193	0.000186647
0.224	0.00191656	0.0011715	0.000369698	0.00137152	0.000744727	9.42657e-05	0.0010166	0.000538248	1.50949e-05	0.00143489	0.000453313	0.000818157	0.000322948	0.000159686	0.000186134
0.225	0.00191886	0.00117288	0.000370771	0.00137007	0.000743095	9.26117e-05	0.00101662	0.000538963	1.73971e-05	0.00143518	0.000454629	0.000818314	0.000323585	0.00016026	0.000186146
0.226	0.00192232	0.00117447	0.000369273	0.0013675	0.000741553	9.22987e-05	0.00101463	0.000536236	1.1608e-05	0.00143482	0.000457575	0.00081742	0.00032581	0.000157727	0.000187594
0.227	0.00192355	0.00117185	0.000362858	0.0013698	0.000744973	9.68361e-05	0.0010155	0.000536772	1.09151e-05	0.00143628	0.000457661	0.000817867	0.000323755	0.00015687	0.000183491
0.228	0.0019193	0.00116855	0.000360914	0.00136756	0.000743497	9.60315e-05	0.00101251	0.000532503	5.50602e-06	0.00143313	0.00045694	0.000814849	0.000323969	0.00015415	0.000184694
0.229	0.00192605	0.00117449	0.000367798	0.00136439	0.000739183	9.41539e-05	0.00101331	0.000529799	1.84033e-06	0.00143459	0.000460402	0.000814491	0.000328878	0.000154597	0.000190319
0.23	0.00192798	0.00117637	0.000368245	0.00137069	0.000745464	0.000101016	0.00101803	0.000535096	7.45062e-06	0.0014389	0.000458793	0.000818977	0.000326896	0.000158904	0.000187234
0.231	0.00192449	0.00117364	0.000364758	0.00136984	0.000743989	9.80208e-05	0.00101868	0.000536258	1.04458e-05	0.00143767	0.0004567	0.000817963	0.000325068	0.000157742	0.000184551
0.232	0.00192188	0.00117268	0.000365026	0.0013689	0.000740189	9.29246e-05	0.00102393	0.000539633	1.2815e-05	0.00143824	0.00045297	0.000817501	0.000323528	0.000156922	0.000184621
0.233	0.00192176	0.00117279	0.000363752	0.00136868	0.000740435	9.41986e-05	0.00102114	0.000534224	6.04246e-06	0.00143719	0.000454206	0.000815818	0.00032589	0.000154664	0.000186363
0.234	0.0019227	0.00117228	0.000364155	0.0013711	0.000742335	9.50703e-05	0.00101877	0.000530022	-7.74821e-07	0.00143752	0.000455614	0.000814879	0.000327216	0.000152817	0.000189194
0.235	0.00192328	0.00117425	0.000365496	0.0013732	0.000744548	9.80878e-05	0.00102051	0.000536415	7.33886e-06	0.001439	0.000454969	0.000818403	0.000325266	0.000156974	0.000186198
0.236	0.00192103	0.00117375	0.000365876	0.00137449	0.000745487	9.77526e-05	0.00101959	0.000538963	1.41785e-05	0.00143837	0.000454098	0.000819401	0.000323786	0.000159269	0.000183741
0.237	0.00192013	0.00117427	0.000366926	0.00137764	0.000749488	0.000101217	0.00102196	0.000540192	1.48267e-05	0.00143991	0.000452311	0.000821316	0.000323083	0.00016099	0.000183502
0.238	0.00192116	0.00117574	0.000369586	0.00137796	0.000750158	0.000101798	0.00101743	0.000536281	1.08704e-05	0.00143885	0.000454934	0.000820728	0.00032552	0.000160752	0.000186483
0.239	0.00192056	0.00117425	0.000366882	0.00137657	0.000748638	9.99654e-05	0.00101774	0.000538136	1.29715e-05	0.00143829	0.000454562	0.00082034	0.00032406	0.000159939	0.00018442
0.24	0.00191915	0.00117331	0.000369072	0.00137664	0.000748482	9.98089e-05	0.0010128	0.00053333	7.76354e-06	0.0014362	0.0004561	0.000818373	0.000325663	0.000158881	0.000187758
0.241	0.00191843	0.00117369	0.000371799	0.00137603	0.000749845	9.93842e-05	0.00101161	0.000532682	6.15422e-06	0.00143536	0.000456311	0.000818738	0.000326009	0.000159112	0.000189999
0.242	0.00191803	0.0011732	0.000370972	0.00137431	0.000748079	9.77973e-05	0.00101376	0.000536102	1.35303e-05	0.00143537	0.000455217	0.000819126	0.000324435	0.000160766	0.000186855
0.243	0.0019208	0.00117449	0.000371128	0.00137389	0.00074989	0.000102133	0.00101655	0.000538739	1.75536e-05	0.00143708	0.000455424	0.000821041	0.000323793	0.000163605	0.000184629
0.244	0.00192237	0.00117353	0.000367753	0.00136747	0.00074685	0.000102022	0.00101774	0.000536035	1.0401e-05	0.00143586	0.000456175	0.000818805	0.000324782	0.000160059	0.000185611
0.245	0.00192212	0.00117127	0.000362858	0.00136738	0.000747141	0.000103944	0.00101895	0.000535007	7.09299e-06	0.00143615	0.000455498	0.000817807	0.000323966	0.000157965	0.000183932
0.246	0.00192096	0.00117018	0.000361159	0.00136781	0.000744168	9.97866e-05	0.00102145	0.000535342	6.46714e-06	0.00143674	0.000453699	0.000816563	0.000323551	0.000155804	0.000183862
0.247	0.00192123	0.00117083	0.000360645	0.00136654	0.000742156	9.45116e-05	0.00102114	0.000535007	4.6343e-06	0.0014363	0.000454083	0.000815996	0.000324278	0.000153264	0.000185135
0.248	0.00192082	0.00117047	0.000360578	0.00136665	0.000741821	9.30363e-05	0.00101877	0.000533219	2.95792e-06	0.00143541	0.000454944	0.000815169	0.000324895	0.000152191	0.000186004
0.249	0.00192505	0.00117579	0.000365764	0.00136667	0.000740592	9.08012e-05	0.00102185	0.000534828	5.26015e-06	0.00143786	0.000455788	0.000817069	0.000327253	0.000153942	0.000188363
0.25	0.00192563	0.00117633	0.0003682	0.00136611	0.000739697	9.09353e-05	0.00102413	0.000537309	7.69649e-06	0.00143862	0.000455103	0.000817777	0.000326585	0.000155611	0.000188754
0.251	0.00192605	0.0011744	0.000367574	0.00137038	0.000743453	9.28575e-05	0.00102427	0.000539701	1.2748e-05	0.00144023	0.000454935	0.000819185	0.000324058	0.000157727	0.000186095
0.252	0.00192449	0.00117304	0.000365362	0.00137313	0.000747789	9.90043e-05	0.00102304	0.000540349	1.40891e-05	0.00144022	0.000454457	0.000820392	0.000322533	0.000159485	0.00018328
0.253	0.0019212	0.0011736	0.000365384	0.00137782	0.000750248	0.000101463	0.00102288	0.000543724	1.96994e-05	0.00144064	0.000452445	0.000822523	0.000321097	0.000162182	0.000180664
0.254	0.00191812	0.00117335	0.000367507	0.00137554	0.000747141	9.73726e-05	0.00102011	0.000540304	1.75536e-05	0.00143792	0.000452244	0.000820266	0.000322797	0.000160811	0.000183399
0.255	0.00191501	0.00117049	0.00036592	0.00137641	0.000747364	9.71714e-05	0.00102002	0.000538471	1.35973e-05	0.00143715	0.000450578	0.000818776	0.000322005	0.000158896	0.000184093
0.256	0.0019139	0.0011675	0.000360131	0.00137554	0.000748616	9.85125e-05	0.00101736	0.000535655	9.19406e-06	0.0014356	0.000451276	0.000817256	0.000321464	0.000155946	0.000182382
0.257	0.00191633	0.00117031	0.000363708	0.00137422	0.000749912	0.000102089	0.00101544	0.000533889	6.42244e-06	0.00143533	0.000453546	0.000818038	0.000323635	0.000157406	0.000184955
0.258	0.00191229	0.00116658	0.000362009	0.00137324	0.000752326	0.000105754	0.00101282	0.000533263	7.27181e-06	0.00143278	0.000452679	0.00081739	0.000321632	0.000158345	0.000183123
0.259	0.00191772	0.00116857	0.000362881	0.00137279	0.000751075	0.000105509	0.00101108	0.000532324	8.29999e-06	0.00143386	0.000456395	0.000817323	0.000323254	0.000158896	0.00018322
0.26	0.00192315	0.00117378	0.000368111	0.00137036	0.000747632	0.000100636	0.00101418	0.00053333	1.10269e-05	0.0014359	0.000458013	0.000818247	0.00032601	0.000159925	0.000185778
0.261	0.00192818	0.0011772	0.000370905	0.00136761	0.000744749	9.48692e-05	0.00101763	0.000535454	1.06693e-05	0.0014378	0.000459317	0.000819133	0.000327274	0.000158814	0.000188439
0.262	0.00192802	0.00117677	0.000368245	0.00136832	0.000746045	9.71714e-05	0.00101716	0.000531609	1.57211e-06	0.00143783	0.000459394	0.000818142	0.000328568	0.000155663	0.000190206
0.263	0.0019269	0.00117474	0.000365116	0.0013687	0.000746112	9.96301e-05	0.0010206	0.000536169	6.5342e-06	0.00143874	0.000457193	0.000819006	0.000325465	0.000157093	0.000186069
0.264	0.00193041	0.00117793	0.000369698	0.00136432	0.000739697	9.25222e-05	0.00102366	0.000538672	1.05575e-05	0.00143947	0.000458023	0.000818768	0.000326884	0.000157593	0.000188205
0.265	0.00192787	0.00117583	0.000368401	0.00137029	0.000746448	0.000100636	0.00102183	0.000536303	8.72467e-06	0.00143999	0.000457023	0.000819528	0.000325968	0.000159254	0.000186866
0.266	0.00192255	0.00117223	0.000363149	0.00137476	0.000751276	0.000106581	0.00102181	0.000535655	8.12117e-06	0.0014397	0.000453868	0.000819722	0.000323762	0.000159284	0.000183287
0.267	0.00192583	0.00117715	0.000371285	0.00137286	0.000747141	0.000100189	0.00102413	0.000538225	9.8199e-06	0.00144094	0.000454689	0.000820839	0.000325777	0.000160431	0.000188112
0.268	0.00193032	0.00117979	0.000374705	0.00136928	0.000744123	9.54503e-05	0.0010248	0.000540684	1.27927e-05	0.00144147	0.000457057	0.000821532	0.000326509	0.000160983	0.000189647
0.269	0.00192751	0.00117836	0.000371687	0.0013723	0.000745956	9.56738e-05	0.00102304	0.000540952	1.37091e-05	0.00144095	0.000456127	0.000821756	0.000325394	0.000160357	0.00018755
0.27	0.00192243	0.00117512	0.00036867	0.00137478	0.000745777	9.3081e-05	0.00102585	0.00054473	1.81795e-05	0.00144102	0.000451946	0.000821875	0.00032201	0.000159977	0.000184573
0.271	0.0019223	0.00117751	0.000372335	0.00137387	0.000746783	9.46904e-05	0.00102221	0.000542942	1.8783e-05	0.00143946	0.000453616	0.000822411	0.000323974	0.000161936	0.000186122
0.272	0.00192214	0.00117742	0.000371754	0.00137067	0.000744168	9.29916e-05	0.00101899	0.000539164	1.53855e-05	0.00143727	0.000455245	0.000820251	0.000325859	0.000160044	0.000187408
0.273	0.00191986	0.00117384	0.00036829	0.00137058	0.000746515	9.49362e-05	0.00101454	0.000535007	1.15186e-05	0.001435	0.000456085	0.000818455	0.000325438	0.000158248	0.000186622
0.274	0.00191656	0.00116924	0.000363082	0.00137078	0.000746247	9.49586e-05	0.00101302	0.00053295	9.35052e-06	0.00143345	0.000455015	0.000816145	0.000323852	0.000155797	0.000184547
0.275	0.00192221	0.0011761	0.000369072	0.00136578	0.00074238	9.21646e-05	0.00101617	0.000535476	1.20774e-05	0.00143472	0.000456936	0.000817986	0.000326936	0.000157771	0.000187322
0.276	0.00192579	0.0011795	0.000372872	0.00136678	0.000745017	9.52492e-05	0.00101548	0.000534783	1.23904e-05	0.00143602	0.000459085	0.000819766	0.000328794	0.00016017	0.000188806
0.277	0.00192503	0.00117583	0.000369251	0.00136654	0.000746336	9.7529e-05	0.00102102	0.000539924	1.62572e-05	0.00143753	0.000456164	0.000820698	0.000324411	0.000161012	0.000184861
0.278	0.00192402	0.00117185	0.000364423	0.00136725	0.00074609	9.76855e-05	0.00101801	0.000534917	9.14935e-06	0.00143643	0.000456951	0.000817621	0.000324438	0.000157086	0.000184935
0.279	0.00192176	0.00116837	0.00035774	0.00136734	0.000747565	0.000100524	0.00101472	0.000531207	5.10369e-06	0.00143461	0.000457247	0.000815713	0.000324001	0.000154456	0.000182399
0.28	0.00192138	0.00116738	0.000356332	0.00136709	0.000748146	0.000101016	0.00102098	0.000537063	1.16304e-05	0.00143649	0.000454195	0.000817531	0.000320838	0.000156326	0.000178883
0.281	0.00192623	0.00117221	0.000363149	0.00136752	0.000746671	9.89372e-05	0.00101933	0.000535163	1.07363e-05	0.00143769	0.000457508	0.000818016	0.000324462	0.000157607	0.000183386
0.282	0.00192467	0.0011717	0.000363283	0.00136779	0.000746917	9.83561e-05	0.00102438	0.000539298	1.35079e-05	0.00143894	0.000454345	0.000819305	0.000322354	0.000158382	0.00018245
0.283	0.00192556	0.00117635	0.00036782	0.00137051	0.0007498	0.000101821	0.00102105	0.000536862	8.92583e-06	0.00143904	0.000456136	0.000821003	0.000325634	0.000159522	0.000186275
0.284	0.00192563	0.00117583	0.000367239	0.0013708	0.000747766	9.88478e-05	0.00101749	0.00053266	4.16491e-06	0.00143798	0.00045778	0.000818753	0.00032741	0.000156751	0.000188336
0.285	0.00192304	0.00117574	0.000368469	0.00136656	0.000742201	9.3014e-05	0.00101908	0.000533978	4.65665e-06	0.00143622	0.000455988	0.000817308	0.000327409	0.00015538	0.000189755
0.286	0.00192255	0.00117447	0.000368848	0.00137208	0.000745576	9.46457e-05	0.00102091	0.000536504	5.48367e-06	0.00143851	0.000454473	0.00081885	0.000325234	0.000156326	0.000189372
0.287	0.00192199	0.0011751	0.000369966	0.0013746	0.000750024	9.94513e-05	0.00101944	0.000534493	3.40495e-06	0.00143868	0.000454673	0.000819871	0.000325963	0.000157607	0.000190075
0.288	0.00191993	0.0011746	0.000370905	0.00137219	0.000747789	9.76855e-05	0.00101673	0.000533978	5.66248e-06	0.00143628	0.000454997	0.00081879	0.000326161	0.000158084	0.000189964
0.289	0.00191877	0.00117409	0.000369653	0.00137443	0.000749331	9.79984e-05	0.00102009	0.000540349	1.57208e-05	0.00143776	0.000452677	0.000821257	0.000322935	0.000161124	0.000185218
0.29	0.00192015	0.00117387	0.000369251	0.00137603	0.000751097	9.9563e-05	0.00101743	0.000538561	1.66148e-05	0.00143787	0.00045453	0.000821175	0.000323398	0.00016181	0.000184375
0.291	0.00191991	0.0011715	0.000365116	0.00137103	0.000747454	9.48692e-05	0.00101369	0.000534157	9.70815e-06	0.00143488	0.000456469	0.000817703	0.000324425	0.000156564	0.000185562
0.292	0.00191673	0.00116886	0.000361785	0.00136915	0.000746738	9.50033e-05	0.00101034	0.00053114	5.30485e-06	0.00143207	0.000456462	0.000815579	0.000324385	0.000154031	0.000185426
0.293	0.00191828	0.00117103	0.00036487	0.00136759	0.00074723	9.73726e-05	0.00101769	0.000537018	1.32621e-05	0.00143452	0.000454007	0.000818425	0.000322945	0.000158502	0.000183602
0.294	0.00192116	0.00117364	0.000369474	0.00136707	0.000746425	9.79761e-05	0.00102076	0.000539142	1.50279e-05	0.00143633	0.00045418	0.000819737	0.000323541	0.000160826	0.000185393
0.295	0.00192538	0.00117463	0.000368424	0.00136714	0.000747252	0.000100614	0.00101955	0.00053751	1.44244e-05	0.00143736	0.000456982	0.000819796	0.000324694	0.000161154	0.000184602
0.296	0.0019259	0.00117577	0.000369228	0.00136341	0.000742559	9.2567e-05	0.001025	0.000540751	1.46479e-05	0.0014381	0.000455069	0.000819692	0.000324458	0.000158814	0.000186342
0.297	0.00192943	0.00117952	0.000373162	0.00136066	0.000740033	9.11811e-05	0.00102368	0.00053713	9.64109e-06	0.00143792	0.00045779	0.000818895	0.000328376	0.000157995	0.000190748
0.298	0.00193137	0.00117999	0.000373721	0.00136627	0.00074419	9.65903e-05	0.00102022	0.000532839	3.62847e-06	0.00143929	0.000459946	0.000819006	0.000329999	0.00015798	0.000192532
0.299	0.00192804	0.00117655	0.000369676	0.00136989	0.000744011	9.40869e-05	0.00102178	0.000535476	6.66831e-06	0.00143991	0.000457169	0.000818679	0.000326994	0.00015681	0.000189458
0.3	0.00192507	0.00117253	0.000362322	0.00136575	0.000741486	9.00189e-05	0.00102661	0.000542025	1.52067e-05	0.00143915	0.000453704	0.000818679	0.00032226	0.000155849	0.000182681
0.301	0.00192299	0.00116928	0.00035689	0.0013654	0.000740882	8.95048e-05	0.00102306	0.000539343	1.27927e-05	0.00143715	0.000454238	0.000816503	0.000321707	0.000153063	0.000180639
0.302	0.00192069	0.00117054	0.00035993	0.00136911	0.000743296	9.20752e-05	0.00102422	0.000540081	1.44467e-05	0.00143801	0.000452189	0.000817971	0.000321793	0.000155484	0.00018126
0.303	0.00191868	0.00117071	0.000362299	0.00137179	0.000743184	8.99518e-05	0.00102572	0.000543411	1.77324e-05	0.00143873	0.000450228	0.000819103	0.000320469	0.000156661	0.000181712
0.304	0.0019177	0.00116973	0.000361741	0.00137427	0.000747789	9.36175e-05	0.00102377	0.000542584	1.86488e-05	0.00143858	0.000450418	0.000820035	0.000319755	0.000158002	0.00018038
0.305	0.00191264	0.00116481	0.000357561	0.00137664	0.00075179	9.81325e-05	0.00102022	0.000539723	1.67713e-05	0.0014365	0.000449214	0.000818776	0.000317884	0.000157488	0.00017798
0.306	0.00191249	0.00116513	0.000359438	0.00137787	0.00075284	9.91384e-05	0.001017	0.000538695	1.50502e-05	0.00143579	0.000450544	0.000818887	0.000318396	0.000157876	0.00017955
0.307	0.00191372	0.00116754	0.000361249	0.00137476	0.00075094	9.88254e-05	0.00101421	0.000534984	1.06246e-05	0.00143423	0.000452694	0.000817822	0.000321538	0.0001569	0.000182384
0.308	0.00191363	0.00116602	0.000360891	0.00137067	0.000749085	0.000100971	0.00100933	0.000529955	6.10952e-06	0.00143121	0.000455176	0.00081502	0.000323118	0.000155991	0.000183679
0.309	0.00191542	0.00116691	0.000362791	0.0013706	0.000751075	0.000103832	0.00101155	0.000532235	8.65761e-06	0.00143252	0.000455104	0.000816742	0.000322395	0.000158427	0.000183271
0.31	0.00191879	0.00117058	0.00036677	0.00136882	0.000748906	0.000101821	0.00101615	0.000536348	1.33738e-05	0.00143459	0.0004549	0.000818612	0.000322811	0.000160655	0.000183897
0.311	0.00191892	0.00116989	0.000363328	0.00136727	0.00074723	9.89595e-05	0.0010181	0.000534783	1.02893e-05	0.00143476	0.000454191	0.0008173	0.000323298	0.000157525	0.000183661
0.312	0.00192275	0.00117291	0.00036554	0.0013668	0.00074542	9.59644e-05	0.00101684	0.000532727	7.98706e-06	0.00143546	0.000456838	0.000817017	0.00032604	0.000156497	0.000186304
0.313	0.00192735	0.00117476	0.000367038	0.0013656	0.000743631	9.37739e-05	0.00102129	0.000536951	1.29044e-05	0.00143808	0.000457358	0.000818448	0.00032542	0.000157905	0.000185573
0.314	0.00192903	0.00117463	0.000364557	0.001366	0.00074352	9.40869e-05	0.00101863	0.000532347	6.17657e-06	0.00143789	0.000459435	0.000816831	0.000327356	0.00015494	0.000186779
0.315	0.00192999	0.001178	0.000370234	0.00136989	0.000745978	9.81772e-05	0.00102304	0.000535834	8.45645e-06	0.00144097	0.000457636	0.000819938	0.00032741	0.000158956	0.000188391
0.316	0.00192751	0.0011765	0.00037019	0.00137223	0.000749018	0.000100971	0.00102402	0.000537488	8.59056e-06	0.00144125	0.000455681	0.000821003	0.000325533	0.000159917	0.000187868
0.317	0.00192735	0.00117805	0.000372827	0.0013732	0.000748146	9.77749e-05	0.00102333	0.000536974	8.05412e-06	0.00144129	0.000455843	0.000821055	0.000326696	0.000159552	0.000190071
0.318	0.00192601	0.00117771	0.000373833	0.00137197	0.000744436	9.16058e-05	0.00102844	0.000542025	1.21221e-05	0.00144214	0.000452879	0.000821391	0.000324755	0.000159187	0.00019009
0.319	0.0019236	0.00117422	0.000368223	0.00137076	0.000742894	9.03541e-05	0.00102245	0.000540125	1.21668e-05	0.00143894	0.000454423	0.000819081	0.000323842	0.000156915	0.000187127
0.32	0.00191926	0.00116904	0.000358835	0.00137112	0.000742938	8.96836e-05	0.00101877	0.000536705	1.16527e-05	0.00143638	0.00045378	0.000816227	0.000322474	0.00015339	0.000182148
0.321	0.00191416	0.00116622	0.000356622	0.00137257	0.00074495	9.15388e-05	0.00101977	0.000537063	1.07587e-05	0.0014355	0.000450505	0.000816078	0.000320554	0.000152973	0.000180931
0.322	0.00191832	0.00117413	0.000371777	0.00137161	0.000746783	9.5048e-05	0.00102491	0.000544037	1.85818e-05	0.00143828	0.00045042	0.000821651	0.000321652	0.000161802	0.000185819
0.323	0.00192125	0.00117581	0.000374526	0.0013698	0.000747476	9.75737e-05	0.00102751	0.000547792	2.44603e-05	0.00143952	0.000450932	0.000823693	0.000320872	0.00016552	0.000184659
0.324	0.00191819	0.00117074	0.000368781	0.00137148	0.000749018	9.87584e-05	0.00102346	0.000545803	2.31639e-05	0.00143771	0.000451026	0.000821853	0.00031877	0.000163568	0.000181695
0.325	0.00191825	0.00116946	0.000367329	0.00137016	0.000747632	9.73949e-05	0.00101995	0.000539097	1.34185e-05	0.00143612	0.00045277	0.000818731	0.000321141	0.000159381	0.000184918
0.326	0.00191935	0.00117085	0.000368625	0.00136745	0.000745218	9.5048e-05	0.00101599	0.000535051	9.10465e-06	0.00143427	0.000455368	0.00081704	0.000323926	0.000157593	0.000187743
0.327	0.00191877	0.00117007	0.000365116	0.0013656	0.000744861	9.45563e-05	0.00101591	0.000534135	8.90348e-06	0.00143342	0.000455237	0.000816354	0.000323938	0.000156192	0.000185933
0.328	0.00191821	0.00116884	0.000363059	0.00136557	0.000745911	9.7462e-05	0.00101906	0.000536549	1.0714e-05	0.00143428	0.000453497	0.000817099	0.000322099	0.000157078	0.000183582
0.329	0.00191966	0.0011687	0.00036221	0.00136213	0.000743497	9.66126e-05	0.0010183	0.000533621	5.43896e-06	0.00143336	0.000454885	0.000815274	0.000323568	0.000154754	0.000185356
0.33	0.00191859	0.00116687	0.000359796	0.00136258	0.000744414	9.94066e-05	0.00102435	0.000538695	1.00881e-05	0.00143517	0.000451516	0.00081666	0.000320259	0.00015643	0.000181694
0.331	0.00192326	0.00117313	0.000366077	0.00136582	0.000745285	9.82443e-05	0.00102748	0.000543478	1.7576e-05	0.00143885	0.000452333	0.000820631	0.000321516	0.000160632	0.000182435
0.332	0.0019267	0.00117548	0.000367932	0.00136866	0.000744995	9.49809e-05	0.00102871	0.000546272	2.14205e-05	0.00144136	0.000453388	0.000822247	0.000321637	0.000161444	0.000182567
0.333	0.00192552	0.00117217	0.000363238	0.00136911	0.000743855	9.15164e-05	0.00102321	0.000538806	1.20327e-05	0.00143928	0.000455227	0.000818276	0.000323173	0.000155596	0.000184163
0.334	0.00192096	0.00117067	0.000362769	0.00137027	0.000745017	9.25222e-05	0.00101736	0.000532637	3.15909e-06	0.0014362	0.000455393	0.000816108	0.000324903	0.000152817	0.000187233
0.335	0.00192279	0.00117118	0.000363238	0.00137185	0.000746247	9.43327e-05	0.00101743	0.000533576	4.5896e-06	0.00143736	0.000456223	0.000817002	0.000324639	0.000154054	0.000186634
0.336	0.00191928	0.00116995	0.000364602	0.00137373	0.000748705	9.8669e-05	0.00102297	0.000538024	9.32817e-06	0.00143866	0.000451671	0.000818895	0.000321759	0.000157533	0.000184807
0.337	0.0019187	0.00117031	0.00036601	0.00137228	0.000747521	9.88478e-05	0.00102145	0.000538583	9.52933e-06	0.00143748	0.000452165	0.000818805	0.000321841	0.000158129	0.000185487
0.338	0.00191772	0.00117096	0.000367329	0.00137326	0.00074837	9.73279e-05	0.00101696	0.000536191	9.46228e-06	0.00143598	0.000453644	0.000818507	0.000323145	0.00015804	0.000186498
0.339	0.00191689	0.00117096	0.000368893	0.00137492	0.000749756	9.69926e-05	0.00102391	0.000541623	1.57655e-05	0.00143857	0.000449882	0.00082078	0.000320624	0.00016055	0.000184945
0.34	0.00191629	0.00116917	0.000365205	0.00137369	0.000748817	9.53833e-05	0.00102158	0.000541042	1.71066e-05	0.00143719	0.000450719	0.000819677	0.000320005	0.000159232	0.000182622
0.341	0.00191736	0.00116911	0.000364266	0.00137067	0.000746358	9.43104e-05	0.0010202	0.000539678	1.60784e-05	0.00143608	0.000452144	0.000818381	0.000320835	0.000158218	0.00018268
0.342	0.00192382	0.00117463	0.00037057	0.00136725	0.00074305	9.11588e-05	0.0010176	0.000533487	8.25528e-06	0.00143622	0.000457028	0.000817054	0.000326914	0.000156661	0.000189831
0.343	0.00192538	0.00117682	0.000374034	0.00136602	0.000743162	9.32152e-05	0.00101921	0.000537354	1.27033e-05	0.00143687	0.000457221	0.000819111	0.000326427	0.000159984	0.000189693
0.344	0.00192483	0.00117536	0.000371754	0.00136721	0.000746403	9.67914e-05	0.00102082	0.000541064	1.79112e-05	0.00143762	0.000456096	0.000820944	0.000323653	0.000162152	0.000185756
0.345	0.00192411	0.00117241	0.000367284	0.00136546	0.000746448	9.86243e-05	0.00102366	0.000542293	1.81795e-05	0.00143774	0.000454555	0.000820385	0.000321501	0.000161363	0.000182813
0.346	0.00191814	0.00116819	0.000362881	0.00136481	0.000744101	9.6635e-05	0.00102722	0.000543634	1.90288e-05	0.00143672	0.000449795	0.000818641	0.00031888	0.000159515	0.000180344
0.347	0.00192306	0.00117098	0.000364646	0.00136546	0.000743095	9.47127e-05	0.00102938	0.000540885	1.24127e-05	0.0014393	0.000451391	0.000818321	0.000321714	0.000157257	0.000184258
0.348	0.00192822	0.00117521	0.000366412	0.00136531	0.000744391	9.55621e-05	0.00102576	0.000536817	6.95888e-06	0.00143976	0.000455814	0.000818805	0.000325636	0.000156311	0.000187268
0.349	0.00192963	0.00117527	0.000367843	0.00136741	0.000745129	9.65903e-05	0.00102353	0.000537465	9.90931e-06	0.00144019	0.000457415	0.00081929	0.000325308	0.000158114	0.00018673
0.35	0.00192831	0.00117456	0.000366725	0.00136973	0.000745442	9.77749e-05	0.00102324	0.000538516	1.27256e-05	0.00144043	0.00045666	0.000819506	0.000324425	0.000159075	0.00018479
0.351	0.00192726	0.00117476	0.00036706	0.00136897	0.000743989	9.58974e-05	0.00102409	0.000539656	1.33738e-05	0.00144011	0.00045577	0.000819468	0.00032421	0.000158777	0.000185038
0.352	0.00192076	0.0011706	0.000364378	0.0013721	0.000747252	9.75737e-05	0.00102511	0.000542204	1.67266e-05	0.00143932	0.00045159	0.00082002	0.000320457	0.000159559	0.000181926
0.353	0.0019168	0.00116837	0.000363864	0.00137364	0.000747699	9.68138e-05	0.00102681	0.000543366	1.88947e-05	0.00143909	0.000448589	0.000819811	0.00031868	0.000159858	0.000180919
0.354	0.00191483	0.00116915	0.000363663	0.00137691	0.000750493	9.86913e-05	0.0010246	0.000541913	1.6436e-05	0.00143878	0.000448331	0.000820519	0.000319428	0.000159597	0.000181449
0.355	0.00191188	0.00116638	0.000362165	0.00137755	0.00075217	0.000100837	0.00102156	0.000539477	1.47373e-05	0.001437	0.000448129	0.000819342	0.000318803	0.000159247	0.000180929
0.356	0.00191349	0.00116624	0.000360556	0.00136951	0.00074504	9.48692e-05	0.0010195	0.000537577	1.29491e-05	0.00143417	0.000450488	0.000816287	0.000320332	0.000156125	0.000181719
0.357	0.00191378	0.00116703	0.000362277	0.00137045	0.000746247	9.54727e-05	0.00101935	0.00053789	1.35079e-05	0.00143453	0.000450648	0.000817054	0.00032049	0.000157086	0.000182365
0.358	0.00191173	0.00116553	0.000361204	0.00137074	0.000747968	9.74396e-05	0.00101705	0.000535543	1.15857e-05	0.00143317	0.000450597	0.000816347	0.000320511	0.000156743	0.000182198
0.359	0.00191311	0.00116439	0.000359573	0.00136982	0.000751097	0.000104279	0.00101877	0.000536035	1.10045e-05	0.0014339	0.000450604	0.000817174	0.000319346	0.000158285	0.000180451
0.36	0.00191524	0.00116548	0.000361025	0.00136709	0.000747409	0.000102513	0.00102158	0.000539008	1.48937e-05	0.00143464	0.000450639	0.0008173	0.000319033	0.000159478	0.00017996
0.361	0.00191651	0.00116569	0.000359528	0.00136548	0.000744838	9.88925e-05	0.0010238	0.000540796	1.82912e-05	0.00143526	0.00045043	0.000817107	0.000318652	0.000158904	0.000178358
0.362	0.00192194	0.00116783	0.000359908	0.00136164	0.000743967	9.90043e-05	0.00102011	0.000536795	1.42232e-05	0.00143456	0.000455318	0.000816198	0.000321659	0.000157712	0.000180165
0.363	0.00192527	0.00117253	0.000365004	0.00135983	0.000741284	9.6255e-05	0.0010185	0.000534046	1.07363e-05	0.00143453	0.00045798	0.000815952	0.000325723	0.000157332	0.000184863
0.364	0.00192487	0.00117313	0.000367172	0.00136459	0.000743274	9.61879e-05	0.0010221	0.000536817	1.16975e-05	0.00143719	0.000455744	0.00081774	0.000324626	0.000158352	0.000185712
0.365	0.00192355	0.00117118	0.00036525	0.00136823	0.000746068	9.84902e-05	0.00102617	0.000538918	1.29715e-05	0.00143932	0.000452896	0.000818723	0.000322334	0.000158904	0.000183745
0.366	0.00192668	0.0011744	0.000369452	0.00137248	0.000750024	0.000103944	0.00102675	0.000538851	1.01775e-05	0.00144197	0.000453974	0.000821093	0.000323681	0.000161191	0.000186353
0.367	0.00192829	0.00117588	0.00037171	0.00137212	0.000748549	0.000100345	0.00102509	0.000538181	1.04234e-05	0.00144184	0.000455617	0.000820869	0.000324942	0.000160826	0.000188083
0.368	0.00192677	0.00117646	0.000373095	0.00136638	0.000739876	8.84542e-05	0.00102695	0.000541176	1.33291e-05	0.00144003	0.00045441	0.00081917	0.00032498	0.000158293	0.000189779
0.369	0.00192386	0.0011751	0.000371419	0.00136589	0.000740189	8.91024e-05	0.00102491	0.000540639	1.30386e-05	0.00143822	0.00045382	0.000818641	0.000324422	0.000157853	0.000188823
0.37	0.00192552	0.00117597	0.000371955	0.00137067	0.00074466	9.31481e-05	0.00102527	0.000541891	1.59443e-05	0.00144049	0.000454166	0.000820839	0.00032383	0.000160349	0.000187278
0.371	0.00192561	0.00117505	0.000370368	0.00137123	0.000745285	9.41316e-05	0.00102397	0.000539633	1.30833e-05	0.00144027	0.000454764	0.00081999	0.000324229	0.000159194	0.000187318
0.372	0.00192232	0.00117297	0.000367284	0.00137201	0.000746805	9.57409e-05	0.0010259	0.000540304	1.22339e-05	0.00144008	0.000452072	0.000820027	0.000322627	0.00015842	0.000185638
0.373	0.00191848	0.00117534	0.000376493	0.00137013	0.000746872	9.80878e-05	0.00102297	0.000541265	1.59443e-05	0.00143719	0.000451505	0.00082116	0.0003235	0.000163508	0.000188967
0.374	0.00191553	0.00117192	0.000372157	0.00136899	0.000746895	9.95183e-05	0.00102002	0.000542025	2.04146e-05	0.00143485	0.000451372	0.000820281	0.000321297	0.00016403	0.000184532
0.375	0.00191445	0.00116823	0.000366189	0.00137094	0.000748661	0.000100323	0.00101874	0.000541757	2.2024e-05	0.00143471	0.000451248	0.00081955	0.000319198	0.000162845	0.0001804
0.376	0.00191946	0.00117335	0.000371441	0.00136797	0.000745352	9.6322e-05	0.00101924	0.000539835	1.85147e-05	0.00143555	0.000453903	0.000819513	0.000323204	0.000162093	0.000185428
0.377	0.001924	0.00117503	0.00037238	0.00136727	0.000747163	9.81996e-05	0.00101973	0.000538024	1.61007e-05	0.001437	0.00045615	0.000820072	0.000324701	0.000162227	0.00018657
0.378	0.00192284	0.00117161	0.000366837	0.00136526	0.000745665	9.75067e-05	0.00101794	0.000536571	1.49161e-05	0.00143535	0.000456501	0.000817949	0.000323631	0.000159753	0.000184033
0.379	0.00191906	0.00116595	0.000358276	0.00136231	0.000742268	9.52268e-05	0.00102241	0.000540572	1.94982e-05	0.00143459	0.000452674	0.000816265	0.00031919	0.000157667	0.000177811
0.38	0.00191714	0.00116345	0.000354767	0.00136705	0.000744905	9.69926e-05	0.00102344	0.000539768	1.81571e-05	0.00143587	0.000450807	0.000816041	0.000317868	0.000156639	0.000176053
0.381	0.00192541	0.00117112	0.000363104	0.00137009	0.000746559	9.73949e-05	0.00102435	0.000539857	1.67489e-05	0.00143995	0.00045457	0.000819178	0.000321834	0.000159083	0.000181231
0.382	0.00192451	0.00117134	0.000366904	0.00136812	0.000742961	9.2567e-05	0.00103012	0.000544238	2.07946e-05	0.00144092	0.000451618	0.000819513	0.000320483	0.000160088	0.000182667
0.383	0.00192411	0.00116917	0.000360645	0.00136721	0.00074343	9.38857e-05	0.00102534	0.000538941	1.30162e-05	0.00143888	0.000453653	0.000817181	0.000321524	0.000155849	0.00018191
0.384	0.00191919	0.00116651	0.000357851	0.00136604	0.000741664	9.29693e-05	0.00101968	0.000529732	6.78042e-07	0.00143497	0.000453699	0.000812636	0.000324269	0.0001505	0.000185406
0.385	0.00192127	0.00117067	0.000363551	0.00136877	0.000743564	9.24999e-05	0.00102275	0.000534001	3.76258e-06	0.0014376	0.0004532	0.000816078	0.00032447	0.000153271	0.000187435
0.386	0.00192172	0.00117105	0.00036449	0.00137378	0.000747811	9.56291e-05	0.00102547	0.000540393	1.27927e-05	0.00144032	0.000451814	0.000819752	0.000321424	0.000157637	0.000183865
0.387	0.00191803	0.00116837	0.000361584	0.00137367	0.000748705	9.78867e-05	0.00102326	0.00054207	1.66819e-05	0.00143832	0.000450876	0.000819714	0.00031913	0.000158718	0.000180318
0.388	0.00191575	0.00116586	0.000358857	0.00137174	0.00074618	9.60538e-05	0.00102178	0.000544886	2.19793e-05	0.00143643	0.00045048	0.000818977	0.000316825	0.000158963	0.000177031
0.389	0.00191635	0.00116765	0.000361964	0.00137351	0.000746336	9.41763e-05	0.00102753	0.000550295	2.95118e-05	0.00143913	0.000448032	0.000821428	0.000315455	0.000161884	0.000176265
0.39	0.00191772	0.00116949	0.000366814	0.00137451	0.00074913	9.70373e-05	0.00102449	0.000544685	2.34992e-05	0.00143891	0.000450083	0.0008211	0.000318557	0.00016245	0.000180764
0.391	0.0019179	0.00116817	0.000366658	0.00137253	0.000751499	0.000100569	0.00102134	0.000541086	1.961e-05	0.00143725	0.000451771	0.000820251	0.000319143	0.000162279	0.000181567
0.392	0.00192038	0.00116906	0.000366747	0.00136973	0.000748929	9.93619e-05	0.00102809	0.000548082	2.56673e-05	0.0014394	0.000450206	0.000822024	0.000316876	0.000163926	0.000179472
0.393	0.00192098	0.00117002	0.000366166	0.00136998	0.000750203	0.000102581	0.0010227	0.00054283	2.07052e-05	0.00143789	0.000452974	0.000821018	0.000319537	0.000163151	0.00018052
0.394	0.00192424	0.00117004	0.000365295	0.00136609	0.000747185	0.000100122	0.0010166	0.000535945	1.31503e-05	0.00143564	0.000457803	0.000817725	0.000322881	0.000159522	0.000183433
0.395	0.00192373	0.00117107	0.000367507	0.00136388	0.000744324	9.72385e-05	0.0010202	0.000537264	1.30162e-05	0.00143593	0.000456056	0.000817554	0.000323187	0.000159254	0.000185204
0.396	0.00192176	0.00116922	0.000365429	0.00136218	0.000740323	9.1427e-05	0.00102764	0.000543165	1.95429e-05	0.00143719	0.000451757	0.000817569	0.000320094	0.0001588	0.00018252
0.397	0.00192713	0.00117264	0.000368111	0.0013647	0.0007439	9.43551e-05	0.00102827	0.000542718	1.84253e-05	0.00144003	0.000454141	0.000819752	0.000321737	0.000160297	0.000183933
0.398	0.00192652	0.00117156	0.000365853	0.00136821	0.000746895	0.000100122	0.0010229	0.000536951	9.86461e-06	0.00143921	0.000455976	0.00081847	0.000323304	0.000158613	0.000185062
0.399	0.001925	0.00117013	0.000364423	0.00136452	0.000742961	9.58974e-05	0.00102447	0.000537309	9.48463e-06	0.001438	0.000454743	0.000816801	0.00032281	0.000156602	0.000185092
0.4	0.00192659	0.0011742	0.000367016	0.00136812	0.000745732	9.72161e-05	0.00102498	0.000537868	9.52933e-06	0.0014399	0.000455071	0.000819267	0.000324478	0.00015792	0.000186314
0.401	0.00192474	0.00117396	0.000368446	0.00136924	0.000746291	9.77973e-05	0.00102838	0.000543277	1.70619e-05	0.00144078	0.000452442	0.000821175	0.000321939	0.000161102	0.000184047
0.402	0.00192024	0.00117007	0.000366502	0.00136866	0.000743833	9.38186e-05	0.00102798	0.000545065	1.97664e-05	0.00143896	0.000450269	0.000819655	0.000319325	0.000160029	0.000182604
0.403	0.00191676	0.00116843	0.000365831	0.00137	0.000743251	9.10694e-05	0.00102389	0.000542204	1.67713e-05	0.00143688	0.000450177	0.000817963	0.000319731	0.000157891	0.000183874
0.404	0.00191685	0.00116772	0.000363506	0.00137045	0.000743855	9.05106e-05	0.00101906	0.00053713	1.2748e-05	0.00143545	0.000452411	0.000816235	0.000321465	0.000155588	0.000184212
0.405	0.00191642	0.00116653	0.0003604	0.00136924	0.000744503	9.17176e-05	0.00101765	0.000537376	1.45585e-05	0.00143444	0.000452919	0.000816138	0.000320638	0.000155559	0.000181544
0.406	0.00191801	0.00116971	0.000363886	0.00136801	0.00074495	9.39751e-05	0.00101492	0.000535677	1.37985e-05	0.00143365	0.000455107	0.000816779	0.000323061	0.00015722	0.000183413
0.407	0.00191743	0.00116801	0.000363484	0.00136578	0.000744794	9.4221e-05	0.00101577	0.000536862	1.56984e-05	0.00143299	0.00045457	0.000816555	0.000321635	0.000157801	0.000182402
0.408	0.00191667	0.00116759	0.000363261	0.00136631	0.000746247	9.66126e-05	0.00101544	0.000537912	1.63243e-05	0.00143281	0.00045428	0.000817248	0.000320785	0.000158732	0.000181619
0.409	0.00191908	0.00116899	0.000365026	0.00136776	0.000748795	0.00010191	0.00101562	0.000537465	1.65701e-05	0.00143415	0.000455377	0.000818418	0.000321469	0.000161169	0.000181629
0.41	0.00191957	0.00116955	0.000365004	0.0013658	0.00074723	0.000101597	0.00101693	0.000537376	1.77548e-05	0.0014341	0.00045518	0.000818053	0.000321984	0.000161452	0.000181197
0.411	0.00192214	0.00117346	0.000371039	0.00136403	0.000744749	9.79537e-05	0.00102295	0.000538739	1.60337e-05	0.00143637	0.000453943	0.000818984	0.000323809	0.000161675	0.000185883
0.412	0.0019238	0.00117118	0.000367217	0.00136497	0.00074533	9.76184e-05	0.00102527	0.000541198	1.69948e-05	0.00143801	0.000453695	0.000819237	0.00032143	0.00016061	0.000183412
0.413	0.00192818	0.00117358	0.000367083	0.00136475	0.000746112	0.000100614	0.0010202	0.00053713	1.20774e-05	0.00143771	0.000458367	0.000818939	0.000324413	0.000159925	0.000184785
0.414	0.00192523	0.00117315	0.000370078	0.00136765	0.000747029	0.000101798	0.00102044	0.000536437	1.11163e-05	0.00143777	0.00045645	0.000818872	0.00032438	0.000160997	0.000186659
0.415	0.00192389	0.00117172	0.000368513	0.00136709	0.000743654	9.36622e-05	0.0010233	0.000537667	1.22339e-05	0.00143809	0.00045447	0.00081768	0.000323444	0.000158136	0.000186685
0.416	0.00192467	0.0011719	0.000366099	0.00136873	0.000745375	9.71044e-05	0.00102424	0.000539343	1.33738e-05	0.00143921	0.000454333	0.000818872	0.000322619	0.000158859	0.000184293
0.417	0.00192315	0.00117134	0.000364758	0.00136642	0.000741888	9.29469e-05	0.00102538	0.000541936	1.69278e-05	0.00143832	0.000453181	0.000818388	0.0003216	0.000158211	0.000182869
0.418	0.0019225	0.00117246	0.000366211	0.00136806	0.0007439	9.35951e-05	0.00103142	0.000545579	1.85594e-05	0.00144066	0.000449956	0.000820646	0.000320409	0.000159455	0.000182944
0.419	0.00192326	0.00117355	0.000368446	0.00137152	0.000746939	9.60538e-05	0.00103001	0.000544037	1.49832e-05	0.0014416	0.00045073	0.00082151	0.000321315	0.000159828	0.00018516
0.42	0.00192181	0.00117248	0.000368491	0.00137029	0.00074504	9.40422e-05	0.00102704	0.000542874	1.4022e-05	0.00143971	0.000451407	0.000820132	0.00032145	0.000158852	0.000185909
0.421	0.00192051	0.00117268	0.000368111	0.00136776	0.000741441	8.87672e-05	0.00102337	0.000542271	1.83806e-05	0.00143722	0.000452585	0.000818798	0.000322246	0.00015842	0.000184977
0.422	0.00192033	0.0011713	0.000367351	0.00136765	0.000742983	9.05553e-05	0.00102096	0.000541489	1.92747e-05	0.00143631	0.000453602	0.000818589	0.000321639	0.00015906	0.000183872
0.423	0.00191861	0.00116995	0.000365719	0.00136806	0.000746649	9.71044e-05	0.00101722	0.000538069	1.65031e-05	0.00143463	0.000454367	0.000818224	0.000321966	0.000159776	0.000182849
0.424	0.00191819	0.00117002	0.000366725	0.00136542	0.000743609	9.41092e-05	0.00102337	0.00054426	2.38344e-05	0.00143566	0.000451524	0.000819297	0.000319673	0.000161556	0.000181122
0.425	0.00191995	0.00117016	0.000366882	0.00136361	0.000741575	9.11811e-05	0.00102015	0.000540304	1.98558e-05	0.00143457	0.000454078	0.000817345	0.00032169	0.000159306	0.000183269
0.426	0.00191906	0.00116982	0.000367686	0.00136289	0.000742313	9.52715e-05	0.00101488	0.000532548	8.67997e-06	0.00143228	0.000456066	0.000814894	0.000324777	0.000157213	0.000187347
0.427	0.00191939	0.00116794	0.000365205	0.00136437	0.000743207	9.73502e-05	0.00101606	0.000533688	8.21058e-06	0.00143327	0.000455591	0.000814946	0.000323156	0.000156922	0.000185803
0.428	0.0019193	0.00116781	0.00036297	0.00136101	0.000739876	9.31481e-05	0.00101944	0.000534627	9.55168e-06	0.00143325	0.000454262	0.000814104	0.000323052	0.000155223	0.000184705
0.429	0.00191714	0.00116575	0.000360265	0.00136338	0.00074191	9.31481e-05	0.00102686	0.000542919	1.85147e-05	0.00143579	0.000449535	0.000816861	0.000318109	0.000157309	0.000179683
0.43	0.00192154	0.00116557	0.000358746	0.00136314	0.000745442	0.000100904	0.00102178	0.00054093	1.91629e-05	0.00143549	0.00045422	0.000817315	0.000318464	0.000159604	0.000177238
0.431	0.00192413	0.00116797	0.000360355	0.00136522	0.000746627	0.000102022	0.00102127	0.000537622	1.45361e-05	0.00143687	0.000455677	0.000817405	0.000321077	0.000158971	0.000179806
0.432	0.00192402	0.00116788	0.000360757	0.00136738	0.000744056	9.75737e-05	0.0010282	0.00054169	1.43126e-05	0.00143987	0.000452288	0.000817874	0.000319553	0.000157548	0.000180841
0.433	0.00192132	0.00116647	0.000360064	0.00136734	0.000743341	9.43104e-05	0.00102672	0.000539477	1.08481e-05	0.00143846	0.000451517	0.000816429	0.000319821	0.000155074	0.000182365
0.434	0.00192219	0.00116808	0.000361584	0.00136844	0.000745889	9.63444e-05	0.00102505	0.000536571	6.66831e-06	0.00143856	0.000452662	0.000816846	0.000321677	0.000154866	0.000184553
0.435	0.00192248	0.00117315	0.000369117	0.00136267	0.000740413	9.16729e-05	0.00102543	0.000538762	9.1717e-06	0.00143686	0.000453104	0.000817442	0.000324134	0.000156654	0.000188566
0.436	0.00192183	0.00117215	0.000369698	0.00136756	0.000742268	9.35057e-05	0.00102527	0.000541489	1.58325e-05	0.00143822	0.000452437	0.000818634	0.000322189	0.000159679	0.000185982
0.437	0.00192344	0.0011721	0.000367262	0.00137268	0.000748079	9.90043e-05	0.00102371	0.000541355	1.63913e-05	0.00143994	0.000453622	0.000820512	0.000321551	0.000160886	0.000183438
0.438	0.00192237	0.00117306	0.000368469	0.00137436	0.000750672	0.000101105	0.00102498	0.00054549	2.19122e-05	0.00144057	0.000452342	0.000823075	0.000319989	0.000163829	0.000181593
0.439	0.00192062	0.00117183	0.000367731	0.00136832	0.000745218	9.51598e-05	0.00101982	0.000542115	1.96547e-05	0.00143625	0.000454229	0.000819722	0.000321402	0.000160848	0.0001831
0.44	0.00191953	0.00117244	0.000369787	0.0013687	0.000746515	9.56738e-05	0.00102	0.000540304	1.63019e-05	0.00143608	0.000453535	0.000819752	0.000322367	0.000160588	0.000185468
0.441	0.00191723	0.00116843	0.000366926	0.0013666	0.000743363	9.29916e-05	0.00101653	0.000536795	1.31503e-05	0.00143345	0.000454053	0.000816198	0.000322057	0.000157689	0.00018555
0.442	0.00191767	0.00116624	0.00036259	0.00136113	0.000737172	8.42968e-05	0.00101521	0.00053456	1.18763e-05	0.00143134	0.000455309	0.000812659	0.000322537	0.000152921	0.000185154
0.443	0.00191942	0.0011679	0.000362299	0.00136426	0.000741396	9.02647e-05	0.00101711	0.000536594	1.2748e-05	0.00143359	0.000455131	0.000815296	0.000322075	0.000155104	0.000183575
0.444	0.00192078	0.00116712	0.000363104	0.00136754	0.000745688	9.60985e-05	0.00101979	0.000539924	1.48043e-05	0.00143604	0.000454381	0.000817576	0.000319716	0.000158002	0.000182215
0.445	0.00191767	0.00116443	0.000362098	0.00136989	0.000748862	9.9563e-05	0.00102038	0.000539924	1.37985e-05	0.00143598	0.000452285	0.00081774	0.000317901	0.000158487	0.000181472
0.446	0.00192623	0.00117387	0.00037162	0.00136209	0.00074276	9.73279e-05	0.00102717	0.000544081	1.82242e-05	0.0014385	0.000454376	0.000820236	0.000321961	0.000162391	0.000185464
0.447	0.00192954	0.00117822	0.000376068	0.00136115	0.000741799	9.56068e-05	0.00102728	0.000542696	1.5609e-05	0.00143932	0.000456181	0.000820906	0.000325066	0.000162428	0.000189292
0.448	0.00192556	0.00117315	0.000368916	0.0013647	0.000744458	9.73279e-05	0.0010242	0.000538896	1.21668e-05	0.00143815	0.00045515	0.000818835	0.000323603	0.00015947	0.000186316
0.449	0.00192529	0.00117109	0.000364311	0.00136426	0.000743542	9.60538e-05	0.00102722	0.000543254	1.78889e-05	0.00143892	0.000453672	0.000819297	0.000320702	0.000159418	0.000181696
0.45	0.00192205	0.00116899	0.000362523	0.00136826	0.000745934	9.76184e-05	0.00103021	0.000546786	2.19122e-05	0.00144017	0.00045025	0.000820571	0.000317748	0.000160685	0.000178849
0.451	0.00191926	0.00116569	0.000358947	0.00136857	0.000745487	9.55621e-05	0.00102929	0.000548597	2.29627e-05	0.00143904	0.000449149	0.000819923	0.000315207	0.000159157	0.00017679
0.452	0.00191971	0.0011668	0.000359774	0.00137194	0.000746805	9.57409e-05	0.0010246	0.000544417	2.01911e-05	0.00143875	0.000451277	0.000819342	0.00031747	0.000158569	0.000178296
0.453	0.00191935	0.00116944	0.000363216	0.00137181	0.000743386	9.136e-05	0.00102771	0.000545445	2.01688e-05	0.00143962	0.000449672	0.000819424	0.000318871	0.000158248	0.000181041
0.454	0.00191678	0.0011696	0.000365093	0.00137246	0.000745174	9.36175e-05	0.00102956	0.000547255	2.11075e-05	0.0014396	0.000447403	0.000820675	0.000317966	0.000159939	0.00018133
0.455	0.00191439	0.00116627	0.000361651	0.00137302	0.000747722	9.7909e-05	0.00102894	0.000546898	2.05487e-05	0.00143878	0.000446374	0.000820295	0.000315998	0.000160036	0.000178837
0.456	0.00191249	0.00116504	0.000360265	0.00137212	0.000747856	9.69032e-05	0.00102639	0.000546719	1.95429e-05	0.001437	0.000446598	0.000819871	0.000315387	0.000158904	0.000178623
0.457	0.00191289	0.00116388	0.000358947	0.00137183	0.000749421	9.6322e-05	0.0010208	0.000542025	1.59219e-05	0.00143517	0.000449405	0.00081844	0.000316618	0.000157064	0.000179398
0.458	0.00191289	0.00116347	0.000360467	0.00137183	0.000749599	9.62326e-05	0.00101537	0.00053532	9.37287e-06	0.00143336	0.000451913	0.000816131	0.000319318	0.000155357	0.000182862
0.459	0.00191854	0.00117025	0.000369005	0.00137056	0.00074913	9.7082e-05	0.00101588	0.000537287	1.20774e-05	0.001435	0.000454768	0.000818887	0.000322194	0.000159388	0.000186443
0.46	0.00192623	0.00117876	0.000379354	0.00137056	0.000747945	9.59868e-05	0.00102138	0.000543813	1.95206e-05	0.00143939	0.000456336	0.000823507	0.000324148	0.000164954	0.000189571
0.461	0.00192462	0.00117673	0.000376292	0.00136835	0.000746247	9.62326e-05	0.0010219	0.00053979	1.20551e-05	0.00143829	0.000455411	0.000820921	0.000324969	0.000161526	0.000190695
0.462	0.00192503	0.00117179	0.000366837	0.00136611	0.00074609	9.75737e-05	0.00102069	0.000538874	1.14292e-05	0.00143728	0.00045635	0.000818917	0.000322681	0.000158613	0.0001854
0.463	0.00192458	0.00117027	0.000364333	0.0013656	0.000746001	9.87137e-05	0.00102415	0.000545445	2.1644e-05	0.00143811	0.000454572	0.000820571	0.000319016	0.000161564	0.000179782
0.464	0.00192583	0.00117107	0.000363216	0.00136437	0.000744056	9.64338e-05	0.00102458	0.000546294	2.45274e-05	0.00143826	0.000455148	0.000820474	0.000319322	0.000161392	0.000178444
0.465	0.00192831	0.00117402	0.000367865	0.00136837	0.000747364	9.84678e-05	0.00102804	0.00054739	2.47509e-05	0.00144157	0.000454578	0.000822925	0.000320077	0.000163695	0.000180618
0.466	0.00192248	0.00116946	0.000365272	0.00137002	0.000748482	0.000100122	0.00102923	0.00054739	2.35439e-05	0.00144058	0.000450786	0.000821778	0.000317448	0.000162979	0.000179326
0.467	0.00192248	0.00117069	0.000366457	0.0013662	0.000742246	9.3841e-05	0.0010295	0.000548418	2.51308e-05	0.00143939	0.000450968	0.000820452	0.000318424	0.00016181	0.000180529
0.468	0.00192038	0.00116966	0.000364803	0.00136578	0.000739429	9.04435e-05	0.00103117	0.00055148	2.89306e-05	0.00143911	0.000449116	0.000820191	0.000316907	0.000161392	0.000178823
0.469	0.00191908	0.0011675	0.000360981	0.00136799	0.000741217	8.94824e-05	0.00102753	0.000545691	2.13534e-05	0.0014382	0.000449904	0.000818135	0.000317959	0.000157272	0.000179675
0.47	0.00192053	0.00116955	0.000363506	0.00137275	0.000747945	9.43551e-05	0.00102397	0.000541355	1.36421e-05	0.00143909	0.000451946	0.000819617	0.000320173	0.000157168	0.000183195
0.471	0.00191624	0.00116669	0.000364132	0.00137467	0.000748705	9.52268e-05	0.00102219	0.000543277	1.84477e-05	0.0014377	0.000450348	0.000819558	0.000317689	0.000159269	0.000181523
0.472	0.00191575	0.00116452	0.000359617	0.00137261	0.000748482	9.65009e-05	0.00102301	0.000547233	2.5332e-05	0.00143713	0.000449851	0.000820079	0.000314812	0.000160483	0.000176088
0.473	0.00191495	0.00116479	0.000358701	0.00137221	0.000751231	0.000102983	0.00102163	0.000545177	2.33427e-05	0.00143626	0.00045009	0.0008204	0.000315545	0.000161675	0.000175214
0.474	0.00191515	0.00116582	0.000360422	0.00137203	0.000750359	9.98983e-05	0.00101917	0.000542293	2.05934e-05	0.00143545	0.000451343	0.000819491	0.00031746	0.000160305	0.000177785
0.475	0.00192047	0.00117159	0.000368357	0.00137284	0.000749599	9.75514e-05	0.00101787	0.000541489	1.93641e-05	0.00143706	0.000454711	0.000820891	0.000321042	0.000161757	0.000183141
0.476	0.00192027	0.00116989	0.000367396	0.00136944	0.000748012	0.000100077	0.00101582	0.000538404	1.60113e-05	0.00143517	0.000455794	0.000818768	0.000321633	0.000161161	0.000183483
0.477	0.00192123	0.00116984	0.000365451	0.00136645	0.000745844	9.71491e-05	0.00101988	0.000541243	1.90512e-05	0.00143585	0.000454662	0.000818977	0.000320618	0.00016055	0.000181695
0.478	0.00191922	0.0011677	0.000363663	0.0013647	0.000744391	9.63444e-05	0.00102212	0.000542092	1.84924e-05	0.00143535	0.000452701	0.00081806	0.000319242	0.0001595	0.000181045
0.479	0.0019189	0.00116515	0.000358254	0.00136517	0.000746403	9.98536e-05	0.00101635	0.000537756	1.54749e-05	0.00143348	0.000455135	0.000816436	0.000319506	0.000157861	0.0001786
0.48	0.001924	0.00116949	0.000363149	0.00136738	0.000750069	0.000104749	0.00102024	0.000541757	2.04817e-05	0.00143721	0.000455906	0.000820437	0.000319726	0.000162793	0.000178555
0.481	0.00192778	0.00117501	0.000369653	0.00137022	0.000750717	0.000104369	0.00102552	0.00054473	2.13534e-05	0.00144117	0.000455295	0.000823484	0.000321377	0.000165125	0.000181925
0.482	0.00192471	0.00117163	0.000363864	0.00136911	0.000747655	0.000100301	0.00103204	0.000546451	1.86712e-05	0.00144195	0.000450772	0.000821912	0.000319137	0.000160945	0.00018041
0.483	0.00192442	0.00117246	0.00036525	0.00136752	0.000744011	9.39081e-05	0.00103332	0.000547166	1.88724e-05	0.00144175	0.000450167	0.000821212	0.000319715	0.000159343	0.000182224
0.484	0.00192416	0.00117409	0.000369206	0.00136868	0.000745643	9.52045e-05	0.00102784	0.000544014	1.69725e-05	0.00144023	0.00045242	0.000821249	0.00032177	0.000160461	0.000184962
0.485	0.00192141	0.00117123	0.000367351	0.00136808	0.000743654	9.23658e-05	0.00102116	0.000539365	1.22339e-05	0.00143688	0.00045405	0.000818083	0.00032244	0.000157317	0.000186255
0.486	0.00191689	0.00116497	0.000360601	0.0013717	0.000745464	9.28799e-05	0.00101754	0.000535409	7.16005e-06	0.00143538	0.000453046	0.000815281	0.000320535	0.000153547	0.000184365
0.487	0.00191644	0.00116564	0.000362724	0.00137342	0.000746872	9.39304e-05	0.00101781	0.000536102	6.04246e-06	0.00143589	0.000452564	0.000816205	0.000320445	0.000154232	0.00018583
0.488	0.00191796	0.00116949	0.000368424	0.00137226	0.000746761	9.60091e-05	0.00102069	0.000542807	1.52514e-05	0.00143697	0.000452124	0.000819684	0.00031964	0.000159895	0.000185051
0.489	0.00192199	0.00117519	0.000373609	0.00137105	0.000745263	9.15388e-05	0.00102389	0.000546697	2.18451e-05	0.00143897	0.000452887	0.000822382	0.000321263	0.000162331	0.000186261
0.49	0.00191975	0.00117333	0.000371397	0.00136958	0.000745196	9.24105e-05	0.00101872	0.000541891	1.809e-05	0.00143602	0.000454175	0.000820139	0.000322321	0.000160632	0.000186271
0.491	0.00191926	0.00116598	0.000359014	0.00137221	0.000749085	9.70597e-05	0.00101421	0.000537644	1.49608e-05	0.00143523	0.000455805	0.000817569	0.000319715	0.000157011	0.000179691
0.492	0.00191687	0.00116367	0.000355303	0.00136502	0.000743006	9.26564e-05	0.00101477	0.000538941	1.53184e-05	0.00143222	0.00045479	0.000815207	0.000318563	0.000154426	0.000178211
0.493	0.00191651	0.00116557	0.000362881	0.00136484	0.000742447	9.35281e-05	0.00102245	0.000544774	2.01688e-05	0.0014346	0.000451092	0.000817598	0.00031715	0.000158859	0.000180455
0.494	0.00192031	0.00116792	0.000366345	0.00136455	0.000746694	0.000100479	0.00102523	0.00054578	2.18004e-05	0.00143669	0.000451883	0.000820132	0.000317505	0.000162875	0.000180548
0.495	0.00192031	0.00116743	0.000363931	0.00136329	0.000746314	0.000100077	0.00102643	0.000548015	2.50638e-05	0.00143668	0.000451435	0.000820586	0.000316316	0.000163024	0.000177987
0.496	0.00192147	0.00116881	0.000363484	0.00136224	0.000742357	9.44445e-05	0.00102878	0.000549871	2.65837e-05	0.0014375	0.000451079	0.000820348	0.000316757	0.000161504	0.00017818
0.497	0.00192098	0.00116828	0.000362523	0.0013603	0.000736814	8.63532e-05	0.00103064	0.000548574	2.31192e-05	0.00143731	0.00045014	0.000817889	0.000317708	0.000157332	0.000180492
0.498	0.00192203	0.00116877	0.000363238	0.00136307	0.000740279	8.93259e-05	0.00102748	0.000546227	2.00123e-05	0.00143753	0.000451898	0.000818425	0.000318544	0.000157525	0.000181492
0.499	0.00192029	0.00116761	0.000361227	0.00136832	0.000745576	9.59197e-05	0.00102476	0.000544081	1.58102e-05	0.00143779	0.000451789	0.000819088	0.000318197	0.000157652	0.000180793
0.5	0.0019206	0.00116716	0.000359505	0.00136253	0.000741597	9.45786e-05	0.00102974	0.000546764	1.66372e-05	0.00143763	0.000450152	0.000818507	0.000317269	0.000156907	0.000179731
0.501	0.00192031	0.00116582	0.00035727	0.00136745	0.0007458	0.000100055	0.00102869	0.000549379	2.31415e-05	0.00143882	0.000450074	0.000820333	0.000314907	0.000160156	0.000174985
0.502	0.00191832	0.00116464	0.000356332	0.00136866	0.000745934	0.000100167	0.00102681	0.00054958	2.44156e-05	0.00143793	0.000449773	0.00082005	0.000314155	0.000160305	0.000173938
0.503	0.00191787	0.00116649	0.000360735	0.00137197	0.000747655	9.94066e-05	0.00103052	0.000554363	3.01823e-05	0.00144012	0.000447584	0.000822836	0.000312912	0.000163441	0.000174332
0.504	0.00192082	0.00117163	0.000369139	0.00137346	0.000750896	9.98089e-05	0.00102453	0.000550809	2.8573e-05	0.00143961	0.000451792	0.000824445	0.000316879	0.00016584	0.000179629
0.505	0.00191872	0.00116928	0.000366546	0.00137025	0.000747632	9.40869e-05	0.00102449	0.000548798	2.45721e-05	0.00143782	0.000450931	0.000821905	0.000316841	0.000161735	0.000180745
0.506	0.0019147	0.00116448	0.00036031	0.00136866	0.000745531	9.19188e-05	0.00102199	0.00054236	1.30833e-05	0.00143511	0.000450053	0.000817457	0.000317234	0.000155104	0.000182033
0.507	0.00191179	0.00116276	0.000359707	0.0013694	0.000747141	9.56068e-05	0.00101912	0.000540237	1.28597e-05	0.00143344	0.000449768	0.000816712	0.000317038	0.000156058	0.000181153
0.508	0.00191065	0.00116325	0.000362881	0.00136743	0.000747498	9.83113e-05	0.00101667	0.00053941	1.31503e-05	0.00143158	0.000450434	0.000816719	0.000317628	0.000158114	0.000182373
0.509	0.00191716	0.00116723	0.00036668	0.00136472	0.000746604	9.91607e-05	0.00102047	0.000544819	1.93194e-05	0.00143412	0.000452356	0.00081955	0.000317552	0.00016172	0.000181935
0.51	0.00192165	0.00116741	0.000364177	0.00136276	0.000744168	9.59644e-05	0.00102123	0.000545378	2.17334e-05	0.00143521	0.000454565	0.000818984	0.000317692	0.000160625	0.000180146
0.511	0.00192431	0.00117047	0.000366725	0.00136481	0.000743944	9.53162e-05	0.00102503	0.000548641	2.55332e-05	0.00143805	0.000454094	0.000821018	0.000317998	0.000162525	0.000180252
0.512	0.00192422	0.00117226	0.000367731	0.0013654	0.000744883	9.64115e-05	0.00102214	0.000544573	1.99452e-05	0.00143725	0.000455313	0.000820571	0.000320614	0.000161363	0.000182764
0.513	0.00192451	0.00117009	0.000363775	0.00136499	0.000745621	9.78196e-05	0.00102473	0.000544506	2.0437e-05	0.00143808	0.00045432	0.000820072	0.000319368	0.000160677	0.000180093
0.514	0.00192492	0.00116893	0.000363082	0.0013649	0.000744458	9.65456e-05	0.00102728	0.000546898	2.20687e-05	0.00143903	0.000453384	0.000820094	0.000317837	0.000160565	0.000179294
0.515	0.00192438	0.00116828	0.000360288	0.00136593	0.000747588	0.000101463	0.00102941	0.000548172	2.20463e-05	0.00143991	0.000452049	0.000821346	0.000316565	0.000161266	0.000176873
0.516	0.00192232	0.00116756	0.000360355	0.00136817	0.000748325	0.000102201	0.00103037	0.000549289	2.24486e-05	0.00144029	0.00045033	0.000821726	0.000315605	0.000161668	0.000176628
0.517	0.00192277	0.00116935	0.00036487	0.00136866	0.000745375	9.5428e-05	0.00102878	0.000548597	2.09511e-05	0.00144007	0.000451252	0.000821108	0.000317231	0.000160416	0.000180935
0.518	0.0019227	0.0011708	0.000366658	0.00136627	0.000743363	9.31928e-05	0.00103184	0.000550631	2.23369e-05	0.00144027	0.000450017	0.000821599	0.000317403	0.000160729	0.000181824
0.519	0.00192201	0.00116975	0.000365943	0.00136835	0.000745889	9.61432e-05	0.00102744	0.00054464	1.42232e-05	0.00143926	0.000451482	0.000820094	0.000319095	0.00015877	0.000184033
0.52	0.00192154	0.0011687	0.000363998	0.00137058	0.000747007	9.48692e-05	0.00102342	0.000545154	1.61902e-05	0.00143851	0.000452899	0.000820288	0.000318168	0.000158352	0.000182388
0.521	0.00192138	0.00117065	0.000365719	0.00137427	0.000750538	9.7842e-05	0.00102438	0.000552776	3.12776e-05	0.00144001	0.000452102	0.000824654	0.000315533	0.000164946	0.000177031
0.522	0.00191754	0.00117071	0.000369921	0.00137286	0.000751253	9.94736e-05	0.0010273	0.000555637	3.56138e-05	0.00143923	0.000448813	0.000825868	0.000314254	0.000168336	0.000177474
0.523	0.00191618	0.00116937	0.000368916	0.0013641	0.00074428	9.33716e-05	0.00102051	0.000548351	2.60473e-05	0.00143359	0.000451859	0.000820668	0.00031748	0.000162778	0.000181666
0.524	0.00191671	0.0011675	0.000365675	0.00136399	0.000742223	9.08012e-05	0.00102248	0.000551748	2.98024e-05	0.00143439	0.000451256	0.000820489	0.000315247	0.000162093	0.000178926
0.525	0.00191747	0.00116705	0.000361629	0.00136052	0.000738803	8.6599e-05	0.00102386	0.000549848	2.63378e-05	0.00143395	0.000451307	0.000818567	0.000316237	0.000158189	0.000178742
0.526	0.00192027	0.00116848	0.00036373	0.00135565	0.000735898	8.54814e-05	0.00102321	0.00054549	2.02582e-05	0.00143304	0.000453506	0.000816622	0.000319244	0.00015649	0.000182414
0.527	0.00192038	0.0011656	0.000360422	0.00135853	0.000738736	8.84542e-05	0.00102603	0.000549535	2.46391e-05	0.00143498	0.000452048	0.000817956	0.000315578	0.000157838	0.00017832
0.528	0.00192076	0.00116584	0.000360802	0.00136142	0.000743117	9.31034e-05	0.0010233	0.00054578	2.04593e-05	0.00143516	0.000453249	0.000818247	0.000316785	0.000158122	0.000179245
0.529	0.00191651	0.00116374	0.000359304	0.00136336	0.000745621	9.81772e-05	0.00102355	0.000543389	1.62349e-05	0.00143447	0.000450708	0.000817583	0.000316375	0.000157905	0.000179164
0.53	0.001917	0.00116426	0.000359729	0.00136403	0.00074761	0.000101061	0.00103068	0.000546831	1.78442e-05	0.00143724	0.000447673	0.000819565	0.000314939	0.000159545	0.000178288
0.531	0.00192078	0.00116808	0.000362322	0.00136499	0.000747476	0.000100681	0.00102916	0.000547837	2.01017e-05	0.00143831	0.000450309	0.00082113	0.000316612	0.000161035	0.000178915
0.532	0.00192047	0.00116636	0.000357807	0.00136743	0.000746783	9.88478e-05	0.00102487	0.000546965	2.14205e-05	0.00143759	0.000451902	0.000820035	0.000316126	0.000159358	0.000176168
0.533	0.00191886	0.00116347	0.000355192	0.001366	0.000744995	9.61209e-05	0.00102337	0.000543925	1.71736e-05	0.00143608	0.000451838	0.000817464	0.000316068	0.000156162	0.000176827
0.534	0.00191792	0.00116419	0.000356376	0.00136674	0.000745129	9.65679e-05	0.00102194	0.000541757	1.45361e-05	0.00143553	0.000451934	0.000817025	0.000317383	0.000155827	0.000178458
0.535	0.00191783	0.00116609	0.000361137	0.00136645	0.000743631	9.39304e-05	0.00102442	0.000542137	1.06916e-05	0.00143623	0.000450774	0.000817285	0.00031843	0.000155253	0.000183094
0.536	0.00191716	0.00116615	0.000363663	0.00136899	0.000744928	9.34387e-05	0.00102279	0.000543612	1.17198e-05	0.00143631	0.000450969	0.000818232	0.000317679	0.000156274	0.000184193
0.537	0.00192	0.00116879	0.000365786	0.00137337	0.000752214	0.000101239	0.00102277	0.000547054	2.00794e-05	0.00143871	0.00045217	0.000822687	0.000316803	0.000162368	0.000180779
0.538	0.00191564	0.00116631	0.000365049	0.00137565	0.000754494	0.000105486	0.00102482	0.000550943	2.86848e-05	0.00143871	0.000448742	0.000823916	0.000313503	0.000166407	0.000176263
0.539	0.00191381	0.00116544	0.000364535	0.00137382	0.000750806	9.97195e-05	0.00102773	0.000551636	3.09647e-05	0.00143845	0.00044656	0.000822627	0.000313141	0.000165073	0.000176126
0.54	0.00191812	0.00117065	0.000368826	0.00137326	0.000751924	0.00010153	0.00102397	0.000545713	2.16663e-05	0.00143845	0.000450623	0.000822762	0.000318433	0.000164007	0.000181817
0.541	0.00191984	0.00117206	0.000372469	0.00137156	0.000751142	0.000101686	0.00101731	0.000542271	2.0057e-05	0.00143624	0.000454726	0.000821823	0.000320787	0.000164738	0.000184473
0.542	0.00191781	0.00116955	0.000368781	0.00136801	0.000747409	9.66797e-05	0.00101745	0.000543433	2.1711e-05	0.00143442	0.000453839	0.000820132	0.000319332	0.000162391	0.000182628
0.543	0.00191302	0.00116256	0.000358567	0.00136291	0.000743475	9.47127e-05	0.00102002	0.000543143	2.1644e-05	0.00143199	0.000450492	0.000816391	0.000316079	0.000158308	0.000177236
0.544	0.00191758	0.00116562	0.000361003	0.00136318	0.000745911	9.9116e-05	0.00102102	0.000542316	1.961e-05	0.00143393	0.000452447	0.000817949	0.000317834	0.00015991	0.000178631
0.545	0.00192357	0.00117127	0.000365339	0.00136459	0.000747945	0.000101686	0.00102377	0.000547501	2.59802e-05	0.00143731	0.000454287	0.00082224	0.000318454	0.000164335	0.000178143
0.546	0.00192226	0.00116937	0.000364736	0.0013632	0.0007439	9.60091e-05	0.00102806	0.000551145	3.03612e-05	0.00143784	0.000451743	0.000821473	0.00031633	0.000163702	0.000177168
0.547	0.00192255	0.00117065	0.000366166	0.00136061	0.000740301	9.23434e-05	0.00103902	0.00055566	3.07411e-05	0.00144073	0.000447179	0.000822203	0.000315569	0.000163084	0.000178551
0.548	0.00192288	0.00116975	0.00036525	0.00136544	0.000746247	9.80655e-05	0.00103162	0.000549558	2.35215e-05	0.00143998	0.000450282	0.000821853	0.000316935	0.000162279	0.000179686
0.549	0.00192489	0.00117465	0.000371061	0.00136848	0.000749309	0.000102022	0.00102328	0.000541936	1.46255e-05	0.00143888	0.00045491	0.000821964	0.000322553	0.00016257	0.000185772
0.55	0.00192787	0.00117892	0.000375621	0.0013645	0.00074352	9.40422e-05	0.00102632	0.000543053	1.37091e-05	0.00143956	0.000455435	0.00082183	0.000325085	0.000161124	0.000190053
0.551	0.00192612	0.00117552	0.000372313	0.00136886	0.000746224	9.52045e-05	0.00102771	0.000545177	1.6816e-05	0.0014409	0.000453519	0.000822307	0.000321986	0.000161444	0.000186776
0.552	0.00192364	0.00117248	0.000367843	0.00137177	0.000749644	0.000100077	0.0010263	0.000546071	1.91853e-05	0.00144057	0.00045261	0.000822732	0.000319537	0.000162368	0.000182485
0.553	0.00191971	0.00117025	0.000364088	0.00137382	0.000749353	9.92501e-05	0.00102912	0.000550474	2.44603e-05	0.00144088	0.000449067	0.000823358	0.000316444	0.000162599	0.000178456
0.554	0.00191336	0.00116604	0.000360958	0.00137565	0.000750203	9.82219e-05	0.00102755	0.000551167	2.56449e-05	0.00143885	0.000446273	0.000822471	0.000313744	0.000161608	0.000176415
0.555	0.00190978	0.0011643	0.000361539	0.00137291	0.0007498	9.76855e-05	0.00102435	0.000547725	2.22922e-05	0.00143568	0.00044604	0.000820608	0.000314327	0.000160506	0.000178135
0.556	0.00191336	0.00116526	0.000363171	0.00137476	0.000751879	9.95407e-05	0.00102275	0.000544841	1.94982e-05	0.00143696	0.000448553	0.000820661	0.000315877	0.000160737	0.000179823
0.557	0.00191367	0.00116464	0.000360422	0.00137422	0.000751231	9.69479e-05	0.001021	0.000544774	2.04593e-05	0.0014363	0.000449561	0.000820213	0.000315635	0.000159276	0.000178346
0.558	0.00190927	0.00116291	0.000358969	0.00137002	0.000748124	9.64338e-05	0.00102055	0.000544596	2.18898e-05	0.00143328	0.000447721	0.000818545	0.000315117	0.000159098	0.000177061
0.559	0.00190922	0.00116242	0.000358857	0.00136613	0.000747878	0.000100681	0.0010202	0.000544864	2.46168e-05	0.00143185	0.000448142	0.000818388	0.000314759	0.000161385	0.000175194
0.56	0.00191401	0.00116602	0.00036259	0.00136647	0.000747744	0.000100591	0.00102391	0.000547233	2.49297e-05	0.00143479	0.000448966	0.000820333	0.000315716	0.000162704	0.000177192
0.561	0.0019164	0.0011685	0.000364646	0.00136774	0.000749733	0.000100748	0.0010257	0.000546115	2.24263e-05	0.00143661	0.000449328	0.00082145	0.000317331	0.000162607	0.0001793
0.562	0.0019187	0.00116982	0.000367306	0.0013662	0.000747811	9.97419e-05	0.00102272	0.000543657	1.98558e-05	0.00143587	0.000452035	0.00082043	0.000319336	0.000162301	0.000181977
0.563	0.00192478	0.00117682	0.000374749	0.0013651	0.000746381	9.92501e-05	0.00102402	0.000543769	1.86712e-05	0.00143797	0.00045478	0.000822322	0.000323284	0.000164224	0.000186719
0.564	0.00192648	0.00117782	0.000374056	0.00136325	0.000744458	9.84231e-05	0.00102518	0.000544596	1.91853e-05	0.0014383	0.000455312	0.000822292	0.000323709	0.000163888	0.000186273
0.565	0.00192552	0.00117331	0.000368066	0.0013651	0.000747297	0.000100971	0.00102585	0.000547121	2.30074e-05	0.00143883	0.000454341	0.000822575	0.000319808	0.000164015	0.000180962
0.566	0.00192442	0.00117098	0.000365004	0.0013637	0.000746135	9.90713e-05	0.0010303	0.000549245	2.2538e-05	0.00143947	0.000451852	0.000822121	0.000317758	0.000162204	0.00017975
0.567	0.0019255	0.00117487	0.000367753	0.00136595	0.000745375	9.73279e-05	0.0010337	0.000553626	2.75672e-05	0.00144172	0.000450701	0.000824624	0.000318115	0.000164216	0.000179686
0.568	0.00192335	0.00117485	0.000367843	0.00137009	0.000746962	9.77302e-05	0.00103513	0.000555704	3.22163e-05	0.00144286	0.00044856	0.000825839	0.00031702	0.00016593	0.000177903
0.569	0.00192217	0.00117369	0.000368714	0.00137123	0.000748236	9.67244e-05	0.00103173	0.000551413	2.62708e-05	0.00144171	0.000449382	0.000824445	0.00031806	0.000163903	0.000180836
0.57	0.00192036	0.00117156	0.000366904	0.00136942	0.000745218	9.29693e-05	0.00102979	0.000554341	3.33786e-05	0.00143985	0.000449443	0.000823708	0.000316009	0.000164417	0.000177872
0.571	0.00191658	0.00116888	0.000365049	0.00136888	0.000744235	9.19188e-05	0.00102619	0.000550429	2.82154e-05	0.00143722	0.000449111	0.000821182	0.000316325	0.000161728	0.000178939
0.572	0.00191584	0.00117004	0.000367373	0.00136712	0.000743766	9.22987e-05	0.00102465	0.000546115	1.89618e-05	0.00143587	0.000449558	0.000819975	0.000318869	0.000159545	0.000183682
0.573	0.0019166	0.00116922	0.000366122	0.00136866	0.000748191	9.9049e-05	0.0010168	0.000540796	1.50279e-05	0.00143402	0.000453447	0.000819401	0.000320205	0.000160066	0.000183328
0.574	0.0019149	0.00116937	0.000367373	0.00136685	0.000745844	9.5048e-05	0.00102049	0.000546272	2.29627e-05	0.00143408	0.000450981	0.000820497	0.000318188	0.000161795	0.000181648
0.575	0.00191401	0.00116794	0.000366077	0.00136531	0.000743967	9.098e-05	0.00102536	0.000550631	2.84836e-05	0.00143489	0.000448392	0.000820847	0.000315756	0.000161847	0.000179608
0.576	0.0019168	0.00117018	0.000366435	0.00136477	0.000744056	9.27234e-05	0.00102158	0.000546339	2.33427e-05	0.00143438	0.000451651	0.000820191	0.000318812	0.000160834	0.000181404
0.577	0.00192091	0.00117279	0.000368111	0.00136399	0.000745665	9.64785e-05	0.00102158	0.000547211	2.48179e-05	0.00143549	0.00045391	0.00082189	0.000319681	0.000163136	0.000181094
0.578	0.00192476	0.00117469	0.000370033	0.00136066	0.000743609	9.66573e-05	0.00102011	0.00054464	2.10181e-05	0.00143517	0.000456906	0.000820981	0.000322074	0.00016257	0.000183606
0.579	0.00192143	0.00117038	0.000366323	0.00135815	0.000741843	9.63444e-05	0.00101979	0.000541891	1.69948e-05	0.00143313	0.000455468	0.000818038	0.000321098	0.000159887	0.000183128
0.58	0.0019168	0.00116781	0.000365987	0.00136332	0.000746112	9.9496e-05	0.00101977	0.000540349	1.61902e-05	0.0014333	0.00045259	0.00081809	0.000319863	0.000160558	0.000182718
0.581	0.00191803	0.00116984	0.000369787	0.00136781	0.000749242	0.000102245	0.00102449	0.000546831	2.36109e-05	0.00143678	0.000450746	0.000821972	0.00031781	0.000165214	0.000181475
0.582	0.0019206	0.00117022	0.00036867	0.00137103	0.000748862	9.92948e-05	0.00103262	0.000553536	3.00929e-05	0.00144142	0.000448154	0.000824207	0.000315172	0.000166019	0.000178879
0.583	0.00191926	0.00116895	0.000364132	0.00136835	0.000746627	9.61656e-05	0.00102753	0.000550631	2.79919e-05	0.00143838	0.000449972	0.000822069	0.000315987	0.000162763	0.000177691
0.584	0.00191689	0.00116488	0.000358164	0.00136823	0.00074504	9.44445e-05	0.00102465	0.000544372	1.94535e-05	0.00143659	0.000450033	0.000818098	0.00031664	0.000157354	0.000177903
0.585	0.00192165	0.00117284	0.00036744	0.00136542	0.00074305	9.23881e-05	0.00102592	0.000542427	1.12281e-05	0.00143766	0.000452215	0.000819439	0.000322073	0.000157019	0.000186694
0.586	0.00191928	0.0011725	0.000368938	0.0013689	0.000746001	9.45116e-05	0.00102355	0.000540483	7.45062e-06	0.00143725	0.00045176	0.000819662	0.000322385	0.000156967	0.000188663
0.587	0.0019162	0.00117056	0.000367887	0.00136899	0.000746604	9.4288e-05	0.0010214	0.000542874	1.33068e-05	0.00143553	0.000451092	0.000820012	0.000320216	0.000158494	0.000185805
0.588	0.00191658	0.00117185	0.000370011	0.00136989	0.000747632	9.52715e-05	0.00102073	0.000546272	1.97441e-05	0.00143573	0.000451537	0.00082192	0.000319339	0.000161675	0.000184333
0.589	0.00191311	0.00116915	0.000369117	0.00137313	0.000751253	9.99207e-05	0.0010233	0.000549155	2.56449e-05	0.00143652	0.000448278	0.000823186	0.000316195	0.000164894	0.000180719
0.59	0.00191144	0.00116624	0.000364266	0.00136996	0.000750136	0.000101798	0.00102359	0.00054768	2.35886e-05	0.001435	0.00044748	0.000821353	0.000315372	0.000163218	0.000178451
0.591	0.00191463	0.00116754	0.000364848	0.00136803	0.000747476	9.71491e-05	0.00102368	0.00054777	2.48179e-05	0.00143545	0.000449284	0.000820929	0.000316347	0.000162272	0.000179125
0.592	0.00191305	0.00117056	0.000372246	0.0013645	0.000745464	9.60091e-05	0.00102169	0.000546495	2.39239e-05	0.00143308	0.000449616	0.000820839	0.000318786	0.00016406	0.000183862
0.593	0.00191356	0.0011683	0.000369407	0.00136153	0.000743274	9.49586e-05	0.00102207	0.000544886	2.10405e-05	0.00143239	0.000449947	0.00081882	0.000318499	0.000161802	0.000183551
0.594	0.00191597	0.00116861	0.00036896	0.00136177	0.000745509	9.71714e-05	0.00102328	0.000547121	2.36556e-05	0.00143368	0.000450669	0.000820415	0.000317445	0.000163262	0.000181892
0.595	0.00191805	0.00116942	0.000368245	0.00136028	0.000747208	9.88478e-05	0.0010204	0.000543098	2.03923e-05	0.00143291	0.000453214	0.000819908	0.000319427	0.000162495	0.000182452
0.596	0.00191888	0.00116832	0.000366658	0.00135829	0.000742827	9.28799e-05	0.00102565	0.000548664	2.43262e-05	0.00143427	0.000451436	0.000819938	0.000316945	0.000161288	0.000181128
0.597	0.00191814	0.00116799	0.000365876	0.00135771	0.000739407	8.91024e-05	0.00102822	0.00054996	2.48179e-05	0.00143469	0.000449927	0.000819118	0.000316631	0.000159932	0.000181226
0.598	0.00192015	0.00117027	0.000366703	0.00136466	0.000745867	9.50927e-05	0.00102536	0.00054435	1.72183e-05	0.00143672	0.000451729	0.000820161	0.000319504	0.000159671	0.000183474
0.599	0.0019234	0.00117463	0.000371486	0.00137063	0.000751164	9.95183e-05	0.00102625	0.000545557	1.75313e-05	0.00144009	0.000452586	0.000823782	0.00032076	0.000162845	0.00018528
0.6	0.0019217	0.00117358	0.000370257	0.0013694	0.000747722	9.66126e-05	0.00102916	0.000547747	2.01688e-05	0.00144008	0.000450447	0.000823015	0.000319636	0.000162346	0.000184068
0.601	0.00191919	0.00117071	0.000364669	0.00136721	0.000746895	9.69926e-05	0.00102766	0.000548239	2.13534e-05	0.00143802	0.000449964	0.000821949	0.000317953	0.000161005	0.000180387
0.602	0.00191276	0.00116479	0.000359707	0.00136569	0.000744391	9.52715e-05	0.00102599	0.000548328	2.32086e-05	0.00143481	0.000447408	0.00081917	0.000314961	0.000159396	0.000177177
0.603	0.00191296	0.00116638	0.000362478	0.00137034	0.000746336	9.43998e-05	0.00102556	0.000551122	2.78131e-05	0.00143628	0.000447358	0.000821279	0.0003144	0.000161564	0.000177154
0.604	0.00191644	0.00117244	0.000370033	0.00136873	0.000746872	9.43327e-05	0.00102561	0.000550675	2.63155e-05	0.00143693	0.000449318	0.000823328	0.000317853	0.00016356	0.000182016
0.605	0.00191323	0.00117038	0.000368558	0.00137054	0.0007498	9.69032e-05	0.00102158	0.000545177	1.98558e-05	0.00143511	0.000449315	0.000821786	0.000318757	0.000161772	0.000183178
0.606	0.00191095	0.00116848	0.000370435	0.00137282	0.000750426	9.73279e-05	0.00102178	0.000542629	1.44244e-05	0.00143518	0.000447849	0.000820512	0.000318757	0.000160729	0.000186281
0.607	0.00190947	0.00116437	0.000361271	0.00136987	0.000747498	9.3461e-05	0.00102489	0.000548418	2.22475e-05	0.00143474	0.000445844	0.000820094	0.000314326	0.000158993	0.00017876
0.608	0.00190335	0.00115831	0.000354521	0.00136861	0.000748057	9.36622e-05	0.00102223	0.0005511	2.89977e-05	0.0014314	0.0004439	0.000819156	0.000309786	0.00015906	0.000172334
0.609	0.00190945	0.0011643	0.000363082	0.00136859	0.000751745	9.9049e-05	0.00102035	0.00054768	2.69637e-05	0.0014328	0.000448011	0.000821242	0.000314129	0.000163031	0.000176958
0.61	0.00191948	0.00117532	0.000374503	0.00136674	0.000750605	9.93395e-05	0.00102561	0.000550809	2.89977e-05	0.00143728	0.000451094	0.000825578	0.000318934	0.000167614	0.000182591
0.611	0.00192391	0.00117836	0.000377856	0.00136627	0.000749108	9.90937e-05	0.00102482	0.000548842	2.74331e-05	0.00143833	0.000453854	0.000825436	0.000321625	0.000168128	0.000185131
0.612	0.00192529	0.00117758	0.000376448	0.00136738	0.000750359	0.000101306	0.00101888	0.000542562	2.01241e-05	0.00143719	0.000457222	0.000823499	0.000323764	0.00016596	0.000186753
0.613	0.00192219	0.0011742	0.000373051	0.00136401	0.000747588	9.87137e-05	0.00101977	0.000542942	2.02358e-05	0.00143532	0.000455415	0.000821577	0.000322069	0.000164	0.000185247
0.614	0.00192304	0.00117425	0.000371911	0.00136665	0.000747811	9.76855e-05	0.00102433	0.000545713	2.27392e-05	0.00143801	0.000453582	0.00082259	0.00032087	0.000164112	0.000183819
0.615	0.00192058	0.00117219	0.000370279	0.00137094	0.000751879	0.00010115	0.00102634	0.000546607	2.1711e-05	0.00143929	0.000451018	0.000823559	0.000318892	0.00016438	0.000182684
0.616	0.00191848	0.00116969	0.000368558	0.00137118	0.000752505	0.000103609	0.00102556	0.000544283	1.82689e-05	0.00143841	0.000450238	0.000822158	0.000318467	0.000163478	0.000182658
0.617	0.00191977	0.00117241	0.000371441	0.00136689	0.000746671	9.84008e-05	0.0010314	0.000550966	2.67178e-05	0.00143935	0.0004486	0.00082335	0.000317741	0.00016552	0.000181899
0.618	0.00191808	0.00117192	0.000370033	0.00136721	0.000745732	9.48245e-05	0.00103026	0.000549446	2.49967e-05	0.00143851	0.000448185	0.000822367	0.000318235	0.000163285	0.000182422
0.619	0.00191702	0.00117221	0.000370748	0.00136978	0.000748482	9.62997e-05	0.00102692	0.000545221	1.73748e-05	0.00143791	0.000448944	0.000821972	0.000319891	0.000161474	0.000185483
0.62	0.00191506	0.00117085	0.00037019	0.00137107	0.000750426	9.8289e-05	0.00102771	0.000550586	2.21357e-05	0.00143795	0.000447439	0.000823954	0.000316601	0.000163538	0.000182971
0.621	0.00191533	0.00117152	0.000372224	0.00137042	0.000750985	9.93619e-05	0.00102722	0.000553134	2.83271e-05	0.00143766	0.000447856	0.000825213	0.000315804	0.000166638	0.000181551
0.622	0.00191468	0.00117071	0.000371039	0.00136768	0.000749085	9.72385e-05	0.0010261	0.000551145	2.6539e-05	0.00143615	0.00044823	0.000823648	0.000316444	0.000164939	0.000181955
0.623	0.00191213	0.00116631	0.00036554	0.00136897	0.00075027	9.92948e-05	0.00101649	0.000540192	1.56537e-05	0.00143253	0.000451192	0.000818925	0.000318656	0.000160163	0.000182713
0.624	0.0019111	0.00116566	0.000364803	0.00137034	0.000752147	0.00010153	0.0010172	0.000543612	2.0817e-05	0.00143288	0.00045022	0.000820474	0.000316604	0.000162383	0.000179886
0.625	0.00191148	0.0011647	0.000362836	0.0013683	0.000749577	9.71267e-05	0.00102599	0.000554989	3.64408e-05	0.00143526	0.000446529	0.000823089	0.000311433	0.000165468	0.000173598
0.626	0.00191278	0.00116575	0.00036373	0.00136401	0.000745263	9.19188e-05	0.00102051	0.000547434	3.16799e-05	0.00143243	0.000450052	0.000819483	0.00031577	0.000162443	0.000176903
0.627	0.00191604	0.00116761	0.000364758	0.00135965	0.000744324	9.25222e-05	0.00102194	0.000545847	2.58908e-05	0.00143254	0.000451485	0.00081926	0.000317582	0.000161057	0.000179529
0.628	0.00191738	0.00116788	0.000364982	0.00135954	0.000746358	9.87807e-05	0.00102393	0.00054397	1.95653e-05	0.00143362	0.000451309	0.000819401	0.000318302	0.000161109	0.000180947
0.629	0.00191638	0.0011675	0.000363819	0.0013641	0.000748482	0.000101262	0.0010244	0.000542159	1.46926e-05	0.00143496	0.000450191	0.000819379	0.00031864	0.000159925	0.000181806
0.63	0.00191968	0.00117078	0.000367329	0.00136531	0.00074913	0.000102581	0.00102319	0.000542986	1.62125e-05	0.00143606	0.000452415	0.000820966	0.000320003	0.000162041	0.000182954
0.631	0.0019193	0.00116937	0.000364959	0.00136951	0.000752326	0.000105442	0.00102263	0.000545154	1.923e-05	0.00143715	0.000452146	0.000822285	0.000317936	0.00016321	0.000179959
0.632	0.00191828	0.00117	0.00036563	0.00136946	0.000751253	0.000102715	0.00102628	0.000546071	1.83806e-05	0.00143801	0.000449933	0.000822441	0.000317998	0.000162242	0.000181116
0.633	0.00191378	0.00116553	0.000359416	0.00136423	0.000744682	9.37069e-05	0.00102764	0.000547054	2.12416e-05	0.00143522	0.000447316	0.000819088	0.00031588	0.000158122	0.000178052
0.634	0.00191052	0.0011628	0.000357047	0.00136908	0.000746448	9.37963e-05	0.0010233	0.000544931	2.13087e-05	0.0014343	0.000447189	0.00081806	0.000315099	0.000157384	0.000176671
0.635	0.00191141	0.00116396	0.000360131	0.00137016	0.000748079	9.46457e-05	0.00102149	0.00054578	2.22922e-05	0.00143435	0.000448421	0.000819275	0.000315182	0.000159023	0.000177882
0.636	0.00190943	0.00116262	0.000358723	0.00137291	0.000752885	0.000101463	0.00101883	0.000541735	1.72854e-05	0.00143372	0.0004484	0.000819081	0.000315693	0.000159157	0.00017788
0.637	0.00191141	0.00116653	0.00036449	0.00137496	0.000755523	0.000104995	0.00102364	0.00054397	1.72854e-05	0.00143667	0.000447093	0.000822009	0.000316563	0.000162257	0.000180546
0.638	0.00191369	0.00116955	0.000370637	0.00137255	0.000751477	0.000100502	0.00102681	0.0005511	2.72319e-05	0.00143769	0.000447014	0.000824043	0.000315548	0.000166123	0.000180863
0.639	0.00191416	0.00117031	0.000371553	0.00137009	0.000747074	9.5048e-05	0.00102722	0.00055262	2.99812e-05	0.00143716	0.000447261	0.000823335	0.000315829	0.000165527	0.000181365
0.64	0.00191477	0.00116902	0.000368781	0.00136906	0.000748258	9.67914e-05	0.0010206	0.000544707	2.14652e-05	0.00143481	0.000450695	0.000820661	0.00031839	0.000162346	0.000182702
0.641	0.00191302	0.00116942	0.000370324	0.00137	0.000752349	0.000101821	0.00101821	0.00054426	2.15993e-05	0.00143374	0.000450801	0.000822009	0.000318347	0.000164581	0.000182637
0.642	0.00191405	0.00116906	0.000367574	0.0013694	0.000753868	0.000102938	0.0010187	0.00054426	2.06829e-05	0.00143405	0.000451164	0.000822397	0.000317987	0.000163732	0.00018126
0.643	0.0019193	0.00117353	0.000371084	0.00136633	0.000750471	0.000100658	0.00102268	0.000546495	2.0437e-05	0.00143611	0.000452367	0.000823499	0.000319833	0.00016406	0.00018372
0.644	0.00191946	0.00117561	0.000374168	0.00136443	0.000748906	9.88031e-05	0.0010219	0.000546428	2.24933e-05	0.00143526	0.000452955	0.000823648	0.000321181	0.000165155	0.000184988
0.645	0.0019198	0.00117275	0.000369318	0.00136213	0.000747856	9.81772e-05	0.00102051	0.000545736	2.52426e-05	0.00143415	0.000453948	0.000822113	0.000320034	0.000164246	0.000181303
0.646	0.00191591	0.00116826	0.000365339	0.00136142	0.000744816	9.43998e-05	0.0010273	0.000549401	2.55555e-05	0.00143488	0.000448833	0.000820824	0.000316352	0.000161765	0.00017963
0.647	0.00191852	0.00116944	0.000366993	0.001366	0.000749532	9.90043e-05	0.00102979	0.000548708	2.2918e-05	0.0014381	0.000448734	0.00082256	0.000316744	0.000162972	0.000180737
0.648	0.00192226	0.00117183	0.000367664	0.00136707	0.000749845	0.000101508	0.00103173	0.000549982	2.53544e-05	0.00144035	0.000449762	0.000823887	0.000317468	0.000164842	0.000179729
0.649	0.00192089	0.00117351	0.00037086	0.00136627	0.000747565	9.7529e-05	0.00103034	0.000547188	2.03029e-05	0.00143917	0.000449727	0.000822754	0.000319858	0.000162897	0.000184194
0.65	0.00192004	0.00117434	0.000372984	0.00136779	0.000747521	9.5495e-05	0.00102576	0.000541042	9.79755e-06	0.00143786	0.00045124	0.000820966	0.000322972	0.000159425	0.000189846
0.651	0.00191633	0.00116908	0.000367127	0.00136727	0.000746738	9.50256e-05	0.00103157	0.00054958	2.16216e-05	0.00143839	0.000446646	0.0008218	0.000316499	0.000161258	0.000182026
0.652	0.00191269	0.00116383	0.000358276	0.00136781	0.000746492	9.38634e-05	0.0010261	0.000549982	2.66284e-05	0.00143553	0.000447158	0.000820102	0.000313474	0.000159589	0.000175321
0.653	0.0019113	0.00116615	0.000363082	0.00136622	0.000745174	9.1874e-05	0.00102719	0.000548909	2.39462e-05	0.00143491	0.000446039	0.000820079	0.000315367	0.000159634	0.000179435
0.654	0.00191133	0.00116835	0.000368021	0.00136768	0.000746761	9.3081e-05	0.00102572	0.000546697	2.09064e-05	0.00143491	0.000446615	0.000820601	0.000317334	0.00016067	0.000183162
0.655	0.00191101	0.00116765	0.000367686	0.00137067	0.000748638	9.31034e-05	0.00102498	0.000547546	2.29851e-05	0.00143555	0.000446565	0.000821279	0.000316371	0.000161258	0.000182177
0.656	0.00191231	0.00116859	0.00036934	0.00136396	0.000744436	8.97283e-05	0.00102283	0.000547971	2.56673e-05	0.00143304	0.000448742	0.000820333	0.000317195	0.000161579	0.000182756
0.657	0.00191034	0.00116586	0.000366435	0.00136904	0.00075065	9.85572e-05	0.00102165	0.000546115	2.61367e-05	0.00143368	0.000447858	0.000820877	0.000315786	0.000163709	0.00017926
0.658	0.00190824	0.00116345	0.00036221	0.00137114	0.000753041	0.000101955	0.00101899	0.00054388	2.35215e-05	0.00143279	0.000447819	0.000820124	0.000315185	0.000162562	0.000177292
0.659	0.00191204	0.00116877	0.000369564	0.00136989	0.0007536	0.000102983	0.00102308	0.000549088	2.89977e-05	0.001435	0.000448043	0.00082382	0.000315752	0.000167181	0.00017913
0.66	0.00191041	0.00116593	0.000368066	0.00136651	0.000751611	0.000103117	0.00102355	0.000549602	2.90201e-05	0.00143349	0.000447207	0.000822382	0.0003142	0.000166734	0.000178251
0.661	0.00191211	0.0011637	0.000363573	0.00136486	0.000750113	0.000102223	0.00102263	0.000543724	1.96994e-05	0.0014332	0.000448658	0.000819178	0.000315704	0.000161832	0.00017952
0.662	0.00191081	0.0011632	0.000362769	0.00136524	0.000749331	9.93842e-05	0.00102105	0.000541243	1.57208e-05	0.00143237	0.000448664	0.000817926	0.000316604	0.000159291	0.000181114
0.663	0.0019141	0.00116653	0.00036668	0.00136734	0.000750024	9.93619e-05	0.00102413	0.000542338	1.53631e-05	0.00143519	0.000448846	0.000819632	0.000317867	0.000160468	0.000183457
0.664	0.00191651	0.00116808	0.00036601	0.00136343	0.000746627	9.76855e-05	0.0010246	0.000541153	1.3575e-05	0.00143485	0.000450224	0.000818619	0.000319602	0.00015909	0.000184066
0.665	0.00191521	0.00116674	0.000365496	0.00136935	0.000751589	0.000102245	0.00102748	0.00054321	1.37091e-05	0.00143735	0.000447755	0.000820512	0.000317426	0.000160483	0.000182981
0.666	0.0019162	0.00116785	0.00036677	0.00136975	0.000753265	0.000103139	0.00103061	0.0005492	2.09511e-05	0.00143885	0.000446818	0.00082344	0.00031524	0.00016362	0.000180668
0.667	0.00191814	0.00116922	0.000366144	0.00136776	0.000750292	9.76184e-05	0.00103008	0.000553	2.8953e-05	0.00143866	0.000448258	0.00082417	0.000314681	0.000164238	0.000178194
0.668	0.00192027	0.00117275	0.000368759	0.00136347	0.000744369	9.18293e-05	0.00103189	0.00055224	2.60249e-05	0.00143854	0.000448922	0.000823119	0.000317662	0.000162204	0.000181882
0.669	0.00191691	0.00117192	0.000370324	0.00136998	0.00074875	9.49809e-05	0.00102912	0.000547568	1.92523e-05	0.00143867	0.000447867	0.000822747	0.000318686	0.000161519	0.000184752
0.67	0.00191642	0.00117096	0.000370883	0.00136895	0.000747007	9.11141e-05	0.00103108	0.000552553	2.52203e-05	0.00143882	0.000446786	0.000823507	0.000316222	0.000162406	0.000183528
0.671	0.00191392	0.00117145	0.000374124	0.00136756	0.000746627	8.87225e-05	0.00102956	0.000555011	3.35798e-05	0.00143701	0.00044625	0.000824363	0.000315487	0.000165475	0.000182786
0.672	0.00191323	0.00116989	0.000371374	0.00136497	0.000747096	9.4221e-05	0.00102259	0.000547166	2.86624e-05	0.00143359	0.000449266	0.000821383	0.000317938	0.000164753	0.000181917
0.673	0.00191188	0.00116772	0.000367373	0.00136937	0.000752214	0.000101463	0.00102424	0.000546004	2.34321e-05	0.00143517	0.000447463	0.000821979	0.000316675	0.000164089	0.00018032
0.674	0.00191059	0.0011641	0.000362299	0.00137004	0.000751633	9.90937e-05	0.00102337	0.000548507	2.68296e-05	0.00143467	0.000447125	0.000821413	0.000313672	0.000162741	0.000176559
0.675	0.00190889	0.00116394	0.00036373	0.00136703	0.000749018	9.75067e-05	0.00102136	0.000548239	3.01376e-05	0.00143243	0.000447364	0.0008204	0.000313997	0.000163791	0.000176398
0.676	0.00191048	0.00116707	0.000366993	0.00136687	0.000749644	9.7842e-05	0.00102076	0.000545311	2.71202e-05	0.0014327	0.000448498	0.000820675	0.000316908	0.000163985	0.000179331
0.677	0.00191412	0.00116738	0.000365831	0.00136504	0.000748593	9.6322e-05	0.00102438	0.000543344	2.07052e-05	0.00143451	0.000448921	0.000819774	0.000318051	0.000160953	0.000181413
0.678	0.00191202	0.00116524	0.000365071	0.00136598	0.000751745	0.000100256	0.00103309	0.000553246	2.82824e-05	0.00143703	0.000443749	0.00082341	0.000312227	0.000164536	0.000177357
0.679	0.00191584	0.00116949	0.000369363	0.00136533	0.000750605	0.00010115	0.00103012	0.000551189	2.75001e-05	0.0014371	0.0004472	0.00082376	0.000315573	0.000166004	0.000179922
0.68	0.0019185	0.00117217	0.000371911	0.00136611	0.000751075	0.000103899	0.00102988	0.000549066	2.47509e-05	0.00143816	0.000448672	0.000824103	0.000317905	0.000166854	0.000181941
0.681	0.00191506	0.00116703	0.0003663	0.00136812	0.000752103	0.000103542	0.00103251	0.000552128	2.62931e-05	0.00143856	0.000445469	0.000823753	0.000313648	0.000165378	0.000178239
0.682	0.00191964	0.00116855	0.000364378	0.00136727	0.00075027	9.89819e-05	0.00103265	0.000551145	2.59802e-05	0.00143985	0.000447929	0.00082332	0.000315117	0.000163113	0.000178081
0.683	0.00191897	0.00116794	0.000361405	0.00136488	0.000747632	9.56515e-05	0.00102753	0.000544484	1.93864e-05	0.00143713	0.00045009	0.00082002	0.000317971	0.000158814	0.000179545
0.684	0.00191434	0.00116729	0.000364758	0.00136439	0.000745509	9.33493e-05	0.00102536	0.00054426	1.93417e-05	0.0014347	0.000448642	0.000819021	0.000317956	0.00015915	0.000181866
0.685	0.00191126	0.00116504	0.000365496	0.00136823	0.000746828	9.20529e-05	0.00102793	0.000549491	2.59802e-05	0.00143581	0.000445524	0.000820452	0.000314309	0.000161176	0.000180003
0.686	0.00190739	0.0011601	0.000360534	0.00136987	0.000748593	9.49809e-05	0.00102925	0.000550251	2.47509e-05	0.0014355	0.000442735	0.000819647	0.00031107	0.000160088	0.000177107
[truncated: 69,314 more rows]

## Sheet: Fig. 3k, ED_FIG9e
Time	EEG	EEG	EEG	EEG	EEG	EEG	EEG	EEG	EEG	Mean	Standard Deviation	Mean	Standard Deviation	Mean	Standard Deviation
[truncated: 70,003 more rows]

[truncated: 4 more sheets: ED_FIG9f, Fig. 3l, Fig. 3n, ED_FIG9j, ED_FIG9g]
