# Supplementary material for: In-ear integrated sensor array for the continuous monitoring of brain activity and of lactate in sweat
Source: Nat Biomed Eng. 2023 Sep 28;7(10):1307–20. doi: 10.1038/s41551-023-01095-1 (PMC10589098; doi:10.1038/s41551-023-01095-1)
Supplement: Supplementary file 10 — Source data for combined electrophysiological and electrochemical sensing experiments. [file 41551_2023_1095_MOESM10_ESM.xlsx]

## Sheet: Fig. 4a, b, c, d
Frequency	Power spectral density	Power spectral density	Power spectral density	Power spectral density	Power spectral density	Power spectral density	Standard Deviation		Power spectral density	Power spectral density	Power spectral density	Power spectral density	Power spectral density	Power spectral density	Standard Deviation		Power spectral density	Power spectral density	Power spectral density	Power spectral density	Power spectral density	Power spectral density	Standard Deviation		Power spectral density	Power spectral density	Power spectral density	Power spectral density	Power spectral density	Power spectral density	Standard Deviation		Power spectral density	Power spectral density	Power spectral density	Power spectral density	Power spectral density	Power spectral density	Standard Deviation		Power spectral density	Power spectral density	Power spectral density	Power spectral density	Power spectral density	Power spectral density	Standard Deviation		Power spectral density
Hz	dB (ref to μV/√Hz)	dB (ref to μV/√Hz)	dB (ref to μV/√Hz)	dB (ref to μV/√Hz)	dB (ref to μV/√Hz)	dB (ref to μV/√Hz)	dB (ref to μV/√Hz)		dB (ref to μV/√Hz)	dB (ref to μV/√Hz)	dB (ref to μV/√Hz)	dB (ref to μV/√Hz)	dB (ref to μV/√Hz)	dB (ref to μV/√Hz)	dB (ref to μV/√Hz)		dB (ref to μV/√Hz)	dB (ref to μV/√Hz)	dB (ref to μV/√Hz)	dB (ref to μV/√Hz)	dB (ref to μV/√Hz)	dB (ref to μV/√Hz)	dB (ref to μV/√Hz)		dB (ref to μV/√Hz)	dB (ref to μV/√Hz)	dB (ref to μV/√Hz)	dB (ref to μV/√Hz)	dB (ref to μV/√Hz)	dB (ref to μV/√Hz)	dB (ref to μV/√Hz)		dB (ref to μV/√Hz)	dB (ref to μV/√Hz)	dB (ref to μV/√Hz)	dB (ref to μV/√Hz)	dB (ref to μV/√Hz)	dB (ref to μV/√Hz)	dB (ref to μV/√Hz)		dB (ref to μV/√Hz)	dB (ref to μV/√Hz)	dB (ref to μV/√Hz)	dB (ref to μV/√Hz)	dB (ref to μV/√Hz)	dB (ref to μV/√Hz)	dB (ref to μV/√Hz)		dB (ref to μV/√Hz)
	Partifipant 1 Pre-exercise baseline	Partifipant 2 Pre-exercise baseline	Partifipant 3 Pre-exercise baseline	Partifipant 4 Pre-exercise baseline	Partifipant 5 Pre-exercise baseline	Pre-exercise baseline	Statistics On Rows of C"Power spectral density":G"Power spectral density"		Partifipant 1 Pre-exercise Alpha	Partifipant 2 Pre-exercise Alpha	Partifipant 3 Pre-exercise Alpha	Partifipant 4 Pre-exercise Alpha	Partifipant 5 Pre-exercise Alpha	Pre-exercise Alpha	Statistics On Rows of C"Power spectral density":G"Power spectral density"		Partifipant 1 1st Alpha baseline	Partifipant 2 1st Alpha baseline	Partifipant 3 1st Alpha baseline	Partifipant 4 1st Alpha baseline	Partifipant 5 1st Alpha baseline	1st Alpha baseline	Statistics On Rows of R"Power spectral density":V"Power spectral density"		Partifipant 1 1st Alpha	Partifipant 2 1st Alpha	Partifipant 3 1st Alpha	Partifipant 4 1st Alpha	Partifipant 5 1st Alpha	1st Alpha	Statistics On Rows of Z"Power spectral density":AD"Power spectral density"		Partifipant 1 2nd Alpha baseline	Partifipant 2 2nd Alpha baseline	Partifipant 3 2nd Alpha baseline	Partifipant 4 2nd Alpha baseline	Partifipant 5 2nd Alpha baseline	2nd Alpha baseline	Statistics On Rows of AH"Power spectral density":AL"Power spectral density"		Partifipant 1 2nd Alpha	Partifipant 2 2nd Alpha	Partifipant 3 2nd Alpha	Partifipant 4 2nd Alpha	Partifipant 5 2nd Alpha	2nd Alpha	Statistics On Rows of AP"Power spectral density":AT"Power spectral density"		Partifipant 1 3rd Alpha baseline
0	80.3764	83.474	89.8508	94.73	83.7301	86.4323	5.77204		80.5643	83.4265	90.0537	94.7045	83.66	86.4818	5.75946		72.9188	90.7849	87.9251	94.5841	94.9624	88.2351	9.03814		77.0755	90.7643	87.9282	94.5827	95.0132	89.0728	7.31015		77.4867	90.6177	87.9491	94.5143	94.4864	89.0108	7.01397		77.316	85.0342	87.9659	94.5724	94.9481	87.9673	7.32142		72.9683
0.333333	75.9768	79.075	85.4507	90.331	79.3324	82.0332	5.77187		76.1644	79.0275	85.6549	90.3054	79.2619	82.0828	5.75956		68.4917	86.3869	83.5267	90.1853	90.563	83.8307	9.05007		72.6778	86.3661	83.5292	90.1835	90.614	84.6741	7.30961		73.088	86.2188	83.5505	90.1148	90.0865	84.6117	7.01361		72.9164	80.6343	83.5671	90.1733	90.5518	83.5686	7.32232		68.5715
0.666667	12.4571	11.1453	15.4194	17.9342	12.2467	13.8405	2.78251		11.2914	10.4869	14.991	17.3007	11.6482	13.1437	2.89049		22.5902	27.0479	20.8779	18.7187	19.1202	21.671	3.37665		13.9782	30.1959	19.6965	18.3512	18.662	20.1768	6.01381		15.2822	24.9096	13.4347	21.8321	19.8414	19.06	4.70181		13.3891	22.5169	17.5824	18.4427	28.8884	20.1639	5.85615		12.7621
1	8.86214	5.25738	9.13887	9.61285	5.33983	7.64221	2.15639		6.8206	3.69678	10.7108	8.97441	5.10211	7.06093	2.83702		22.2304	19.4497	16.813	10.7948	11.5374	16.1651	4.95611		6.29153	23.8982	16.539	10.0643	11.5947	13.6775	6.7933		10.2486	18.5984	5.6838	17.3913	12.5849	12.9014	5.28787		10.1302	17.8388	12.5614	9.20621	21.8843	14.3242	5.39441		4.87831
1.33333	5.95642	3.2207	8.26351	5.34074	2.97032	5.15034	2.17105		3.76892	-0.175814	5.14624	3.47195	3.09442	3.06114	1.96827		15.6836	17.6481	15.2882	7.00441	8.58654	12.8422	4.72608		4.82925	19.9663	13.6954	5.42338	7.75405	10.3337	6.42559		7.94929	15.0097	6.10446	13.5269	9.7405	10.4662	3.73824		8.74032	16.4051	11.7193	5.01772	17.531	11.8827	5.22937		5.8317
1.66667	2.60327	2.40747	3.33177	-0.0454297	0.113053	1.68202	1.54454		-1.32477	-1.76948	1.38501	1.19819	-0.0190465	-0.106022	1.4304		14.6456	16.8007	16.3299	4.45735	6.23137	11.693	5.88412		2.62381	18.1823	10.6664	2.06677	5.822	7.87226	6.69995		7.22602	13.3974	6.69995	12.1299	8.25414	9.54148	3.02741		6.77827	13.2609	10.2711	1.06261	14.6719	9.20896	5.4695		1.49853
2	1.01588	1.49265	2.40679	-0.992826	-0.253041	0.733891	1.36101		-2.26898	-3.38042	2.39612	-3.8944	0.685985	-1.29234	2.72044		10.3153	13.6495	14.8813	3.12259	6.45617	9.68498	4.91444		2.05449	15.934	9.54352	-0.418151	5.89012	6.60079	6.44607		2.62113	11.1614	6.97161	8.37109	7.78007	7.38105	3.09252		3.88033	10.0715	8.38677	-0.632393	13.2686	6.99495	5.44605		-1.6712
2.33333	0.654344	-1.17221	3.3545	-4.28342	-0.610014	-0.411359	2.78068		-2.66261	-5.18067	1.76499	-4.3684	-3.93692	-2.87672	2.74994		7.67391	11.7906	12.2408	-0.843366	4.95822	7.16403	5.39497		0.581037	12.5079	8.77862	-1.57515	1.97219	4.45292	5.9388		1.65069	7.82954	3.01147	6.07143	4.0015	4.51292	2.45648		0.97099	6.84851	7.77868	-2.65434	13.4956	5.2879	6.27936		-1.89994
2.66667	-3.13051	-3.77742	3.48915	-5.10673	-3.30732	-2.36657	3.36367		-3.86419	-5.66787	0.504665	-6.06442	-3.01534	-3.62143	2.62712		4.86513	9.98629	10.314	-2.96574	4.20234	5.28041	5.40408		0.611919	10.2279	8.32364	-4.02224	1.04223	3.23668	5.8981		1.70311	6.51939	1.13061	4.62016	4.01479	3.59761	2.20406		3.12055	5.40553	5.22316	-5.24496	11.0292	3.9067	5.89662		-1.03817
3	-4.37264	-3.86312	0.665998	-8.23731	-2.51543	-3.6645	3.222		-4.95183	-5.6508	-0.960074	-8.07536	-5.48495	-5.0246	2.57084		2.64239	7.7919	10.8731	-2.18899	2.71421	4.36653	5.0682		-0.53001	10.417	9.27056	-3.74614	0.0679412	3.09588	6.34143		-1.0396	5.58118	1.06652	3.30133	1.5935	2.10059	2.48714		1.72592	5.75701	4.85472	-5.88105	10.8237	3.45606	6.15848		-2.74284
3.33333	-5.35113	-3.69371	-3.6576	-9.78456	-2.87197	-5.07179	2.78507		-6.28298	-5.57057	-3.48143	-8.65801	-6.18594	-6.03578	1.85073		4.8592	10.0852	11.553	-2.19477	1.87818	5.23617	5.70204		-1.70089	9.28293	9.92981	-4.74571	0.0847601	2.57018	6.6552		-0.673313	6.46328	-0.371177	2.17088	1.8124	1.88041	2.85845		2.72938	5.20258	4.4356	-4.76972	10.0432	3.5282	5.37507		-6.68408
3.66667	-6.25481	-5.19308	-3.6734	-10.1615	-3.12351	-5.68126	2.79345		-5.559	-7.54012	-4.77745	-8.83777	-3.73288	-6.08945	2.07448		4.67304	8.87195	11.9785	-4.58084	1.9985	4.58823	6.39828		-2.27553	9.22691	9.53417	-6.89731	1.93111	2.30387	7.17596		-3.45585	3.85604	0.886487	1.55421	1.75072	0.918324	2.68616		0.500172	4.5762	2.81967	-4.74071	9.26938	2.48494	5.1639		-4.01241
4	-5.94937	-6.59208	-6.63722	-8.21548	-4.14095	-6.30702	1.47074		-7.12831	-7.5557	-6.68452	-10.3276	-4.68349	-7.27593	2.02999		7.64214	3.36999	10.5433	-4.92447	1.77462	3.68112	5.92805		-1.44228	6.96319	8.49945	-6.85083	-0.0941406	1.41508	6.31936		-1.7599	0.944284	-1.71512	2.35519	0.690546	0.103001	1.79592		-0.408357	2.60008	2.30405	-6.83994	9.10027	1.35122	5.75992		-6.32878
4.33333	-5.92251	-6.4259	-7.02094	-10.4883	-5.53045	-7.07762	1.98674		-6.83115	-6.73269	-3.78474	-9.76396	-9.20687	-7.26388	2.37694		9.24021	3.14449	7.88942	-5.02651	-1.08833	2.83186	5.99719		-2.49934	6.7371	6.641	-6.93135	-1.99889	0.389707	6.06255		-3.40708	-0.267634	-4.03698	1.58592	-0.897626	-1.40468	2.31475		-2.40533	-0.0813915	2.05606	-9.30064	6.69807	-0.606644	5.90647		-4.90787
4.66667	-7.07161	-7.84184	-7.38696	-11.6642	-7.12973	-8.21886	1.94979		-6.34785	-8.00884	-4.85698	-13.6872	-7.84868	-8.14991	3.34901		10.284	2.78184	8.02552	-8.2566	-0.376751	2.4916	7.33452		-4.72298	4.14459	4.83103	-9.95296	-1.39891	-1.41985	6.20003		-3.35956	1.57097	-4.79596	1.43379	-0.230129	-1.07618	2.87549		-4.09441	-1.00697	-0.0611937	-9.99853	6.31799	-1.76862	5.95881		-7.5999
5	-8.63175	-7.38984	-6.10231	-11.6643	-7.37098	-8.23183	2.11698		-8.122	-9.87188	-6.1459	-10.2205	-6.9265	-8.25735	1.78243		8.97676	5.05832	7.10783	-4.62417	3.52002	4.00775	5.24769		-3.50735	5.67806	5.26863	-7.36652	0.451671	0.104899	5.62839		-2.27466	2.74818	-4.18047	1.4145	-1.07004	-0.672499	2.7878		-2.06338	-0.039889	-0.153473	-8.69888	4.96122	-1.19888	4.93407		-8.69645
5.33333	-8.29809	-7.85221	-7.04654	-10.8551	-6.95168	-8.20073	1.5866		-9.28463	-7.84787	-5.95243	-11.283	-6.6722	-8.20803	2.13255		9.25397	4.08243	6.28687	-5.09062	7.06957	4.32044	5.57649		-3.82243	8.2472	5.02407	-9.12445	1.64003	0.392884	6.94698		-1.77614	-0.15849	-5.42923	0.528241	-2.00265	-1.76765	2.30884		-2.73646	-0.0485565	-1.59121	-8.35116	3.88057	-1.76936	4.44888		-8.90709
5.66667	-8.42621	-10.0769	-8.21581	-12.4073	-8.4495	-9.51514	1.78112		-9.48573	-8.17394	-6.39187	-13.029	-9.51456	-9.31902	2.43461		9.53223	0.567124	4.50785	-8.88045	9.67062	3.07947	7.68884		-4.50191	6.87883	3.16135	-11.2013	2.79097	-0.574407	7.23166		-5.906	-1.3684	-5.98854	-1.87501	-0.684819	-3.16455	2.5753		-4.54562	-0.0429558	-1.70196	-9.83772	2.63079	-2.69949	4.76515		-9.25979
6	-8.22775	-8.84397	-9.70241	-12.8161	-11.207	-10.1594	1.85914		-9.53889	-7.47028	-7.15727	-14.2629	-9.13002	-9.51187	2.84741		8.56463	-0.539566	1.08158	-8.11416	7.90512	1.77952	6.84308		-3.23646	4.76713	2.63039	-9.96677	3.64538	-0.432066	6.16058		-4.47411	-1.41601	-8.11883	-1.51951	-2.53456	-3.6126	2.80252		-3.1053	-0.470647	0.450359	-10.7612	1.05536	-2.56629	4.84912		-10.3369
6.33333	-8.69418	-7.24196	-9.2266	-15.6676	-10.679	-10.3019	3.24181		-9.11953	-8.47279	-5.88054	-13.2765	-9.00494	-9.15087	2.6551		8.48213	-1.331	3.70995	-9.04532	3.16163	0.995478	6.6019		-4.76881	1.91912	2.93398	-10.6239	-1.1747	-2.34286	5.51895		-5.00604	-1.59951	-3.90379	-2.33939	-1.17106	-2.80396	1.61181		-3.82322	-1.48821	-1.44295	-11.3641	-0.202255	-3.66415	4.49912		-10.879
6.66667	-8.78845	-8.35575	-7.89545	-12.9793	-9.62371	-9.52853	2.03144		-8.70953	-7.48498	-6.02453	-13.6384	-8.40186	-8.85186	2.8721		9.60027	-0.193049	2.70383	-10.7795	-0.942099	0.0778948	7.35811		-5.85135	1.82829	4.02926	-8.71607	-3.84162	-2.5103	5.31592		-6.24844	-1.02553	-5.39861	-4.25289	-2.24761	-3.83462	2.17124		-3.01822	-1.58033	-2.62041	-9.80117	-2.77447	-3.95892	3.31169		-9.4838
7	-7.95377	-8.82202	-9.01296	-16.2035	-10.5744	-10.5133	3.31833		-9.0288	-8.19793	-6.83776	-14.1237	-8.16974	-9.27159	2.82366		8.23871	1.88223	0.321035	-10.748	-3.15273	-0.691747	6.97475		-6.99525	2.54853	4.97575	-7.01287	-4.28173	-2.15311	5.57944		-5.46356	-0.835954	-7.26946	-3.81988	-3.31783	-4.14134	2.41042		-3.51109	-2.29996	-1.75793	-10.8216	-2.67155	-4.21243	3.74931		-7.97922
7.33333	-8.23806	-8.21669	-8.57959	-17.0236	-12.8001	-10.9716	3.89725		-9.96549	-8.40843	-4.8095	-13.4533	-8.9258	-9.1125	3.10711		7.49401	0.875806	1.6159	-10.1669	-2.70292	-0.576823	6.49128		-4.82454	1.89984	3.46757	-6.66743	-4.09673	-2.04426	4.45119		-7.29017	-3.15477	-8.78997	-4.58349	-1.7575	-5.11518	2.89977		-3.01784	-2.90641	-3.73821	-10.9302	-2.56548	-4.63162	3.54681		-8.03803
7.66667	-8.94506	-8.28215	-7.98741	-15.1181	-9.54307	-9.97515	2.93746		-9.79253	-9.91327	-5.57536	-13.1165	-7.49079	-9.17769	2.83971		6.62133	-1.84379	2.39441	-14.2195	-1.97972	-1.80546	7.79086		-5.5404	3.26477	1.46101	-5.00092	-2.11203	-1.58552	3.88555		-6.09527	-2.75319	-10.2847	-3.43282	-5.07907	-5.52901	2.96811		-3.94063	-2.07201	-4.21951	-11.6242	-1.89083	-4.74944	3.98553		-10.958
8	-9.29748	-9.13807	-8.0546	-15.9744	-10.7187	-10.6367	3.13068		-7.88607	-8.32411	-4.30206	-14.2969	-7.50153	-8.46214	3.62714		3.88462	0.411887	-0.0882817	-11.0758	-2.73421	-1.92035	5.63422		-5.36754	3.34508	1.49521	-7.26202	-3.20441	-2.19874	4.50191		-7.21919	-4.92111	-7.37342	-3.48634	-3.83218	-5.36645	1.84036		-5.32804	-1.22074	-5.05421	-11.6192	-1.21954	-4.88835	4.25549		-10.4533
8.33333	-10.1633	-10.2592	-9.52546	-15.2531	-9.00963	-10.8421	2.51739		-8.20602	-6.5055	-0.103599	-13.4068	-6.33755	-6.91189	4.762		3.18789	1.24618	-0.929172	-12.5653	-3.0227	-2.41662	6.13192		-5.43414	2.10327	-1.12888	-8.35236	-3.23955	-3.21033	3.99854		-6.86901	-2.34992	-5.89616	-4.72543	-3.23644	-4.61539	1.85507		-5.45416	-1.73851	-2.95022	-10.2124	-0.581792	-4.18743	3.8221		-8.72784
8.66667	-9.57719	-9.18193	-9.01335	-16.0302	-9.18243	-10.597	3.04431		-10.4934	-6.00521	1.32235	-10.6512	-7.38619	-6.64273	4.88101		3.46737	-0.0061767	-1.9805	-11.1682	-5.44404	-3.0263	5.57939		-4.48117	3.12349	-2.76348	-10.1465	-2.47223	-3.34798	4.75639		-7.04375	-2.40389	-7.16125	-3.50279	0.254497	-3.97144	3.16818		-5.56013	-1.5505	-4.64592	-8.95567	0.710496	-4.00034	3.72823		-9.94604
9	-10.8425	-10.2187	-8.29976	-14.8398	-11.4111	-11.1224	2.38563		-10.9071	-6.68976	1.61823	-10.2524	-5.58877	-6.36397	5.00458		4.82077	1.24697	-2.24506	-11.1349	-5.80167	-2.62278	6.1864		-5.12888	2.98249	0.468311	-15.5266	-4.13792	-4.26852	7.11541		-7.04826	-2.47827	-9.02695	-4.09944	-0.807937	-4.69217	3.34221		-5.05019	-1.25368	-4.62269	-7.94591	-0.130022	-3.8005	3.13771		-11.2274
9.33333	-13.337	-10.3138	-7.34828	-14.5976	-11.1811	-11.3556	2.81118		-8.46771	-6.95304	3.35725	-9.75941	-4.06298	-5.17718	5.22149		5.12198	0.011976	-1.64715	-10.0369	-1.89372	-1.68876	5.45467		-5.36486	1.43398	-0.237996	-13.1538	-1.94491	-3.85352	5.77606		-6.68132	-1.5974	-6.70748	-3.85682	-2.29444	-4.22749	2.39599		-5.81415	-1.60064	-4.55107	-6.70727	0.988383	-3.53695	3.1817		-12.1567
9.66667	-11.8859	-10.7256	-7.29361	-13.9532	-10.9809	-10.9678	2.41422		-5.73761	-7.00185	0.871482	-9.80593	-3.6767	-5.07012	3.99529		4.94501	0.0205905	-3.27898	-9.28677	-1.68976	-1.85798	5.17311		-5.92446	2.56428	-1.36332	-13.2162	-3.58717	-4.30538	5.88192		-5.40233	-1.77831	-6.65279	-6.40901	-4.18157	-4.8848	1.99133		-5.74685	-1.29584	-5.16938	-7.49143	0.84908	-3.77088	3.43411		-12.2885
10	-12.6021	-10.5515	-8.58589	-14.6321	-13.1667	-11.9076	2.36449		-6.4825	-5.28296	-4.16283	-8.52918	-3.05682	-5.50286	2.1181		3.2457	-0.0132758	-2.3663	-11.9476	-2.26752	-2.6698	5.66529		-5.77071	2.45857	-2.99842	-12.1514	-1.74261	-4.04092	5.41722		-7.55321	-1.27547	-9.34267	-4.74429	-4.98919	-5.58096	3.06707		-6.28861	-1.49719	-6.66398	-6.0843	0.950268	-3.91676	3.44287		-11.8784
10.3333	-11.7678	-11.7345	-7.92014	-15.4971	-11.573	-11.6985	2.67989		-7.62001	-5.35076	-6.33797	-7.90639	-3.94528	-6.23208	1.63914		0.702781	0.968123	-3.30834	-11.3044	-4.44443	-3.47726	4.98656		-4.60605	3.22862	-3.20129	-8.18742	-1.77131	-2.90749	4.17708		-8.17103	-1.62564	-8.72175	-4.93578	-3.0137	-5.29358	3.11495		-6.12786	-2.03489	-6.22953	-7.03812	1.67558	-3.95097	3.70103		-12.1479
10.6667	-10.6842	-12.0499	-8.74255	-15.6967	-12.1304	-11.8607	2.5461		-7.06365	-6.83403	-7.74383	-7.71879	-5.35515	-6.94309	0.973509		-1.20475	0.386166	-2.8623	-10.9129	-6.0344	-4.12564	4.47758		-4.90342	2.8663	-4.48024	-10.0733	-2.30366	-3.77886	4.6827		-7.97533	-2.89959	-7.53507	-5.20208	-2.27864	-5.17814	2.59706		-5.4547	-0.297312	-4.92116	-7.31591	1.41215	-3.31539	3.69519		-14.0371
11	-10.9879	-10.8769	-8.24653	-16.3912	-9.81219	-11.2629	3.07113		-7.64457	-6.99153	-9.46101	-8.19821	-6.57351	-7.77376	1.12873		-1.24067	-0.369482	-3.61543	-12.0548	-3.48719	-4.15351	4.63593		-5.71415	2.76061	-3.99773	-11.258	-3.69169	-4.38019	5.01735		-7.53665	-3.46082	-8.07536	-5.26403	-2.80446	-5.42827	2.35767		-4.40968	0.385591	-5.63316	-10.0082	0.191264	-3.89483	4.34965		-12.7549
11.3333	-12.3051	-8.74828	-9.31279	-14.9745	-9.29813	-10.9278	2.6593		-8.27557	-5.62399	-10.0335	-8.53033	-9.5139	-8.39545	1.70643		-1.61287	-0.432874	-5.63224	-10.9424	-0.0116155	-3.72639	4.60479		-4.87422	1.47291	-2.68265	-12.4941	-2.68798	-4.2532	5.14787		-6.23097	-4.05189	-12.9863	-4.00962	-4.25437	-6.30663	3.84693		-4.2169	-0.194218	-6.10244	-10.1843	-0.229533	-4.18547	4.22022		-10.65
11.6667	-13.4031	-8.88599	-11.4007	-16.1698	-9.78729	-11.9294	2.9276		-8.45504	-8.53797	-11.1499	-9.30976	-7.65233	-9.02099	1.32687		-0.780248	-1.86553	-3.66941	-9.57781	-1.5755	-3.4937	3.56162		-4.95366	0.875282	-1.74299	-10.3126	-2.11843	-3.65048	4.25883		-5.37208	-3.5688	-10.6527	-3.34547	-2.90653	-5.16912	3.20614		-4.0409	-1.08839	-6.45504	-7.90736	-1.99808	-4.29796	2.88694		-12.1321
12	-13.0936	-10.6043	-13.9439	-16.7496	-7.82664	-12.4436	3.38801		-9.97624	-11.2822	-10.7209	-11.8035	-7.99087	-10.3547	1.48529		1.11188	-1.97403	-5.08839	-12.6735	-4.88021	-4.70086	5.12273		-7.09599	2.22412	-1.35339	-8.57738	-4.42281	-3.84509	4.36866		-7.02893	-3.61429	-10.7066	-5.13565	-4.03068	-6.10323	2.89285		-4.18529	-2.32903	-6.50867	-6.91885	-2.2154	-4.43145	2.23011		-11.8056
12.3333	-12.0286	-11.5765	-12.1033	-16.7657	-11.1792	-12.7307	2.28621		-11.9518	-10.6411	-9.97577	-13.7041	-9.60225	-11.175	1.67308		2.59749	-2.90185	-1.00804	-10.72	-4.09772	-3.22602	4.89534		-6.30118	2.22462	-1.07573	-9.60099	-7.29746	-4.41015	4.84757		-6.54778	-4.11891	-11.3778	-6.44901	-1.21515	-5.94174	3.73628		-4.28965	-2.8195	-6.16289	-9.17486	0.680472	-4.35328	3.68162		-11.9325
12.6667	-12.9554	-10.2073	-12.0654	-16.9001	-12.2286	-12.8714	2.46969		-10.8794	-9.89417	-10.6915	-15.7496	-10.1769	-11.4783	2.41995		1.94617	-3.16524	-0.981015	-13.5486	-5.17738	-4.1852	5.86425		-6.53395	1.67445	0.45921	-10.9944	-8.34117	-4.74718	5.5561		-6.45831	-4.53639	-7.95455	-7.09023	0.108861	-5.18612	3.21587		-4.99812	-4.56318	-5.92334	-10.7151	-3.4655	-5.93305	2.81547		-12.9641
13	-14.151	-11.4756	-14.1505	-16.6443	-11.7886	-13.642	2.10119		-10.7827	-10.1243	-12.6166	-14.6311	-12.9615	-12.2232	1.80128		-0.245394	-4.58264	-5.12131	-12.4318	-6.33652	-5.74354	4.38889		-7.16917	-0.656844	-0.529472	-10.7987	-7.56354	-5.34355	4.55963		-8.4418	-4.56609	-9.12516	-6.7461	-1.48731	-6.07329	3.10963		-7.63379	-4.70145	-6.64087	-11.6585	-0.379342	-6.2028	4.12829		-13.0921
13.3333	-14.2307	-11.2991	-12.1177	-17.9869	-10.7825	-13.2834	2.93986		-10.9863	-11.2495	-13.2002	-15.8893	-10.6176	-12.3886	2.19737		-0.212573	-5.00532	-3.36953	-12.7078	-4.67554	-5.19415	4.60718		-8.1874	1.20803	-2.00463	-10.6066	-5.9482	-5.10776	4.742		-7.69687	-4.97565	-9.49206	-7.98705	-4.17063	-6.86445	2.21821		-6.92511	-4.50823	-6.41585	-10.1708	-3.33696	-6.27139	2.61598		-12.1818
13.6667	-12.1109	-11.6479	-11.469	-16.707	-12.6559	-12.9181	2.16733		-10.09	-11.0133	-11.0003	-17.4476	-9.81677	-11.8736	3.16164		-1.70512	-4.11424	-1.83361	-10.5107	-5.0185	-4.63643	3.58377		-8.02676	1.36606	-2.89698	-9.4398	-6.77178	-5.15385	4.38302		-8.52824	-3.46709	-10.6746	-6.90516	-3.48775	-6.61256	3.15887		-6.64417	-4.90561	-6.49282	-10.0125	-5.48118	-6.70725	1.98265		-13.3534
14	-12.8628	-11.101	-13.3637	-17.0987	-12.9537	-13.476	2.20375		-11.2902	-11.2179	-12.4393	-16.4446	-10.0495	-12.2883	2.47244		-1.18484	-4.03238	0.28492	-9.99113	-7.53528	-4.49174	4.28572		-6.40241	1.8934	-2.38739	-9.10032	-9.1888	-5.0371	4.76086		-7.38718	-4.9864	-10.9754	-7.58889	-5.39289	-7.26614	2.3761		-7.55525	-4.55507	-7.5235	-11.2726	-6.29892	-7.44106	2.46647		-12.0423
14.3333	-13.8266	-11.2637	-12.2009	-16.6738	-12.799	-13.3528	2.07675		-10.6978	-11.0843	-11.3129	-16.1703	-11.1498	-12.083	2.296		-0.96374	-3.50537	0.519876	-12.5185	-8.15067	-4.92369	5.37169		-7.02178	2.15792	-2.60862	-8.77646	-8.30751	-4.91129	4.64231		-8.50907	-4.00064	-11.8949	-7.87735	-5.58773	-7.57393	3.01457		-6.76732	-5.41924	-6.81482	-10.9508	-5.59696	-7.10983	2.24189		-12.2662
14.6667	-11.2086	-11.985	-12.2006	-18.8584	-12.8592	-13.4224	3.09546		-10.4596	-10.305	-11.9794	-16.4549	-11.5247	-12.1447	2.51064		0.171088	-4.45096	-0.2055	-14.3827	-7.3299	-5.2396	5.98343		-8.01809	3.08702	-2.71601	-11.8051	-5.7593	-5.0423	5.62589		-8.76446	-4.33268	-10.8956	-9.68631	-9.0669	-8.54919	2.4946		-7.08523	-6.21787	-5.09568	-11.1938	-7.28098	-7.37471	2.30272		-13.1994
15	-12.7796	-10.796	-12.8224	-19.3663	-12.4699	-13.6468	3.30367		-11.4853	-11.0495	-11.3996	-16.5926	-10.7853	-12.2625	2.43679		-0.173283	-5.05021	0.613647	-13.0055	-6.1852	-4.7601	5.47762		-7.72904	2.6177	-1.00235	-11.6817	-6.707	-4.90048	5.67821		-8.66062	-3.78076	-12.8929	-8.97194	-7.88216	-8.43768	3.24731		-7.39862	-5.6696	-6.72347	-11.8085	-6.27364	-7.57476	2.44963		-12.3277
15.3333	-13.2313	-10.7491	-13.0771	-16.9777	-13.8245	-13.5719	2.23566		-12.2666	-10.1433	-10.9449	-15.772	-10.5222	-11.9298	2.29233		-0.27517	-2.98743	-1.64912	-12.6317	-5.65674	-4.64003	4.88951		-7.4765	2.53461	-2.25098	-10.8771	-6.82308	-4.97862	5.20391		-6.44621	-3.96214	-13.139	-8.33891	-8.94133	-8.16552	3.39088		-7.50395	-5.91185	-8.18536	-12.8631	-3.85686	-7.66423	3.35011		-13.304
15.6667	-11.7324	-11.8228	-11.0863	-16.4504	-13.1444	-12.8473	2.14852		-12.2217	-10.9082	-10.906	-16.2237	-9.96612	-12.0451	2.47003		-0.0173369	-2.98125	-2.17831	-12.1495	-7.33215	-4.93171	4.83206		-7.5463	0.140103	-3.04276	-10.6579	-8.08822	-5.83902	4.32333		-5.99655	-4.48612	-14.3334	-6.50457	-9.08315	-8.08075	3.86813		-7.34777	-6.60094	-8.64005	-10.1114	-3.18828	-7.17768	2.59913		-13.7042
16	-10.1658	-11.3035	-11.1504	-17.4691	-12.596	-12.537	2.88947		-12.0901	-10.2763	-10.4858	-16.4992	-10.9109	-12.0525	2.58299		-1.9167	-5.03303	-3.7355	-14.1061	-8.16928	-6.59212	4.78011		-7.6018	0.381199	-3.07436	-12.3249	-9.21035	-6.36604	5.037		-7.56806	-5.27648	-13.1719	-6.69604	-7.02358	-7.94721	3.04108		-6.74971	-6.35011	-9.32364	-11.7649	-4.41646	-7.72096	2.85763		-13.7086
16.3333	-10.7673	-11.8435	-12.9556	-17.4811	-12.1778	-13.0451	2.60145		-11.5341	-10.8302	-12.6507	-16.2482	-9.29217	-12.1111	2.61375		-1.78333	-4.09867	-5.15166	-16.11	-9.03819	-7.23638	5.6106		-6.85403	-0.904166	-2.45467	-12.1903	-7.79842	-6.04031	4.49477		-7.93688	-5.8831	-13.2711	-6.8022	-6.74289	-8.12724	2.96666		-7.43546	-7.48783	-6.93508	-13.4916	-5.39898	-8.14979	3.10346		-12.8179
16.6667	-13.4168	-11.5738	-13.7012	-18.0627	-12.8484	-13.9206	2.45541		-10.8079	-9.04567	-12.2309	-14.6299	-9.37398	-11.2177	2.28882		-1.50422	-5.16855	-3.18905	-11.8125	-6.80127	-5.69512	3.9613		-7.22489	0.329284	-3.72929	-11.3133	-6.69854	-5.72734	4.33195		-9.1103	-4.29896	-12.7147	-9.09822	-8.48859	-8.74216	2.99373		-8.06194	-8.34596	-8.18603	-11.9714	-4.64693	-8.24246	2.59227		-13.5456
17	-13.5594	-11.4001	-11.2285	-18.285	-11.4091	-13.1764	3.01321		-11.5067	-10.8264	-10.0912	-14.2524	-8.75636	-11.0866	2.04252		-2.32143	-5.47316	-1.64909	-14.2195	-4.32211	-5.59707	5.05728		-8.12931	0.988642	-4.77827	-13.2611	-6.56571	-6.34914	5.17932		-9.89551	-5.56621	-12.1789	-10.6867	-8.914	-9.44826	2.47719		-8.73885	-7.41463	-9.49616	-12.3018	-3.52488	-8.29526	3.21027		-13.1737
17.3333	-12.6538	-11.0274	-11.3352	-15.822	-11.9986	-12.5674	1.92443		-11.456	-10.3327	-12.4123	-16.1549	-9.38124	-11.9474	2.61503		-2.26221	-5.9215	-2.52719	-12.2868	-5.26907	-5.65336	4.04645		-8.26566	0.254506	-5.6354	-13.3417	-6.37116	-6.67189	4.90322		-9.30156	-4.37877	-11.4557	-10.6918	-7.21369	-8.60831	2.86197		-6.89233	-6.50536	-9.01782	-11.4355	-5.5662	-7.88345	2.35346		-13.3025
17.6667	-12.8633	-10.9177	-10.9547	-16.5889	-12.1581	-12.6965	2.32735		-12.2507	-10.1755	-12.2884	-17.0435	-9.1226	-12.1761	3.04286		-2.16169	-4.37644	-3.3581	-10.1365	-5.19993	-5.04653	3.06405		-8.62652	1.04192	-4.50911	-13.3596	-8.23852	-6.73837	5.3656		-9.17019	-5.17638	-11.7321	-9.18016	-7.95826	-8.64342	2.37674		-7.48261	-6.15117	-9.89755	-10.9292	-4.53554	-7.79922	2.63001		-12.224
18	-14.9942	-11.5431	-12.9668	-17.6425	-10.2131	-13.4719	2.92858		-12.5884	-11.352	-12.2655	-15.7187	-10.4368	-12.4723	1.99962		-3.00073	-4.29341	-5.30004	-10.9431	-6.72738	-6.05293	3.05562		-8.54206	1.57134	-4.40263	-13.7168	-9.40691	-6.89941	5.77603		-8.03604	-5.41144	-13.6745	-9.337	-8.11247	-8.91428	3.02168		-7.69827	-5.49858	-9.93821	-10.5537	-5.43717	-7.82519	2.40009		-11.8217
18.3333	-12.7599	-11.302	-13.7229	-17.2782	-10.4749	-13.1076	2.64977		-12.1196	-11.0547	-11.4497	-15.7893	-12.9814	-12.6789	1.88599		-2.97	-4.59058	-5.07723	-13.756	-6.96438	-6.67163	4.20858		-8.39837	2.43176	-5.57553	-13.7671	-8.22022	-6.70589	5.91169		-10.1272	-4.80677	-13.0967	-8.14808	-10.5831	-9.35236	3.09225		-7.48419	-5.81926	-11.179	-12.3579	-5.59113	-8.48629	3.11204		-12.0381
18.6667	-13.1451	-10.4229	-12.505	-17.3509	-10.4325	-12.7713	2.83583		-11.4504	-11.2885	-12.1732	-17.691	-11.3497	-12.7905	2.7624		-3.8562	-4.74884	-7.12663	-13.037	-4.23016	-6.59976	3.81717		-9.25823	1.573	-5.15618	-13.5154	-8.51277	-6.97391	5.62874		-11.2267	-4.49627	-12.236	-7.27352	-8.92331	-8.83115	3.10472		-9.03242	-6.06147	-9.02256	-11.6851	-6.01959	-8.36423	2.38265		-13.3255
19	-12.3812	-10.0791	-13.7213	-17.6115	-12.2517	-13.209	2.7858		-12.1858	-11.3777	-12.8983	-17.2434	-9.57894	-12.6568	2.84721		-3.74673	-4.49761	-5.90556	-12.3951	-4.78169	-6.26533	3.51329		-7.92529	0.788964	-5.09351	-13.4006	-7.53469	-6.63302	5.14146		-10.7428	-5.71111	-12.2937	-7.8902	-8.10804	-8.94916	2.58442		-9.00555	-6.73427	-9.49512	-12.495	-8.51146	-9.24828	2.0931		-14.57
19.3333	-12.1464	-10.7387	-13.3524	-16.7809	-12.2613	-13.0559	2.27987		-11.4377	-11.445	-13.1926	-18.1089	-11.4584	-13.1285	2.88492		-4.88034	-3.85468	-4.75209	-13.6092	-6.71826	-6.76292	3.96609		-9.35945	-0.918425	-5.82586	-12.2122	-5.66331	-6.79585	4.26252		-11.1566	-6.62227	-11.8538	-8.65126	-7.44501	-9.14579	2.28485		-8.41129	-7.02725	-8.3727	-12.301	-8.46114	-8.91468	1.98636		-14.968
19.6667	-14.133	-10.6856	-13.0972	-17.4042	-12.2986	-13.5237	2.50836		-11.889	-12.2294	-13.3296	-16.2707	-12.7903	-13.3018	1.74807		-5.11763	-2.75144	-6.36622	-12.8334	-8.09575	-7.03288	3.78215		-7.89251	0.00197367	-7.17016	-12.6761	-8.02397	-7.15214	4.55532		-9.04633	-7.17885	-12.1967	-9.40793	-8.87001	-9.33996	1.81266		-7.47116	-6.85677	-10.8893	-12.2641	-7.96334	-9.08894	2.3553		-12.8368
20	-14.7853	-10.7729	-12.696	-16.6958	-10.8301	-13.156	2.5732		-12.084	-11.3404	-13.5197	-16.8328	-12.6258	-13.2806	2.13892		-5.28336	-4.27062	-7.35194	-11.4981	-7.31617	-7.14405	2.77262		-9.38089	0.988331	-6.40784	-13.4964	-10.6957	-7.79849	5.53411		-9.46445	-6.37024	-15.1298	-9.09202	-8.84378	-9.78005	3.22862		-7.56761	-7.20595	-11.8895	-12.7617	-8.84701	-9.65436	2.53242		-13.7028
20.3333	-12.9679	-10.8378	-11.4633	-19.4246	-11.3578	-13.2103	3.56332		-13.3273	-11.0934	-13.1008	-16.4053	-12.669	-13.3192	1.93316		-5.75805	-5.00194	-7.06936	-12.2673	-6.84939	-7.3892	2.85258		-10.3159	-0.468345	-6.49991	-12.8367	-11.0841	-8.24099	4.92327		-11.5262	-6.04827	-13.4603	-9.62931	-8.75345	-9.8835	2.80813		-7.2529	-7.58634	-11.7894	-10.893	-8.60294	-9.22491	2.01988		-13.9106
20.6667	-12.8262	-10.731	-12.619	-18.7236	-12.2649	-13.4329	3.06948		-13.1062	-10.5693	-12.5213	-16.4809	-11.2132	-12.7782	2.30284		-5.79446	-3.99151	-4.91035	-12.4787	-5.34226	-6.50346	3.40597		-9.74535	-1.02204	-6.38384	-13.3927	-11.586	-8.42598	4.88321		-9.52559	-6.56397	-11.9501	-10.7715	-9.97071	-9.75638	2.00834		-8.47895	-6.8692	-13.6626	-12.1699	-7.97589	-9.83131	2.92376		-16.2447
21	-12.9313	-11.2656	-12.4399	-17.1523	-10.3282	-12.8235	2.62446		-12.0436	-11.1338	-11.3643	-15.5861	-11.0143	-12.2284	1.9188		-3.31199	-5.41788	-4.02669	-13.4375	-7.23457	-6.68574	4.06042		-8.90522	0.152563	-6.02654	-13.3477	-10.3531	-7.696	5.11985		-7.60827	-5.60238	-11.9717	-10.8359	-9.32952	-9.06955	2.53804		-8.49897	-7.34534	-12.6066	-12.1211	-9.29785	-9.97397	2.29584		-15.1332
21.3333	-13.125	-10.6863	-13.4952	-16.9265	-11.11	-13.0686	2.47892		-11.9574	-12.5011	-11.9328	-16.277	-10.4971	-12.6331	2.16824		-3.69869	-6.17574	-4.63657	-14.134	-8.71448	-7.4719	4.17984		-8.46387	1.45529	-7.78528	-11.6363	-10.1759	-7.32121	5.13121		-8.4457	-6.86195	-12.2075	-11.1302	-11.4631	-10.0217	2.26672		-7.30981	-7.78951	-13.0934	-12.2016	-10.552	-10.1893	2.58194		-13.2606
21.6667	-13.2661	-9.55163	-13.7627	-18.6584	-12.4991	-13.5476	3.29062		-11.8261	-11.2384	-13.1869	-18.1158	-11.3448	-13.1424	2.88641		-3.18027	-5.97484	-7.39138	-14.0566	-9.10982	-7.94258	4.04966		-8.13188	3.06587	-5.09616	-11.1158	-10.6528	-6.38614	5.80142		-8.36759	-6.34613	-12.5723	-10.9782	-10.634	-9.77965	2.43662		-7.54934	-7.34594	-12.2035	-13.3021	-6.59214	-9.3986	3.10701		-14.861
22	-14.2548	-10.544	-11.511	-19.2894	-11.0102	-13.3219	3.63395		-12.0519	-11.9862	-12.7686	-15.9018	-12.4071	-13.0231	1.63935		-4.13754	-6.68133	-11.7898	-13.8275	-9.66815	-9.22086	3.88297		-9.02267	2.07162	-6.61405	-14.0809	-10.7186	-7.6729	6.08762		-10.3222	-4.78019	-15.7361	-11.9496	-9.17843	-10.3933	3.9986		-8.25655	-6.23397	-12.6904	-14.0668	-8.70454	-9.99045	3.2664		-13.6975
22.3333	-13.2479	-10.9825	-11.6467	-16.7867	-10.8188	-12.6965	2.47989		-12.1431	-11.5297	-10.7807	-17.0565	-13.1705	-12.9361	2.464		-6.04059	-5.47688	-8.93235	-12.9232	-9.70896	-8.6164	3.01388		-8.84223	1.30956	-8.35917	-14.2141	-11.7016	-8.3615	5.89851		-10.4255	-4.84314	-11.6339	-10.4837	-10.3771	-9.55267	2.6842		-8.74193	-6.88167	-9.32141	-14.1774	-6.96726	-9.21794	2.97311		-13.9186
22.6667	-14.1437	-10.6846	-13.8542	-18.3635	-10.6027	-13.5297	3.18235		-12.8078	-11.4567	-13.047	-17.3826	-13.5977	-13.6584	2.2259		-5.69034	-4.92349	-7.42605	-12.6939	-10.9837	-8.34349	3.37173		-8.73472	1.8618	-9.24264	-15.2679	-11.0724	-8.49117	6.33235		-9.13983	-5.34028	-10.6939	-9.06492	-8.69329	-8.58644	1.97011		-7.83586	-7.53868	-9.51016	-12.9096	-7.2134	-9.00155	2.35733		-14.3958
23	-14.3367	-10.9156	-13.1009	-20.3572	-10.0569	-13.7535	4.06489		-13.3336	-11.5154	-12.9554	-18.6867	-14.0861	-14.1154	2.72095		-6.9804	-5.15903	-6.67505	-13.2129	-10.9203	-8.58954	3.3478		-8.59229	0.732367	-8.13513	-14.6299	-12.8644	-8.69786	5.95411		-7.31309	-4.5116	-14.1485	-11.1382	-8.92313	-9.20691	3.66956		-9.56484	-6.93175	-11.1754	-12.2338	-7.72688	-9.52652	2.23724		-15.3358
23.3333	-13.6438	-11.7516	-11.5949	-18.4413	-12.1504	-13.5164	2.86984		-12.5638	-11.7178	-12.7128	-17.8787	-13.8151	-13.7376	2.4322		-6.3886	-4.67329	-6.81332	-13.1265	-10.1741	-8.23517	3.38391		-9.44315	1.23787	-9.97204	-13.9339	-12.877	-8.99765	6.02764		-7.92304	-4.48147	-14.8264	-11.8175	-10.2149	-9.85266	3.91481		-8.76505	-7.26248	-12.1323	-12.9273	-7.44885	-9.70721	2.65589		-13.5279
23.6667	-14.2767	-10.6067	-11.4836	-18.7687	-12.4348	-13.5141	3.23781		-12.5604	-10.7465	-12.0557	-18.1242	-13.6154	-13.4205	2.82471		-5.02329	-5.77458	-9.3301	-11.9216	-10.1653	-8.44296	2.944		-8.97109	2.23085	-9.24251	-11.7817	-12.1116	-7.97522	5.88134		-10.9907	-5.21847	-13.7279	-10.2954	-10.2651	-10.0995	3.07612		-9.20097	-7.33095	-12.5289	-12.7974	-8.41272	-10.0542	2.47426		-13.8767
24	-14.6659	-11.2119	-13.3983	-18.1335	-10.3028	-13.5425	3.09384		-12.8483	-11.0459	-11.4629	-17.6387	-11.6485	-12.9289	2.71676		-5.23262	-4.28794	-8.89604	-14.2746	-10.3532	-8.60886	4.04025		-8.13927	2.63345	-7.85274	-12.2734	-12.4246	-7.61131	6.1277		-11.4524	-5.33833	-14.7996	-11.4537	-10.4795	-10.7047	3.41822		-7.83546	-7.80688	-12.4405	-12.4575	-8.21138	-9.75033	2.46868		-13.572
24.3333	-14.0392	-10.8571	-12.3776	-17.5494	-12.0254	-13.3698	2.59914		-12.6209	-11.9255	-12.996	-18.5663	-12.0758	-13.6369	2.78872		-4.66438	-3.37407	-10.7084	-15.015	-11.5619	-9.06476	4.90128		-8.94636	2.35366	-7.64855	-12.9342	-12.1737	-7.86982	6.12164		-10.3147	-6.06171	-12.9401	-10.5993	-10.8576	-10.1547	2.5114		-7.51241	-7.27974	-12.6054	-14.0798	-6.19715	-9.5349	3.54968		-15.0939
24.6667	-14.1235	-9.66224	-14.4535	-17.5479	-11.9793	-13.5533	2.94577		-12.5937	-11.4671	-13.2051	-17.8273	-12.5157	-13.5218	2.4866		-6.28852	-4.0332	-8.72772	-14.1804	-14.1721	-9.48038	4.59697		-8.71062	2.26889	-5.51349	-11.5513	-13.1178	-7.32487	6.09636		-8.6852	-5.58553	-13.6123	-12.0421	-7.71449	-9.52792	3.2613		-7.84957	-6.8618	-11.2937	-13.6086	-10.5515	-10.033	2.71416		-15.8441
25	-13.167	-11.4418	-13.5504	-18.2871	-12.3898	-13.7672	2.65241		-13.4027	-11.3619	-13.5146	-17.2988	-12.4816	-13.6119	2.23532		-10.0125	-3.62889	-8.30151	-14.0371	-14.2725	-10.0505	4.41633		-8.98001	-0.195936	-5.06167	-10.0536	-11.96	-7.25025	4.67937		-9.63859	-4.95195	-13.8754	-12.6917	-10.3298	-10.2975	3.44759		-7.49843	-6.12034	-13.0147	-12.8404	-8.68365	-9.63149	3.14322		-14.5837
25.3333	-13.505	-10.2834	-13.5581	-17.9424	-13.4422	-13.7462	2.72878		-12.6816	-11.7079	-13.4471	-19.4361	-13.997	-14.254	3.02186		-8.30369	-4.61174	-9.49375	-12.7216	-13.1769	-9.66154	3.50336		-9.33254	-0.131054	-7.68068	-11.6781	-11.0959	-7.98364	4.66126		-11.2821	-6.47235	-11.828	-10.4217	-10.5865	-10.1181	2.11434		-8.00671	-6.65529	-12.0353	-13.437	-8.93988	-9.81484	2.83144		-15.7953
25.6667	-13.9803	-10.5114	-12.7716	-19.6583	-12.7643	-13.9372	3.43523		-13.0145	-11.4732	-14.5138	-19.7946	-15.0525	-14.7697	3.1362		-7.50169	-5.51916	-9.95989	-12.7486	-14.6911	-10.0841	3.73653		-9.56085	1.01345	-9.97442	-11.7693	-12.3883	-8.53589	5.46823		-10.2192	-6.87155	-13.866	-9.83106	-9.84918	-10.1274	2.48755		-7.78512	-7.06003	-12.871	-11.0947	-9.65151	-9.69247	2.379		-15.9881
26	-13.708	-10.1805	-12.9087	-19.3146	-13.1762	-13.8576	3.34243		-13.833	-11.2138	-13.5533	-19.1746	-13.5304	-14.261	2.94306		-5.49424	-5.84061	-9.64118	-12.8184	-12.9332	-9.34551	3.61026		-8.20795	-0.304767	-9.25468	-11.7542	-12.8196	-8.46825	4.92597		-9.09444	-6.09421	-12.8515	-8.70109	-10.2153	-9.3913	2.45393		-8.96337	-6.98792	-13.0667	-11.3179	-7.76998	-9.62116	2.52705		-14.6419
26.3333	-13.3757	-9.56783	-14.1267	-19.7223	-13.6266	-14.0838	3.63658		-13.3546	-11.1698	-12.8621	-17.8627	-13.879	-13.8256	2.4751		-4.60086	-6.29975	-6.54564	-13.164	-14.252	-8.97246	4.40417		-9.01914	0.221415	-7.90661	-12.2273	-12.6706	-8.32046	5.19159		-10.0038	-5.35831	-12.7629	-8.78293	-10.7135	-9.52427	2.74032		-8.78694	-7.48359	-9.52514	-13.2197	-9.24395	-9.65186	2.14251		-14.8728
26.6667	-13.4127	-9.83931	-11.8423	-18.7744	-13.499	-13.4735	3.31557		-13.0399	-10.9932	-14.1011	-18.0231	-12.9968	-13.8308	2.59911		-5.23211	-6.11668	-8.66164	-12.5528	-14.1109	-9.33482	3.89898		-8.84459	0.516701	-6.11314	-11.7493	-12.7826	-7.79459	5.32747		-8.45616	-5.81138	-12.2819	-10.2567	-10.8776	-9.53675	2.4949		-10.3572	-7.9014	-10.111	-13.6627	-8.54265	-10.115	2.23704		-15.5303
27	-13.2969	-9.60685	-12.3126	-18.454	-12.6804	-13.2702	3.22325		-12.4166	-12.1724	-13.4432	-18.9933	-12.4111	-13.8873	2.89619		-7.11059	-6.9462	-8.89803	-12.5362	-13.3514	-9.76847	3.01183		-9.61477	-0.349153	-6.3275	-13.341	-12.3718	-8.40085	5.26251		-8.70711	-4.88737	-13.1007	-10.6186	-12.0158	-9.86593	3.23193		-9.01458	-7.64077	-12.8668	-11.951	-9.20614	-10.1358	2.18514		-15.3522
27.3333	-14.4813	-9.96377	-13.4367	-18.4554	-11.3032	-13.5281	3.27297		-13.3492	-12.3609	-12.8149	-17.8441	-12.2549	-13.7248	2.34301		-7.11725	-8.0721	-9.29143	-11.7836	-13.5674	-9.96637	2.66606		-8.74407	-0.800867	-7.45587	-13.3946	-12.8281	-8.6447	5.07472		-9.82428	-5.25055	-12.2331	-10.8326	-13.5657	-10.3412	3.17804		-9.95148	-7.96181	-10.6612	-12.5796	-8.51233	-9.93328	1.83297		-15.252
27.6667	-15.2459	-9.97153	-14.2766	-18.4709	-11.5786	-13.9087	3.30407		-13.619	-11.0831	-13.5457	-17.5981	-12.6113	-13.6914	2.41137		-7.41541	-8.47637	-11.6939	-13.4597	-13.607	-10.9305	2.85141		-8.65543	-1.29577	-8.86174	-12.5583	-12.2942	-8.73308	4.5456		-8.60807	-5.38458	-12.7609	-10.7785	-11.1332	-9.73304	2.84587		-9.83091	-8.06755	-11.0477	-13.1809	-9.61685	-10.3488	1.90506		-14.5838
28	-15.0604	-11.3488	-13.9762	-20.2877	-13.2748	-14.7896	3.35773		-13.2463	-11.9487	-12.9393	-16.992	-13.0511	-13.6355	1.94223		-7.87169	-7.09276	-11.4417	-13.8007	-12.9672	-10.6348	3.01226		-9.20686	-0.196127	-8.92681	-14.0874	-12.1695	-8.91734	5.32564		-8.97624	-5.25379	-11.4386	-10.6538	-10.9459	-9.45367	2.52359		-9.27725	-8.32752	-10.042	-13.4175	-8.40017	-9.89289	2.0918		-15.3143
28.3333	-14.3591	-12.2759	-12.6359	-17.581	-10.7699	-13.5244	2.60232		-12.5021	-12.3897	-11.7598	-18.5093	-11.4674	-13.3256	2.92959		-9.65247	-5.89722	-11.8389	-13.8206	-12.4779	-10.7374	3.09648		-8.8259	-1.70719	-10.5112	-14.3428	-11.7556	-9.42853	4.76234		-9.51855	-6.83727	-12.8426	-10.9468	-11.1211	-10.2533	2.24431		-8.46689	-8.65918	-12.8223	-12.2739	-10.9443	-10.6333	2.01064		-14.012
28.6667	-15.0508	-11.1922	-12.0322	-18.6112	-12.8236	-13.942	2.97868		-12.2306	-11.8159	-12.4218	-18.4881	-13.1104	-13.6134	2.76491		-8.92781	-7.08367	-9.83053	-12.7568	-12.938	-10.3074	2.52204		-7.60948	-2.85183	-10.2929	-12.8906	-12.0517	-9.13931	4.05456		-9.77001	-8.76839	-12.5726	-10.5967	-11.2693	-10.5954	1.44765		-9.62065	-8.10913	-12.5169	-11.0109	-6.50935	-9.5534	2.35922		-14.0902
29	-15.839	-9.53545	-10.8377	-18.4602	-12.3153	-13.3975	3.68208		-13.1756	-12.5467	-11.9957	-17.7245	-12.7201	-13.6325	2.32613		-8.69005	-8.04907	-8.86896	-12.2767	-14.6434	-10.5056	2.84023		-7.97541	-0.766342	-9.11234	-12.4799	-13.3528	-8.73737	4.98918		-11.0255	-7.03965	-13.2955	-12.5512	-12.3878	-11.2599	2.49743		-10.2117	-8.71215	-12.2806	-12.3687	-9.27558	-10.5698	1.68948		-14.2112
29.3333	-14.1279	-9.84723	-11.7883	-18.1166	-10.1795	-12.8119	3.4146		-13.8285	-11.6802	-11.4353	-18.1679	-12.7012	-13.5626	2.74273		-7.65458	-7.67326	-9.24186	-12.513	-12.2318	-9.86289	2.38178		-8.72804	-0.616076	-8.13932	-13.0953	-14.1179	-8.93932	5.33973		-11.9798	-6.63078	-13.3183	-12.7938	-8.92615	-10.7298	2.85387		-10.0504	-8.2231	-12.6236	-12.1903	-5.53974	-9.72543	2.93077		-15.5455
29.6667	-13.8899	-10.0733	-12.1844	-17.8544	-10.8506	-12.9705	3.09045		-12.2674	-13.0515	-12.9302	-19.1675	-13.3318	-14.1497	2.83213		-8.2321	-6.47229	-10.5676	-13.7402	-11.25	-10.0524	2.80313		-7.75393	-0.754339	-8.43172	-12.1132	-12.9806	-8.40676	4.8385		-10.3803	-7.84817	-16.3426	-11.9616	-9.1336	-11.1333	3.28561		-9.599	-8.57997	-11.7414	-12.3347	-3.85892	-9.22279	3.36723		-16.0721
30	-13.363	-10.0559	-12.3238	-18.6236	-13.4947	-13.5722	3.14201		-13.808	-11.7172	-11.7975	-20.1852	-12.4287	-13.9873	3.56455		-8.88602	-7.62323	-11.3347	-12.3755	-12.3331	-10.5105	2.14795		-9.02973	-0.986654	-10.3431	-12.6492	-12.6207	-9.12587	4.80535		-8.51549	-8.4334	-16.2069	-10.9322	-8.33377	-10.4843	3.37847		-8.74164	-7.26961	-13.209	-12.1566	-2.52156	-8.77968	4.25642		-13.3797
30.3333	-12.7661	-10.9638	-13.8534	-17.7197	-11.5243	-13.3655	2.67927		-14.6588	-10.8613	-11.3905	-18.9977	-14.5995	-14.1016	3.25496		-9.29765	-6.94764	-13.0186	-12.5609	-12.7133	-10.9076	2.67972		-9.55641	-1.34528	-11.9899	-13.7146	-13.368	-9.99483	5.10397		-9.64813	-6.40935	-15.6591	-11.8421	-6.57917	-10.0276	3.87728		-8.0958	-8.24683	-11.7595	-13.0453	0.497689	-8.12997	5.28645		-14.0414
30.6667	-14.358	-9.96287	-12.637	-16.5845	-11.0467	-12.9178	2.63772		-14.2351	-11.3595	-10.4001	-17.869	-13.7508	-13.5229	2.91032		-7.46162	-6.3696	-12.5994	-14.038	-13.0511	-10.7039	3.51841		-8.33351	-1.77639	-11.8916	-12.8013	-12.1498	-9.39052	4.59877		-10.4759	-5.52579	-12.6667	-11.0851	-6.86477	-9.32365	3.00318		-7.9465	-8.46587	-12.0117	-13.3674	0.0857265	-8.34115	5.24213		-14.8993
31	-8.62238	-4.95284	-6.70017	-17.185	-10.6308	-9.61824	4.73163		-8.75742	-6.5125	-5.31594	-15.6153	-11.3804	-9.51631	4.1205		-4.56046	1.15641	-7.7157	-12.4065	-2.21586	-5.14842	5.19535		-5.63402	1.30412	-7.1502	-13.8597	-1.38423	-5.34481	5.8254		-5.6077	0.0324267	-8.66512	-10.0422	-1.98158	-5.25283	4.28201		-4.76347	-2.19182	-9.65633	-11.2826	1.33161	-5.31252	5.21285		-9.53533
31.3333	-5.33989	-3.23305	-3.89463	-15.8179	-9.65104	-7.5873	5.23565		-5.93503	-3.52746	-2.74929	-14.8921	-11.0885	-7.63848	5.20155		-1.86276	3.89177	-4.53515	-12.7854	1.10086	-2.83813	6.39504		-3.50509	4.44231	-5.75639	-11.3394	1.69305	-2.89309	6.21999		-3.78003	3.31504	-6.86471	-9.77262	1.45071	-3.13032	5.50037		-2.96681	0.887234	-6.96201	-9.96711	2.28514	-3.34471	5.1645		-6.35913
31.6667	-12.9754	-9.64488	-9.3914	-18.5779	-15.4099	-13.1999	3.90513		-11.888	-10.649	-9.04557	-21.0846	-15.4965	-13.6327	4.79564		-5.96934	-4.97525	-7.26465	-15.2572	-10.5569	-8.80468	4.17676		-8.26854	-0.507678	-10.3262	-12.0683	-9.16275	-8.0667	4.45812		-9.89496	-3.67005	-12.3947	-10.6223	-7.21348	-8.75911	3.40099		-9.8894	-7.1783	-11.0645	-12.7038	-5.03153	-9.17351	3.06954		-13.7563
32	-15.0428	-9.841	-13.2349	-20.0629	-14.6799	-14.5723	3.69302		-14.0133	-11.8798	-12.1252	-20.5438	-13.2884	-14.3701	3.55857		-6.31199	-7.59764	-8.88098	-13.0566	-12.7194	-9.71331	3.03939		-7.92601	-0.526267	-7.98	-12.6962	-12.8559	-8.39688	5.0177		-10.0762	-5.3951	-15.3661	-12.0083	-11.2368	-10.8165	3.61371		-11.2697	-7.86899	-13.1298	-12.111	-11.1169	-11.0993	1.97553		-15.1509
32.3333	-13.7308	-10.8614	-14.5082	-19.2916	-13.7024	-14.4189	3.05754		-14.6111	-11.7717	-14.313	-19.631	-12.4831	-14.562	3.07681		-8.03218	-8.66539	-8.55773	-12.4561	-13.0663	-10.1555	2.40039		-10.46	-0.862788	-8.48813	-13.511	-14.2716	-9.51871	5.37125		-9.02199	-6.47883	-15.9641	-12.7893	-10.816	-11.0141	3.61353		-10.5197	-7.57731	-12.9296	-13.0308	-9.92814	-10.7971	2.27685		-14.9318
32.6667	-14.6471	-9.47933	-14.1261	-17.4431	-14.5167	-14.0425	2.87159		-14.5355	-12.9306	-12.0813	-20.0298	-13.2454	-14.5645	3.17988		-7.61158	-7.19439	-10.6476	-13.6759	-13.5849	-10.5429	3.11792		-10.3676	-2.0158	-8.9823	-12.4882	-14.5064	-9.67206	4.76653		-9.64224	-5.68651	-15.0527	-13.8154	-10.5616	-10.9517	3.69485		-9.9698	-7.5944	-12.8988	-14.0287	-9.38478	-10.7753	2.63604		-14.8555
33	-14.8202	-10.2321	-13.4812	-17.5494	-13.7011	-13.9568	2.63712		-13.5394	-11.2684	-13.0208	-19.1492	-13.38	-14.0716	2.97932		-8.82278	-8.22066	-9.41571	-15.516	-12.1558	-10.8262	3.02298		-10.7446	-3.13844	-10.3237	-15.7142	-13.8023	-10.7446	4.79783		-10.5543	-6.50726	-13.117	-11.804	-10.1949	-10.4355	2.47821		-9.89174	-7.97345	-10.5178	-14.2881	-9.66381	-10.467	2.33437		-16.0044
33.3333	-13.7197	-11.5071	-15.0029	-18.2154	-14.0116	-14.4913	2.44241		-14.724	-11.7779	-10.88	-18.27	-12.2444	-13.5793	2.9844		-8.57461	-7.5495	-8.37426	-15.3568	-13.434	-10.6578	3.50013		-10.9188	-1.01715	-10.4467	-14.0977	-12.8929	-9.87465	5.16761		-10.3778	-6.38594	-15.393	-11.4916	-12.7794	-11.2855	3.3157		-10.1746	-8.00866	-11.9781	-16.7175	-9.95613	-11.367	3.305		-15.6467
33.6667	-15.5048	-10.4129	-14.6628	-17.8619	-13.2862	-14.3457	2.75668		-14.4177	-11.8591	-10.57	-18.4676	-11.548	-13.3725	3.18297		-8.5939	-7.75141	-8.98812	-13.3322	-12.7501	-10.2831	2.56529		-10.1978	-0.221385	-10.6856	-12.4663	-14.0324	-9.52068	5.41581		-9.58833	-7.50496	-16.7653	-12.1354	-10.6241	-11.3236	3.47683		-9.08601	-8.00528	-14.9859	-15.9706	-10.5876	-11.7271	3.56204		-17.0882
34	-13.0123	-11.9138	-15.0838	-17.9521	-12.1344	-14.0193	2.52985		-14.3104	-11.6021	-13.5547	-19.8069	-13.0516	-14.4651	3.14572		-7.99275	-8.02973	-6.35374	-13.8109	-13.6075	-9.95893	3.49052		-9.76391	-2.04183	-9.17851	-12.8529	-15.2649	-9.82041	4.99399		-8.34709	-8.1503	-16.4087	-13.2213	-10.1364	-11.2528	3.52752		-8.92322	-7.11418	-10.896	-15.0443	-11.7113	-10.7378	2.99759		-18.315
34.3333	-14.8504	-11.3649	-13.5784	-17.5935	-13.2957	-14.1365	2.30003		-13.9085	-11.4336	-14.4834	-19.0706	-14.1567	-14.6105	2.7704		-7.8259	-8.96529	-5.81225	-15.6082	-12.8992	-10.2222	3.9669		-9.16063	-1.55971	-9.00306	-13.7174	-15.9575	-9.87966	5.52665		-9.68134	-7.42932	-14.4727	-12.3509	-11.8785	-11.1626	2.69319		-7.63385	-7.67758	-10.0517	-15.1886	-11.3097	-10.3723	3.12007		-16.1648
34.6667	-15.1029	-11.12	-14.193	-19.8164	-13.1315	-14.6728	3.23534		-14.0663	-10.7713	-13.3626	-19.3141	-14.2969	-14.3622	3.1027		-7.84205	-8.96153	-7.62811	-14.8891	-15.0535	-10.8749	3.77409		-11.2307	-0.887325	-10.3911	-13.6686	-15.2184	-10.2792	5.59036		-9.30307	-6.17346	-16.6145	-10.822	-11.2015	-10.8229	3.79516		-8.56897	-7.60791	-11.7383	-15.256	-9.85589	-10.6054	3.02512		-15.3763
35	-15.9546	-10.4491	-11.7224	-18.2908	-12.9932	-13.882	3.20047		-15.632	-11.1996	-14.1857	-18.3766	-15.384	-14.9556	2.60023		-6.91158	-8.12375	-7.50268	-14.449	-14.7179	-10.341	3.89763		-10.2808	-2.57003	-10.4995	-14.6588	-15.225	-10.6468	5.06076		-9.24986	-7.6075	-16.0836	-11.5846	-13.74	-11.6531	3.39602		-8.37203	-6.98178	-13.1624	-13.4626	-12.3848	-10.8727	2.98452		-14.203
35.3333	-15.5903	-10.7147	-11.9558	-17.1036	-13.0252	-13.6779	2.62511		-15.0052	-11.6071	-12.2563	-20.5324	-14.1025	-14.7007	3.5357		-7.50952	-7.95502	-10.1231	-16.6276	-14.6073	-11.3645	4.06948		-10.202	-2.62928	-9.84691	-13.4141	-13.2648	-9.8714	4.37675		-9.58291	-6.54932	-16.348	-12.8729	-11.8287	-11.4364	3.66265		-9.57273	-6.42201	-13.5181	-12.7307	-8.69849	-10.1884	2.9298		-14.1511
35.6667	-15.5998	-11.6434	-13.7969	-16.724	-13.87	-14.3268	1.94019		-14.9987	-12.7457	-14.0167	-19.7439	-13.1655	-14.9341	2.82387		-6.83802	-8.54929	-10.2151	-16.4189	-14.3205	-11.2684	3.9992		-10.2902	-2.04888	-9.77579	-13.8393	-13.2073	-9.83228	4.69683		-10.7083	-7.37538	-14.0379	-12.9011	-12.3408	-11.4727	2.58586		-10.535	-5.8789	-10.1341	-14.0165	-13.3527	-10.7835	3.22459		-15.8719
36	-16.1576	-10.5224	-15.1872	-18.8887	-14.4764	-15.0464	3.03355		-14.951	-12.8066	-14.6293	-18.9591	-12.59	-14.7872	2.55966		-7.4245	-8.39527	-9.14283	-15.7181	-15.9892	-11.334	4.17171		-10.7427	-1.70173	-8.54779	-15.3751	-13.7497	-10.0234	5.34956		-8.55521	-6.74037	-16.2835	-12.8484	-13.3608	-11.5576	3.85588		-9.6145	-4.50857	-11.4137	-15.3273	-8.25777	-9.82436	3.98636		-15.7171
36.3333	-14.3917	-11.7722	-14.4637	-18.7118	-13.831	-14.6341	2.52741		-14.6537	-11.7435	-14.1297	-18.1274	-13.3496	-14.4008	2.35541		-7.37847	-7.43974	-9.93298	-15.0057	-14.6515	-10.8817	3.74962		-8.96353	-3.40325	-10.913	-14.7509	-15.7572	-10.7576	4.9566		-10.4054	-7.84515	-16.0062	-14.2192	-11.4684	-11.9889	3.20398		-8.94118	-3.75009	-9.97863	-15.3969	-10.5701	-9.72739	4.16122		-16.6888
36.6667	-15.175	-13.0273	-13.6221	-18.4241	-12.2031	-14.4903	2.45302		-14.8803	-12.0119	-13.1321	-18.7591	-15.6219	-14.8811	2.59225		-8.88807	-7.76139	-11.5131	-12.7163	-13.3626	-10.8483	2.43026		-10.4444	-1.82236	-13.3668	-13.9867	-16.0938	-11.1428	5.58804		-11.0458	-7.58856	-16.6444	-14.3733	-11.8955	-12.3095	3.43169		-9.57933	-5.45616	-9.85905	-15.8543	-10.462	-10.2422	3.70931		-17.1924
37	-15.1798	-13.2527	-13.8863	-18.8396	-11.5734	-14.5464	2.72858		-14.3614	-12.1838	-13.2884	-17.5023	-16.8513	-14.8374	2.28173		-6.74503	-6.15726	-14.2399	-12.9316	-13.3452	-10.6838	3.89824		-9.28789	-2.8717	-11.5011	-16.3036	-13.3712	-10.6671	5.06084		-11.1446	-7.02001	-13.791	-13.6216	-12.1939	-11.5542	2.75741		-10.0769	-6.46549	-13.1691	-14.9121	-11.6627	-11.2573	3.22226		-16.606
37.3333	-13.8673	-11.7371	-13.6626	-20.1004	-13.4002	-14.5535	3.21306		-15.2081	-12.2808	-14.1391	-17.543	-13.5166	-14.5375	1.98599		-6.59872	-6.74761	-15.0424	-13.0758	-13.9891	-11.0907	4.09261		-9.72528	-1.8217	-10.2908	-14.7134	-12.755	-9.86123	4.91818		-11.6786	-6.80947	-16.1845	-12.9265	-12.4861	-12.017	3.37816		-9.82002	-7.3506	-13.6949	-14.9273	-10.6127	-11.2811	3.04761		-16.3863
37.6667	-14.8597	-10.4664	-13.7611	-19.107	-13.1401	-14.2669	3.1523		-14.6292	-11.6739	-12.2457	-18.484	-13.8305	-14.1727	2.68658		-8.66872	-8.04875	-12.7469	-15.526	-14.8894	-11.976	3.46578		-9.01415	-0.924051	-10.068	-13.7145	-14.6483	-9.67382	5.4365		-10.0995	-6.94046	-16.3334	-13.1287	-11.5515	-11.6107	3.48951		-10.5608	-7.73352	-13.4944	-17.5575	-14.0311	-12.6755	3.71608		-15.9695
38	-15.2683	-11.484	-12.3824	-19.0307	-11.6572	-13.9645	3.21501		-14.5015	-12.1832	-13.0053	-18.5658	-13.6755	-14.3863	2.48736		-10.1797	-6.59222	-12.4449	-13.7347	-13.5778	-11.3058	2.99352		-9.0157	-0.196248	-9.86924	-14.6832	-15.3909	-9.83107	6.08177		-9.91957	-6.79741	-16.3578	-13.8299	-11.5073	-11.6824	3.65625		-9.61313	-7.23805	-14.4778	-16.481	-10.4381	-11.6496	3.75557		-15.2819
38.3333	-14.8387	-10.5972	-13.5576	-20.0226	-12.2538	-14.254	3.58737		-14.0993	-12.4418	-15.146	-18.714	-14.3074	-14.9417	2.32559		-7.3421	-7.05887	-14.171	-15.8583	-14.2243	-11.7309	4.19214		-10.5936	-2.70237	-10.1705	-15.5235	-15.4664	-10.8913	5.24537		-9.99485	-7.62156	-15.1121	-13.1268	-10.715	-11.3141	2.89157		-8.9254	-7.7519	-13.3549	-14.6346	-10.8715	-11.1076	2.8969		-15.3424
38.6667	-15.245	-10.7407	-14.33	-19.7684	-11.2951	-14.2758	3.62259		-13.6795	-11.3988	-14.2924	-18.1741	-13.1711	-14.1432	2.49811		-7.67756	-8.61342	-12.7519	-16.1931	-15.7917	-12.2055	3.95176		-9.45904	-4.58777	-12.3175	-14.6055	-14.6059	-11.1151	4.2179		-9.13013	-7.27464	-15.4706	-12.8647	-9.99921	-10.9479	3.23365		-9.6675	-9.05595	-13.2927	-14.7336	-10.598	-11.4696	2.4398		-17.091
39	-13.9101	-10.787	-15.0382	-20.0209	-13.0086	-14.5529	3.43201		-14.982	-13.3168	-16.0524	-19.679	-12.896	-15.3852	2.71658		-7.93013	-8.01157	-14.4661	-15.9549	-15.385	-12.3495	4.03242		-9.10214	-5.28647	-13.6813	-14.4289	-15.456	-11.591	4.28085		-10.172	-6.94696	-17.8897	-13.0099	-11.1428	-11.8323	4.03662		-9.86206	-7.47342	-13.1354	-15.1221	-11.7559	-11.4698	2.94752		-16.1863
39.3333	-12.883	-10.9047	-15.4259	-18.2822	-13.0134	-14.1019	2.83376		-15.0037	-13.5817	-16.201	-19.4706	-13.2561	-15.5026	2.5109		-9.33409	-8.10942	-12.6552	-14.6411	-15.0397	-11.9559	3.11764		-10.2689	-4.91594	-10.5692	-14.2513	-14.6224	-10.9256	3.91793		-10.9733	-7.00968	-17.5829	-13.939	-10.9656	-12.0941	3.93419		-11.1566	-7.79421	-12.2717	-14.8359	-12.3136	-11.6744	2.55364		-17.5946
39.6667	-13.9628	-12.3813	-15.8274	-17.3896	-13.754	-14.663	1.95661		-15.726	-12.9881	-14.1523	-19.3079	-14.3318	-15.3012	2.44152		-8.05641	-7.57135	-10.6381	-13.6605	-13.1479	-10.6148	2.80629		-9.57359	-2.14589	-9.80508	-14.7409	-13.3719	-9.92747	4.892		-10.9939	-8.25836	-16.3201	-15.2017	-12.6359	-12.682	3.24055		-10.982	-8.09703	-13.8387	-14.7909	-11.5688	-11.8555	2.62303		-15.9964
40	-14.3161	-11.6278	-14.9467	-18.0054	-13.8132	-14.5418	2.304		-14.8746	-13.1443	-13.6146	-18.1626	-16.5166	-15.2625	2.08184		-6.52479	-9.20032	-12.2503	-15.2201	-15.2553	-11.6902	3.81985		-10.3072	-0.618115	-9.991	-15.3649	-13.7845	-10.0131	5.72752		-9.45024	-6.94852	-14.5969	-13.4955	-11.6875	-11.2357	3.08935		-9.40789	-8.23344	-11.9826	-13.5908	-11.8649	-11.0159	2.15713		-15.5298
40.3333	-16.5469	-11.5245	-13.6843	-19.3168	-13.2097	-14.8564	3.07974		-15.9866	-12.9719	-14.3491	-18.4292	-14.1366	-15.1747	2.11323		-7.36254	-8.64433	-12.6216	-17.6054	-15.7854	-12.4039	4.41835		-11.5669	-0.501583	-10.8394	-15.222	-15.0659	-10.6392	6.00563		-9.60603	-7.87955	-16.9437	-13.3319	-10.6071	-11.6737	3.54723		-10.1696	-7.06724	-12.619	-12.1909	-11.962	-10.8017	2.28717		-16.3428
40.6667	-16.0084	-12.0915	-13.0458	-19.0929	-12.2608	-14.4999	3.01247		-15.8682	-13.0288	-14.7444	-20.1157	-13.2163	-15.3947	2.88435		-7.58048	-8.1759	-10.1223	-15.9957	-14.2697	-11.2288	3.73582		-10.8295	-0.548237	-10.7047	-14.9166	-15.4452	-10.4889	5.98225		-11.0121	-9.72548	-14.6748	-13.9737	-12.3953	-12.3563	2.04457		-9.87968	-8.34003	-13.49	-13.8329	-11.6218	-11.4329	2.34549		-17.195
41	-14.704	-11.4352	-13.4427	-18.791	-13.5761	-14.3898	2.72758		-15.2422	-13.3365	-13.2268	-19.5591	-14.9055	-15.254	2.57108		-7.64893	-8.62547	-12.3607	-13.2306	-14.1845	-11.2101	2.89896		-10.0113	-2.21765	-11.1128	-13.7278	-15.9226	-10.5984	5.21981		-11.9909	-6.70193	-16.3601	-13.7927	-12.9532	-12.3598	3.55511		-10.5985	-8.76434	-13.7181	-14.6602	-11.7579	-11.8998	2.37016		-16.7558
41.3333	-16.7765	-11.3579	-14.4979	-17.1983	-13.771	-14.7203	2.3783		-15.2944	-13.6282	-13.6036	-18.7677	-12.7432	-14.8074	2.39903		-8.4418	-8.30476	-9.48788	-14.6661	-15.8597	-11.352	3.62396		-9.63898	-1.85355	-10.4032	-14.4928	-14.7886	-10.2354	5.23202		-10.6721	-6.93691	-17.7929	-13.1389	-12.5095	-12.2101	3.94625		-11.1505	-9.62378	-12.307	-14.4599	-11.2045	-11.7491	1.79105		-16.6962
41.6667	-15.3736	-11.8156	-14.8332	-16.8075	-12.2353	-14.213	2.12849		-15.231	-12.4114	-13.9909	-18.5713	-12.8399	-14.6089	2.47123		-9.5552	-8.84378	-10.0196	-13.2362	-17.0354	-11.7381	3.40592		-10.5316	0.378821	-9.39654	-17.1428	-15.1088	-10.3602	6.79776		-11.8114	-7.68785	-17.2378	-12.619	-13.0954	-12.4903	3.40755		-11.8831	-9.19416	-15.1524	-14.3025	-11.4416	-12.3948	2.38003		-15.3551
42	-15.2997	-10.7904	-13.7257	-18.5722	-11.6325	-14.0041	3.10549		-15.4373	-13.846	-13.773	-18.7444	-14.7215	-15.3044	2.04103		-8.3079	-9.08811	-10.718	-14.6356	-14.4929	-11.4485	2.97466		-10.3538	-0.172858	-10.6549	-14.865	-15.6388	-10.3371	6.16489		-12.8359	-7.59716	-14.5234	-13.2875	-12.2396	-12.0967	2.65139		-11.2314	-8.09039	-14.3019	-15.4437	-11.0819	-12.0299	2.90997		-16.7988
42.3333	-15.8112	-12.1406	-13.8862	-18.1925	-13.2244	-14.651	2.38801		-15.8266	-13.3742	-15.4092	-20.3987	-16.5174	-16.3052	2.57024		-7.7028	-8.6064	-8.32694	-15.2579	-14.3593	-10.8507	3.64173		-10.2663	-1.18764	-9.70163	-15.905	-14.4671	-10.3055	5.74837		-11.7475	-8.15928	-16.2667	-13.5773	-12.0002	-12.3502	2.95355		-11.2597	-8.20555	-15.4536	-15.0384	-13.7045	-12.7324	3.01366		-15.7488
42.6667	-15.7063	-12.3524	-14.2765	-17.8154	-15.007	-15.0315	1.99712		-16.4613	-13.4986	-14.9652	-20.5298	-15.9907	-16.2891	2.62878		-9.6183	-7.89279	-8.9101	-14.7969	-14.1725	-11.0781	3.17736		-10.3525	-2.14079	-9.98547	-15.1479	-14.446	-10.4145	5.17928		-10.2122	-6.86527	-15.933	-14.585	-12.0721	-11.9335	3.59498		-10.7921	-8.53679	-14.3336	-13.2872	-10.9057	-11.5711	2.28215		-15.7368
43	-14.8561	-12.7393	-13.7173	-18.9992	-13.4813	-14.7586	2.48926		-16.1233	-11.7896	-12.4246	-19.619	-15.7411	-15.1395	3.1618		-9.20146	-9.29499	-9.57267	-16.8862	-16.6305	-12.3172	4.05754		-10.6658	-4.6517	-10.0349	-14.7729	-15.2002	-11.0651	4.27781		-11.7651	-5.30625	-16.9042	-15.4637	-12.2754	-12.3429	4.48323		-11.6035	-8.96907	-13.7064	-13.7236	-12.2349	-12.0475	1.95384		-15.8125
43.3333	-14.8157	-12.2611	-14.9516	-19.392	-12.5597	-14.796	2.85373		-16.657	-11.3132	-13.4751	-19.2015	-15.623	-15.254	3.01583		-11.1019	-10.1718	-9.94708	-14.4296	-15.5914	-12.2484	2.59114		-10.4114	-5.35678	-11.7664	-16.1015	-15.5315	-11.8335	4.35505		-9.90791	-6.53527	-17.425	-12.6042	-13.5926	-12.013	4.07955		-12.1952	-10.3014	-12.5365	-14.2817	-10.9627	-12.0555	1.5393		-15.9749
43.6667	-15.6013	-12.4251	-13.5732	-18.9892	-11.6173	-14.4412	2.95054		-15.7972	-11.7033	-14.9046	-17.6959	-14.3281	-14.8858	2.18901		-10.0606	-8.49969	-10.4524	-14.69	-15.7919	-11.8989	3.16118		-10.0787	-3.30234	-11.5313	-14.6961	-16.3265	-11.187	5.05575		-10.3173	-7.69096	-15.0521	-11.7586	-12.8571	-11.5352	2.75804		-12.955	-9.98843	-14.4937	-17.5284	-13.5964	-13.7124	2.72153		-16.3161
44	-16.2616	-12.387	-13.5248	-18.9998	-11.7905	-14.5927	3.0027		-14.6874	-13.0155	-14.0263	-18.2048	-14.8912	-14.965	1.95322		-7.5611	-8.97301	-10.8126	-15.5405	-15.0718	-11.5918	3.58519		-10.9166	-2.8181	-12.1159	-15.008	-15.6818	-11.3081	5.14063		-10.5334	-9.01126	-15.3872	-14.2309	-14.4531	-12.7232	2.78101		-13.1545	-9.47661	-13.7694	-13.7642	-11.7902	-12.391	1.81818		-15.9789
44.3333	-15.3589	-12.9592	-15.5906	-19.2751	-13.9066	-15.4181	2.4104		-14.9148	-13.0469	-14.3916	-19.8134	-13.4748	-15.1283	2.72049		-8.73388	-10.1975	-8.57823	-17.0101	-14.9345	-11.8908	3.84959		-11.8608	-2.64568	-12.0112	-14.9223	-16.4524	-11.5785	5.36185		-10.2419	-8.62746	-16.7994	-14.2709	-14.6343	-12.9148	3.36939		-11.3946	-10.1312	-13.1821	-13.8207	-12.2808	-12.1619	1.45938		-16.0447
44.6667	-15.9854	-12.2583	-15.0081	-17.7233	-14.1586	-15.0267	2.03769		-15.5334	-13.961	-14.3171	-19.6161	-15.9357	-15.8726	2.24759		-7.75875	-10.313	-8.06418	-15.438	-16.0678	-11.5283	3.98683		-11.2876	-2.78502	-11.5134	-15.7739	-15.4907	-11.3701	5.24651		-12.6524	-8.32657	-16.2832	-16.3995	-12.1493	-13.1622	3.34998		-11.0766	-9.25847	-11.6748	-15.4296	-12.6707	-12.022	2.27398		-16.3305
45	-16.8009	-10.9418	-14.2585	-19.8098	-13.8862	-15.1394	3.33688		-15.7115	-13.1028	-13.8738	-19.3311	-14.6648	-15.3368	2.43297		-7.86966	-8.24164	-13.2106	-15.3941	-15.5969	-12.0626	3.77784		-10.5735	-2.4596	-9.05374	-14.0434	-15.9698	-10.42	5.22464		-12.6968	-8.50239	-16.2441	-16.2617	-11.9367	-13.1283	3.26082		-10.8134	-9.72241	-12.0116	-14.5973	-12.9766	-12.0243	1.89026		-16.4499
45.3333	-16.6687	-12.1902	-13.9934	-19.5804	-12.5564	-14.9978	3.10824		-15.4481	-12.9049	-12.9859	-18.1946	-15.4141	-14.9895	2.1808		-8.52871	-7.97311	-10.0606	-16.999	-15.2403	-11.7603	4.09969		-10.7184	-2.51882	-9.11493	-14.7214	-15.9438	-10.6035	5.31665		-13.3403	-6.72263	-16.9175	-14.8968	-11.5203	-12.6795	3.87755		-12.2189	-8.36831	-13.085	-13.6327	-13.1343	-12.0879	2.14057		-16.6549
45.6667	-15.4918	-11.8973	-14.2067	-18.5283	-12.8303	-14.5909	2.58927		-15.8756	-13.4149	-11.905	-19.0416	-12.3149	-14.5104	2.96666		-9.60531	-9.29434	-11.5522	-19.6274	-15.1634	-13.0485	4.35725		-11.3938	-3.94822	-10.8848	-15.4217	-16.8679	-11.7033	5.03505		-11.7572	-5.95936	-14.3534	-14.1101	-14.2195	-12.0799	3.58587		-11.9298	-8.56541	-12.6524	-14.4251	-12.94	-12.1025	2.17595		-16.2623
46	-16.1585	-11.4528	-13.7749	-19.724	-15.1622	-15.2545	3.0596		-15.0799	-12.8661	-15.3552	-19.5268	-13.321	-15.2298	2.63311		-9.00691	-9.26525	-10.6443	-16.8819	-14.857	-12.1311	3.54207		-10.5568	-1.62818	-8.64202	-15.8522	-15.315	-10.3988	5.78668		-12.595	-8.35401	-16.4612	-12.8807	-13.6799	-12.7941	2.9152		-12.657	-8.56834	-12.6781	-16.3605	-13.9094	-12.8347	2.82152		-15.4927
46.3333	-15.8843	-12.0188	-11.7736	-21.3589	-12.6814	-14.7434	4.0485		-15.8965	-12.7656	-15.2608	-19.6061	-13.2015	-15.3461	2.72564		-10.5712	-8.91849	-9.28149	-15.8449	-14.6029	-11.8438	3.17661		-10.5391	-1.96702	-9.26067	-15.3226	-16.6347	-10.7448	5.80821		-12.0777	-8.31396	-16.1651	-13.6355	-13.4208	-12.7226	2.87332		-11.0579	-8.65315	-12.1345	-15.0682	-15.5305	-12.4888	2.86314		-17.1121
46.6667	-16.8519	-12.4426	-12.1644	-19.6479	-12.1705	-14.6555	3.42877		-16.178	-13.3717	-14.7112	-19.86	-12.5999	-15.3441	2.86837		-10.5761	-10.1246	-10.5488	-14.5594	-14.7042	-12.1026	2.31631		-12.1377	-2.40937	-10.0268	-16.1624	-16.4755	-11.4424	5.73789		-12.529	-7.56074	-19.785	-13.5946	-11.8335	-13.0606	4.40284		-11.5271	-8.79284	-12.3181	-15.4758	-13.7186	-12.3665	2.49869		-15.9771
47	-16.4318	-11.6963	-15.4642	-19.2694	-12.7738	-15.1271	3.01177		-15.7944	-13.3352	-14.3526	-18.9936	-12.9865	-15.0924	2.43832		-9.81051	-8.73906	-11.595	-14.4411	-14.0994	-11.737	2.53045		-11.3701	-2.7441	-11.5038	-15.365	-15.4915	-11.2949	5.18031		-11.4629	-6.85743	-17.572	-13.3281	-13.5019	-12.5445	3.88327		-12.3749	-9.44176	-13.7134	-15.5412	-12.5987	-12.734	2.2263		-16.1206
47.3333	-17.9817	-11.7668	-14.2004	-18.5145	-12.7384	-15.0403	3.05949		-15.8128	-14.1389	-13.8779	-18.9446	-14.1464	-15.3841	2.13376		-9.05221	-8.27399	-13.2744	-15.7196	-14.7938	-12.2228	3.37597		-11.6086	-3.06679	-10.9318	-16.495	-15.2484	-11.4701	5.25475		-12.1278	-6.45111	-16.7218	-13.4342	-13.587	-12.4644	3.76162		-11.7284	-9.73212	-14.4276	-16.6144	-13.6641	-13.2333	2.6252		-15.8427
47.6667	-17.5983	-12.5734	-16.4051	-18.1275	-13.1598	-15.5728	2.55639		-16.1512	-13.314	-13.0689	-17.6423	-13.8772	-14.8107	1.99751		-9.69746	-9.90099	-11.506	-17.3695	-16.0883	-12.9125	3.5824		-11.2138	-3.04729	-10.133	-15.3222	-15.5608	-11.0554	5.087		-12.134	-6.36056	-16.2937	-14.9603	-11.5424	-12.2582	3.83723		-10.3637	-8.90736	-12.1731	-16.2494	-11.4758	-11.8339	2.7598		-14.9278
48	-16.4706	-12.1964	-16.1221	-19.6261	-12.3361	-15.3503	3.12916		-16.184	-12.3625	-12.9072	-17.6591	-13.5522	-14.533	2.28116		-9.90436	-7.55769	-8.88326	-14.6121	-15.6366	-11.3188	3.59055		-11.5357	1.03655	-9.56025	-15.178	-14.5184	-9.95115	6.54928		-12.973	-4.86176	-14.862	-14.6979	-12.6397	-12.0069	4.11642		-11.9342	-8.21716	-12.8314	-16.9701	-11.0078	-12.1921	3.18226		-17.6022
48.3333	-15.6693	-11.8165	-15.2812	-18.7389	-12.031	-14.7074	2.87348		-16.1725	-12.9049	-12.6815	-19.0842	-14.4359	-15.0558	2.65156		-10.7805	-7.64427	-9.6113	-15.2488	-15.2406	-11.7051	3.42003		-10.8933	1.29272	-10.1705	-16.3376	-15.4475	-10.3112	7.03046		-13.5296	-4.64966	-15.0496	-12.8784	-13.614	-11.9443	4.15417		-11.1862	-8.3502	-11.5715	-15.3597	-13.0215	-11.8978	2.57128		-16.2483
48.6667	-16.2273	-12.0174	-14.1188	-19.1836	-12.8747	-14.8844	2.87796		-16.8146	-13.4055	-14.9712	-20.6985	-13.8209	-15.9421	2.96907		-12.7473	-9.84338	-11.1717	-16.9737	-16.3351	-13.4142	3.1395		-11.357	-0.732008	-12.0461	-17.0309	-16.0908	-11.4514	6.47925		-14.0619	-5.11514	-16.6401	-12.7881	-12.6744	-12.2559	4.29917		-11.667	-8.61431	-14.6363	-14.6249	-11.7735	-12.2632	2.50593		-17.7495
49	-13.8306	-12.6846	-15.7768	-17.7911	-14.5391	-14.9245	1.95616		-16.5631	-13.3703	-13.1727	-20.6283	-14.0328	-15.5534	3.14327		-9.99053	-10.0765	-10.7983	-15.4017	-15.4096	-12.3353	2.82032		-11.305	-1.39523	-11.1584	-17.4503	-16.3455	-11.5309	6.34709		-14.1048	-6.4201	-16.6404	-13.4109	-11.2333	-12.3619	3.84131		-12.6532	-8.68801	-16.6924	-15.6604	-13.0848	-13.3558	3.11447		-16.4579
49.3333	-15.1632	-12.6129	-14.3984	-18.7633	-13.0381	-14.7952	2.44382		-15.6954	-13.9185	-11.7182	-19.3909	-13.7895	-14.9025	2.87756		-10.2059	-10.5831	-11.0147	-14.9102	-15.3419	-12.4111	2.49949		-12.0469	-0.349399	-11.547	-17.4566	-17.3638	-11.7527	6.96746		-13.0905	-6.81857	-15.6112	-14.8169	-11.6623	-12.3999	3.47586		-11.5315	-8.99365	-15.5828	-16.7097	-13.2352	-13.2106	3.10137		-16.0235
49.6667	-16.6054	-13.9276	-13.5491	-18.4489	-12.9205	-15.0903	2.34579		-17.2357	-13.6273	-11.6216	-19.0658	-14.1874	-15.1476	2.97399		-9.05657	-9.84459	-12.8535	-15.6188	-15.7237	-12.6194	3.12575		-11.6314	-1.35008	-12.0655	-16.5925	-15.353	-11.3985	6.00177		-11.7519	-5.55506	-18.1207	-15.1701	-12.7104	-12.6616	4.67512		-12.198	-9.26695	-15.5043	-17.088	-12.8552	-13.3825	3.03529		-17.2818
50	-16.3289	-12.634	-13.0724	-16.2541	-14.1912	-14.4961	1.73472		-15.2459	-13.5503	-14.0966	-19.5623	-14.2762	-15.3463	2.435		-10.1186	-10.4626	-12.0809	-16.782	-14.8454	-12.8579	2.8807		-11.8062	-2.47773	-11.4827	-16.9269	-15.393	-11.6173	5.61322		-14.0717	-5.20841	-18.2984	-15.7367	-12.039	-13.0709	4.95778		-10.9483	-8.87232	-12.9659	-14.6502	-11.7451	-11.8364	2.16658		-17.3453
50.3333	-16.8452	-11.9668	-15.0006	-17.6853	-13.3775	-14.9751	2.36883		-15.1717	-14.1556	-13.4622	-19.5322	-15.1323	-15.4908	2.36964		-10.4328	-9.32222	-10.3117	-16.0302	-17.395	-12.6984	3.72112		-12.0196	-2.01064	-9.89763	-16.4403	-15.565	-11.1866	5.77334		-14.1451	-5.47696	-18.4908	-13.8868	-14.2265	-13.2453	4.74465		-11.4637	-8.56878	-12.597	-14.8044	-12.3858	-11.9639	2.25965		-16.9566
50.6667	-17.5692	-12.1437	-12.9166	-18.9461	-14.4394	-15.203	2.9487		-14.6326	-13.348	-14.0536	-18.3698	-14.6334	-15.0075	1.95252		-9.02483	-10.0621	-11.1011	-15.1006	-18.5193	-12.7616	3.95697		-12.7498	-1.94372	-11.3559	-17.6832	-16.1405	-11.9746	6.15519		-12.1537	-7.8198	-16.0342	-14.2099	-12.5574	-12.555	3.05887		-12.0148	-9.16596	-12.9549	-17.7772	-12.9427	-12.9711	3.10216		-17.0869
51	-17.2452	-12.6446	-13.6792	-19.9773	-14.724	-15.654	2.95991		-15.5398	-14.5838	-13.9377	-18.0276	-13.5799	-15.1338	1.78091		-11.8448	-11.2733	-10.7635	-15.6395	-17.1878	-13.3418	2.88266		-11.8993	-2.61221	-12.8684	-17.1117	-15.6771	-12.0338	5.66877		-11.974	-7.14271	-16.6002	-14.4499	-12.5297	-12.5393	3.52081		-14.175	-8.91116	-10.983	-15.7219	-12.5625	-12.4707	2.66303		-17.7783
51.3333	-17.2009	-12.497	-15.8949	-19.758	-14.8399	-16.0381	2.70115		-15.7987	-14.3753	-14.9305	-18.5314	-14.0713	-15.5414	1.79586		-10.3372	-10.0663	-11.9804	-14.9117	-17.378	-12.9347	3.14394		-12.1783	-2.21878	-12.6749	-16.4708	-15.9627	-11.9011	5.74025		-13.787	-7.5142	-15.1339	-16.9833	-13.9127	-13.4662	3.5665		-14.1803	-9.74343	-12.0642	-15.4744	-12.7808	-12.8486	2.17545		-16.06
51.6667	-16.5887	-13.7319	-13.608	-18.8243	-13.676	-15.2858	2.34733		-15.5755	-15.1506	-14.9283	-19.297	-11.7729	-15.3449	2.67596		-9.82921	-10.7191	-11.1425	-14.507	-18.3267	-12.9049	3.51094		-12.2469	-1.54426	-10.9701	-16.7772	-17.21	-11.7497	6.32647		-14.8369	-8.06804	-17.8564	-15.5856	-12.0148	-13.6724	3.76427		-12.0562	-9.86762	-15.0733	-16.9334	-13.8806	-13.5622	2.72339		-15.3782
52	-16.2141	-13.8805	-12.8754	-20.5361	-12.8262	-15.2665	3.25038		-14.7931	-13.3567	-13.9782	-18.4864	-13.7208	-14.867	2.09105		-11.0802	-8.98136	-11.2556	-14.9692	-17.4747	-12.7522	3.40852		-12.0425	-1.3509	-10.532	-17.0161	-15.4225	-11.2728	6.11946		-11.4132	-7.83874	-17.9292	-15.7744	-13.4214	-13.2754	3.90348		-13.0701	-9.50134	-13.0554	-17.7993	-16.0069	-13.8866	3.17778		-15.2904
52.3333	-15.86	-12.2459	-13.4625	-21.1318	-12.1528	-14.9706	3.75468		-15.3332	-13.4926	-13.8757	-18.6973	-14.58	-15.1958	2.07982		-10.1419	-9.54596	-11.6428	-16.3534	-17.4957	-13.036	3.65347		-11.7865	-4.48148	-11.2234	-16.4063	-14.1206	-11.6037	4.48064		-11.0943	-7.76109	-17.7195	-14.8437	-12.8792	-12.8596	3.76386		-13.0244	-9.11264	-13.0722	-17.454	-13.9977	-13.3322	2.97485		-17.1524
52.6667	-15.7841	-12.9227	-13.197	-18.597	-11.7584	-14.4518	2.74432		-15.1052	-14.0805	-16.2955	-19.4808	-14.214	-15.8352	2.22163		-10.6317	-11.2113	-11.7974	-15.9714	-15.4884	-13.02	2.51365		-12.0436	-2.46083	-11.5267	-15.8594	-14.9318	-11.3645	5.30785		-12.1572	-7.94468	-16.0966	-16.0181	-14.9339	-13.4301	3.45614		-13.6566	-9.32143	-13.2737	-15.7875	-14.0187	-13.2116	2.37813		-17.5212
53	-16.3151	-13.0347	-13.8158	-18.0025	-13.0426	-14.8422	2.22016		-15.8396	-13.1309	-15.3303	-19.2835	-15.0419	-15.7252	2.2376		-10.3431	-10.8872	-8.91477	-16.6146	-15.0148	-12.3549	3.28845		-11.7493	-2.53424	-11.6402	-14.9474	-16.3261	-11.4394	5.37643		-12.8149	-8.15376	-14.1119	-14.5686	-14.8736	-12.9046	2.76957		-12.9572	-10.3873	-11.9128	-14.8195	-14.2846	-12.8723	1.79509		-16.5242
53.3333	-15.9207	-13.5743	-13.7841	-17.551	-15.4527	-15.2565	1.63875		-16.0142	-13.2039	-13.527	-21.9424	-14.6481	-15.8671	3.57022		-9.6022	-10.7609	-10.2703	-16.1727	-16.6399	-12.6892	3.42206		-12.7708	-2.23863	-11.5646	-16.3816	-16.0381	-11.7988	5.73085		-12.552	-7.30111	-13.1057	-14.427	-13.4489	-12.167	2.80433		-13.5582	-9.97168	-12.8324	-14.2776	-13.0604	-12.74	1.64379		-16.9086
53.6667	-15.8644	-12.7631	-14.3449	-17.2708	-13.5855	-14.7657	1.80715		-15.9763	-14.5211	-11.9646	-20.7509	-15.2512	-15.6928	3.20673		-9.74253	-11.0206	-11.3359	-17.3739	-17.3195	-13.3585	3.68935		-12.3381	-0.431319	-11.3342	-16.2117	-16.9557	-11.4542	6.61815		-12.7797	-6.76936	-16.7581	-12.9303	-12.3933	-12.3262	3.57404		-13.5635	-10.9599	-14.9019	-15.132	-12.2591	-13.3633	1.76996		-16.1556
54	-17.7904	-11.1018	-13.6937	-17.4926	-13.2044	-14.6566	2.89553		-16.6778	-14.9424	-12.3659	-19.5061	-13.833	-15.465	2.75419		-9.89019	-9.64074	-11.068	-14.6939	-18.9892	-12.8564	3.97885		-11.4243	-1.35336	-11.8207	-15.2956	-17.1787	-11.4145	6.11719		-11.9887	-7.92757	-19.8955	-13.8784	-13.2984	-13.3977	4.31191		-13.8867	-10.3658	-16.3672	-18.7722	-12.4174	-14.3619	3.29572		-16.1831
54.3333	-17.123	-10.6833	-12.7545	-17.8351	-13.9651	-14.4722	2.9958		-15.3964	-14.0787	-13.0829	-19.0595	-13.2767	-14.9788	2.45602		-10.4497	-9.3709	-8.7825	-16.696	-17.7301	-12.6058	4.26377		-13.2405	-1.00797	-10.5823	-16.762	-17.1542	-11.7494	6.58222		-12.3053	-8.25151	-18.8538	-14.1013	-12.8996	-13.2823	3.81189		-14.0416	-10.2531	-13.5292	-17.3822	-13.9194	-13.8251	2.52763		-17.7252
54.6667	-15.5498	-11.5551	-14.492	-18.8063	-13.8549	-14.8516	2.65127		-15.7514	-14.7962	-13.724	-18.1522	-13.0987	-15.1045	1.98312		-11.0073	-10.3163	-9.48955	-15.4705	-15.9204	-12.4408	3.02344		-12.8277	-0.100907	-11.3907	-17.5295	-16.9018	-11.7501	7.01669		-11.582	-8.82404	-20.3802	-14.3455	-13.9107	-13.8085	4.28042		-13.6726	-10.7448	-14.3656	-18.3368	-13.7426	-14.1725	2.71857		-16.7538
55	-15.2026	-13.1771	-16.0231	-18.8196	-17.4729	-16.1391	2.15801		-16.7378	-15.3896	-13.7267	-18.3379	-15.0392	-15.8462	1.75752		-9.69236	-10.6573	-11.2265	-15.1124	-16.9614	-12.73	3.13705		-12.6634	-2.53008	-11.3987	-16.5241	-15.9509	-11.8135	5.62104		-10.9592	-9.41316	-17.6178	-14.2451	-12.4095	-12.929	3.17129		-12.6126	-10.7458	-11.7952	-17.0359	-13.1909	-13.0761	2.39682		-15.5388
55.3333	-18.1324	-13.5618	-14.6073	-18.1392	-14.161	-15.7203	2.23599		-15.8161	-14.3579	-14.0528	-18.9851	-15.9925	-15.8409	1.95612		-9.66264	-9.98098	-10.3129	-16.1817	-16.0911	-12.4459	3.37698		-11.873	-4.54191	-12.7904	-17.3952	-14.8323	-12.2866	4.8214		-12.2947	-7.05085	-16.0411	-12.7746	-14.0593	-12.4441	3.34537		-11.9344	-10.1129	-11.2725	-16.2676	-11.8888	-12.2952	2.33898		-14.8537
55.6667	-19.075	-13.9128	-14.1087	-18.316	-13.1829	-15.7191	2.75202		-17.1976	-13.4132	-13.8613	-18.2007	-14.7501	-15.4846	2.10813		-9.51759	-9.82504	-9.95801	-15.3411	-17.4728	-12.4229	3.71761		-12.4265	-3.57062	-11.9305	-18.0719	-15.0661	-12.2131	5.41485		-11.6865	-7.03045	-14.8591	-13.7623	-12.4109	-11.9499	3.00962		-12.5163	-10.701	-13.4377	-16.1575	-14.7379	-13.5101	2.0857		-16.7958
56	-18.7502	-13.2028	-14.1178	-18.3084	-12.3101	-15.3379	2.98673		-15.9727	-14.0764	-13.6695	-20.1361	-15.5522	-15.8814	2.56759		-8.49723	-10.11	-9.10378	-17.288	-18.1916	-12.6381	4.70353		-12.2125	-4.9035	-11.7091	-17.5665	-15.6685	-12.412	4.84989		-11.9899	-9.47298	-14.3149	-13.8914	-11.8733	-12.3085	1.92759		-12.3362	-9.75916	-15.82	-17.4777	-13.4099	-13.7606	3.00921		-15.7626
56.3333	-17.5763	-13.4202	-13.2191	-18.2791	-12.8231	-15.0635	2.63513		-15.4941	-15.4462	-14.0171	-20.0951	-15.7023	-16.151	2.30428		-11.5282	-8.78501	-10.4865	-15.7713	-17.777	-12.8696	3.7638		-12.4813	-3.4067	-12.6531	-18.2029	-15.5563	-12.46	5.58049		-13.0686	-8.62291	-16.8755	-15.1048	-13.4277	-13.4199	3.07874		-13.003	-9.78325	-12.2629	-17.7363	-13.0959	-13.1763	2.87998		-17.1978
56.6667	-15.3751	-12.0011	-12.808	-17.8909	-12.8333	-14.1817	2.43118		-16.2836	-14.8187	-12.8285	-20.7386	-14.5432	-15.8425	2.99948		-10.9393	-10.9347	-12.1083	-17.721	-17.1564	-13.772	3.38714		-11.5999	-2.72539	-11.7693	-17.9608	-16.3119	-12.0734	5.92302		-12.3312	-7.79216	-14.9729	-12.4213	-13.4274	-12.189	2.67816		-13.0466	-9.49757	-12.2221	-17.5219	-13.0513	-13.0679	2.88539		-16.9853
57	-15.0369	-11.6559	-14.5368	-18.9839	-12.821	-14.6069	2.79488		-15.4411	-12.9935	-14.2351	-21.5404	-14.9202	-15.826	3.32328		-10.0474	-8.66035	-10.0617	-16.9583	-16.4533	-12.4362	3.94299		-12.493	-2.82411	-11.0656	-17.0846	-16.1493	-11.9233	5.66465		-12.3982	-7.86911	-16.1132	-13.3027	-11.8903	-12.3147	2.973		-13.411	-9.49947	-12.3024	-17.6402	-13.2645	-13.2235	2.92662		-17.7734
57.3333	-16.2425	-13.5009	-15.7654	-19.0162	-14.8227	-15.8695	2.04681		-15.8619	-12.9162	-14.033	-19.2003	-15.1455	-15.4314	2.38504		-11.2184	-9.37396	-10.7497	-16.5479	-16.655	-12.909	3.43841		-12.586	-0.814098	-11.6189	-16.2012	-17.2419	-11.6924	6.52432		-12.7057	-7.9832	-15.426	-13.8662	-12.608	-12.5178	2.77858		-13.2204	-9.5094	-12.4458	-15.51	-12.8668	-12.7105	2.14702		-16.5477
57.6667	-16.0421	-12.7883	-14.6399	-18.8935	-14.23	-15.3188	2.31039		-16.8644	-13.7258	-12.5617	-17.3724	-12.4882	-14.6025	2.35543		-10.0372	-11.097	-9.76414	-14.9092	-15.9417	-12.3498	2.87468		-11.4638	-1.99623	-12.1889	-18.0119	-17.9379	-12.3198	6.54388		-13.8281	-8.16685	-16.592	-13.6401	-12.1427	-12.874	3.08274		-13.0188	-9.05154	-15.8918	-15.8073	-13.779	-13.5097	2.79025		-16.5919
58	-15.2523	-12.823	-15.7335	-18.1918	-12.6816	-14.9364	2.28494		-15.9523	-14.8069	-13.3168	-19.8512	-12.4437	-15.2742	2.89268		-11.1396	-8.64736	-11.2866	-14.7359	-15.4305	-12.248	2.80336		-10.6801	-4.77474	-13.2773	-18.4707	-16.2845	-12.6975	5.32382		-14.5841	-8.50605	-16.1505	-14.8849	-14.2318	-13.6715	2.97684		-14.0274	-9.01838	-13.9815	-17.8493	-14.3626	-13.8478	3.14843		-16.6554
58.3333	-15.6678	-12.0876	-15.351	-18.4998	-15.3516	-15.3916	2.27251		-16.2025	-14.5252	-13.3984	-20.8782	-12.3003	-15.4609	3.35469		-12.0959	-9.20285	-10.6236	-17.0351	-16.7118	-13.1339	3.56556		-12.5173	-4.57524	-12.8312	-17.9209	-16.6345	-12.8958	5.21079		-13.9234	-8.17863	-18.2077	-13.8393	-14.7371	-13.7772	3.60278		-13.097	-9.71353	-12.9499	-17.284	-15.3049	-13.6699	2.83877		-16.4831
58.6667	-15.6231	-12.2416	-11.8009	-18.0795	-12.3187	-14.0128	2.74003		-16.44	-15.4386	-14.5408	-18.9554	-12.4927	-15.5735	2.38559		-11.5252	-8.87003	-11.6799	-18.0994	-15.9052	-13.2159	3.71435		-13.6637	-4.33182	-11.8475	-16.8533	-18.522	-13.0437	5.52804		-12.7622	-8.014	-17.282	-13.9983	-13.8164	-13.1746	3.34527		-13.1325	-9.65583	-13.8482	-18.2441	-14.2777	-13.8317	3.06575		-17.2253
59	-15.8974	-11.6726	-10.3287	-20.3852	-13.4344	-14.3437	3.96849		-16.0236	-13.7565	-12.0131	-17.4722	-12.0505	-14.2632	2.42963		-10.5492	-7.99089	-10.5811	-17.8333	-18.0744	-13.0058	4.63841		-11.7367	-3.67704	-12.8807	-15.8725	-17.3075	-12.2949	5.31149		-13.4909	-7.08216	-14.9676	-15.0685	-11.9255	-12.5069	3.29207		-13.509	-10.8174	-12.6886	-17.6858	-14.3864	-13.8174	2.53266		-17.7045
59.3333	-13.5084	-11.7734	-14.013	-18.629	-13.6326	-14.3113	2.5631		-13.3068	-13.9767	-14.1772	-19.054	-13.613	-14.8255	2.38732		-11.4969	-7.49523	-9.85851	-17.516	-17.412	-12.7557	4.52748		-10.8253	-2.72198	-13.8995	-16.8324	-16.7501	-12.2058	5.8475		-12.0371	-6.73181	-13.1418	-14.3888	-13.1131	-11.8825	2.9973		-10.9778	-11.5656	-11.4777	-17.0122	-11.3239	-12.4715	2.54825		-16.4794
59.6667	17.4574	0.589571	11.6639	-4.99798	1.3314	5.20885	9.1138		16.5293	0.400179	13.4853	-4.73169	0.260292	5.18867	9.26116		-5.51122	2.79623	-4.73614	-5.13773	14.6531	0.41284	8.67294		-6.76083	5.71233	-5.32485	-6.16994	14.8593	0.463206	9.54579		-7.67347	5.07991	-0.0287958	-3.63324	19.8174	2.71235	10.6517		-7.06103	0.205911	-0.121246	-6.28354	20.656	1.47923	11.2375		20.1614
60	24.3155	6.89463	18.3147	2.74255	8.59062	12.1716	8.87112		24.6454	6.74022	19.8865	2.10795	8.17553	12.3111	9.51005		-1.61077	12.2328	0.737019	1.70974	22.2649	7.06675	10.0217		-1.89769	12.8918	0.427316	1.49293	22.0614	6.99515	10.1766		-2.42131	14.1829	6.21568	3.73227	26.9679	9.73548	11.3242		-2.3635	7.81712	6.05441	1.48077	26.8638	7.97052	11.2867		26.9468
60.3333	16.3631	-0.797628	10.26	-4.10995	1.60383	4.66388	8.4315		17.9892	-1.50067	11.5388	-5.2472	1.13564	4.78314	9.66225		-7.84404	6.7512	-5.33469	-5.18667	15.1039	0.697934	9.85088		-8.31598	7.74367	-5.42076	-5.90929	14.5135	0.52222	10.0337		-9.71217	8.57113	-2.1992	-3.04558	19.2639	2.57561	11.3999		-9.03818	1.493	-1.40947	-5.43468	18.2066	0.763443	10.5357		18.8948
60.6667	-14.6482	-14.4354	-13.5664	-19.7147	-12.8151	-15.036	2.71538		-11.887	-15.0288	-12.463	-19.4415	-13.9873	-14.5615	2.99662		-8.98564	-9.74514	-10.7297	-14.3819	-16.7437	-12.1172	3.31255		-12.7342	-3.85779	-12.1762	-17.522	-16.9119	-12.6404	5.46431		-14.1226	-6.85549	-16.4057	-11.4847	-14.5659	-12.6869	3.70379		-13.5507	-9.74696	-11.3557	-16.0147	-11.9103	-12.5157	2.38181		-16.1088
61	-15.9701	-11.6901	-14.2466	-19.5738	-13.7836	-15.0528	2.95169		-15.8245	-15.4079	-12.3609	-20.6023	-12.0777	-15.2547	3.44283		-10.378	-9.12616	-12.8297	-15.1126	-16.624	-12.8141	3.13585		-12.6335	-3.51935	-12.6021	-14.5175	-15.2517	-11.7048	4.72126		-13.4352	-8.57198	-16.4042	-13.3273	-14.4192	-13.2316	2.88265		-13.9561	-9.79537	-12.6327	-14.8771	-14.2686	-13.106	2.02456		-16.7761
61.3333	-16.2224	-12.7179	-16.1603	-19.0309	-13.8871	-15.6037	2.43478		-16.0283	-14.2732	-12.6673	-17.4217	-12.3924	-14.5566	2.16265		-11.6291	-10.377	-13.6485	-16.8581	-17.1294	-13.9284	3.03347		-12.7228	-1.30975	-12.7411	-15.8171	-16.2755	-11.7733	6.08166		-12.702	-8.45148	-15.8206	-16.2041	-13.0799	-13.2516	3.11005		-13.0072	-9.17146	-13.687	-17.805	-13.8511	-13.5043	3.06879		-18.5902
61.6667	-16.4637	-13.617	-15.3635	-18.5114	-12.9281	-15.3767	2.24168		-15.5256	-13.5043	-13.8981	-17.3801	-14.0501	-14.8717	1.59784		-11.8899	-11.3629	-12.3862	-17.9625	-16.5729	-14.0349	3.01359		-11.7842	-2.48942	-13.6737	-15.6534	-16.756	-12.0713	5.6842		-12.5985	-7.17212	-15.3043	-15.2022	-11.6621	-12.3878	3.32421		-12.2317	-10.9307	-10.5581	-18.3742	-13.4655	-13.112	3.15719		-17.0393
62	-17.181	-13.4317	-13.6392	-17.6606	-13.4934	-15.0812	2.14383		-16.5421	-13.7896	-14.3777	-18.0452	-14.6647	-15.4839	1.76392		-12.1505	-10.4653	-12.1663	-15.248	-17.9297	-13.592	2.97676		-11.7989	-2.1422	-12.3719	-16.9379	-14.8275	-11.6157	5.67878		-12.9557	-8.34031	-15.4052	-13.6759	-12.826	-12.6406	2.61442		-12.6175	-10.0834	-11.9397	-16.9274	-15.4906	-13.4117	2.76394		-17.0522
62.3333	-16.1296	-11.9918	-13.759	-18.1149	-15.2224	-15.0435	2.32423		-16.6108	-14.1637	-13.8366	-18.2373	-14.7373	-15.5171	1.86143		-11.3876	-8.46245	-13.1922	-14.4573	-16.6977	-12.8394	3.11824		-12.1816	-1.83049	-14.15	-17.8794	-16.2264	-12.4536	6.31417		-12.6301	-7.04805	-14.0542	-15.4814	-14.4361	-12.73	3.33651		-13.1768	-9.48362	-10.8167	-15.1974	-12.2724	-12.1894	2.1929		-16.9104
62.6667	-15.673	-12.5547	-13.489	-18.3822	-13.6724	-14.7543	2.32459		-16.3638	-13.4231	-14.0774	-19.0585	-15.6432	-15.7132	2.21019		-9.40374	-9.85797	-11.4464	-15.8709	-17.3267	-12.7811	3.60354		-12.6628	-3.23283	-12.2032	-16.4394	-16.2637	-12.1604	5.36429		-13.2339	-7.40314	-15.2517	-15.6384	-13.5966	-13.0248	3.30771		-13.8703	-9.38829	-11.5497	-16.7799	-14.049	-13.1274	2.79339		-17.4518
63	-15.7456	-13.6658	-13.6764	-18.0437	-11.4756	-14.5214	2.48138		-15.8314	-13.333	-13.2307	-19.8664	-13.2657	-15.1054	2.8825		-11.8724	-12.1642	-14.1473	-15.7422	-17.6654	-14.3183	2.44347		-12.6102	-0.970312	-13.1061	-18.0986	-18.1744	-12.5919	7.01453		-13.1044	-8.67537	-15.843	-13.919	-13.5427	-13.0169	2.64262		-13.5897	-9.698	-13.243	-17.161	-12.2504	-13.1884	2.69295		-19.5384
63.3333	-15.0892	-12.8433	-13.2443	-19.8124	-12.7384	-14.7455	2.98715		-15.5579	-14.6301	-12.1586	-20.8195	-12.1194	-15.0571	3.55912		-11.2199	-11.8732	-12.4623	-14.5645	-15.1044	-13.0448	1.70246		-12.1084	-1.00618	-13.0497	-21.6106	-18.7245	-13.2999	7.92326		-13.5254	-7.59591	-16.9045	-13.6986	-15.6652	-13.4779	3.57682		-14.1772	-9.66456	-14.2022	-16.3312	-13.9424	-13.6635	2.43619		-17.377
63.6667	-16.3869	-11.8374	-14.0923	-19.3273	-14.512	-15.2312	2.80384		-15.4739	-14.5289	-12.1016	-19.7792	-15.0344	-15.3836	2.78181		-9.58706	-10.7714	-11.3854	-16.4136	-16.2337	-12.8782	3.21159		-12.8197	-1.54656	-12.3369	-18.4578	-18.6983	-12.7719	6.95794		-12.8391	-7.17681	-16.062	-13.1217	-13.4847	-12.5369	3.25916		-13.7495	-9.90714	-13.8859	-16.0132	-15.104	-13.7319	2.33129		-15.3631
64	-16.0065	-12.0716	-14.7984	-20.6495	-14.1234	-15.5299	3.19807		-15.6045	-13.0581	-11.902	-18.7366	-15.0333	-14.8669	2.62719		-10.4927	-11.6423	-11.3691	-16.7464	-17.7068	-13.5915	3.36265		-12.5736	-1.11172	-12.9052	-18.0499	-17.2291	-12.3739	6.76291		-12.9849	-9.33221	-16.1035	-13.994	-13.357	-13.1543	2.45363		-13.9364	-9.30034	-12.2019	-14.8717	-14.56	-12.9741	2.29864		-16.5018
64.3333	-16.118	-14.3588	-14.3469	-18.6137	-11.8289	-15.0533	2.50938		-17.0808	-14.0179	-13.3574	-17.2864	-15.497	-15.4479	1.76523		-12.3055	-11.5094	-13.2188	-16.5043	-15.7037	-13.8483	2.16472		-12.7775	-2.89966	-13.5154	-18.2511	-16.6241	-12.8136	5.97635		-13.4918	-9.07524	-13.7467	-13.5029	-14.3317	-12.8297	2.12629		-13.6403	-9.61075	-10.6229	-14.3075	-14.5948	-12.5553	2.28097		-17.6687
64.6667	-15.296	-15.2274	-12.5784	-18.3722	-12.059	-14.7066	2.52955		-16.6888	-14.316	-13.8279	-18.467	-15.3941	-15.7388	1.88018		-11.3246	-12.5356	-13.5181	-17.5304	-15.3275	-14.0472	2.43666		-12.5084	-2.42436	-14.006	-18.0991	-16.4008	-12.6877	6.12733		-13.1458	-8.89972	-15.8545	-13.8323	-14.436	-13.2336	2.62028		-13.2803	-9.47184	-13.1664	-14.5356	-13.0723	-12.7053	1.90285		-18.5068
65	-17.9039	-13.4234	-13.3865	-18.0422	-12.8062	-15.1124	2.62329		-17.3064	-14.255	-13.2633	-17.3546	-14.1027	-15.2564	1.93077		-11.4751	-11.2252	-13.2245	-17.7697	-16.511	-14.0411	2.96579		-12.5573	-1.97643	-13.2991	-16.405	-16.2313	-12.0938	5.91045		-13.2418	-8.83375	-17.4104	-14.6078	-13.6852	-13.5558	3.09748		-13.8511	-9.92449	-11.3237	-14.1811	-14.4922	-12.7545	2.0195		-17.1878
65.3333	-17.5155	-12.2246	-14.8699	-18.9657	-14.6682	-15.6488	2.63534		-16.898	-14.5299	-13.8068	-19.5091	-11.6625	-15.2813	3.01342		-10.8446	-8.95773	-14.1899	-16.4737	-17.161	-13.5254	3.54973		-13.304	-1.94142	-12.0397	-18.6283	-16.5785	-12.4984	6.45235		-13.1311	-7.71097	-15.317	-14.8193	-14.857	-13.1671	3.16141		-14.2406	-10.4884	-13.322	-14.1505	-15.1425	-13.4688	1.78646		-17.3259
65.6667	-16.8197	-12.1503	-16.6988	-19.6078	-14.9769	-16.0507	2.74		-15.3597	-15.828	-15.4138	-18.0223	-11.8073	-15.2862	2.2307		-10.6153	-9.60012	-11.7205	-15.9383	-15.8387	-12.7426	2.96834		-13.108	-4.12816	-12.0808	-21.2188	-15.242	-13.1555	6.16482		-13.8714	-7.9753	-16.573	-15.6096	-16.2042	-14.0467	3.54868		-13.1863	-10.3879	-14.9672	-15.3967	-13.4112	-13.4699	1.97087		-17.0621
66	-17.1229	-12.6172	-15.8579	-19.7452	-12.5398	-15.5766	3.07521		-16.1266	-15.0711	-16.7005	-18.0209	-13.9914	-15.9821	1.54001		-10.2081	-11.352	-13.0743	-15.8397	-17.2384	-13.5425	2.96111		-13.2958	-5.08705	-12.2197	-18.163	-14.6073	-12.6746	4.7964		-13.3758	-8.38255	-16.468	-16.2184	-14.6393	-13.8168	3.28628		-13.1583	-10.7814	-13.4951	-17.2294	-15.731	-14.079	2.4858		-17.5976
66.3333	-16.3618	-13.3547	-15.5871	-20.0325	-13.6819	-15.8036	2.68053		-16.2846	-14.2244	-14.1406	-17.9625	-14.4191	-15.4062	1.67921		-10.4759	-11.4107	-13.4638	-18.0158	-16.6823	-14.0097	3.26851		-13.3554	-3.99714	-12.8571	-16.835	-15.3564	-12.4802	5.00269		-14.9131	-7.63438	-15.1024	-15.1722	-13.4802	-13.2605	3.22024		-14.1189	-10.345	-12.0839	-14.3017	-14.7973	-13.1294	1.86956		-18.4739
66.6667	-15.4399	-13.2956	-16.7903	-19.9766	-13.516	-15.8037	2.74059		-16.572	-14.453	-13.8377	-18.3829	-13.8417	-15.4175	2.00222		-11.9548	-10.8897	-12.9763	-15.4769	-17.484	-13.7563	2.68922		-12.4774	-3.97415	-12.5341	-17.7095	-16.0723	-12.5535	5.30512		-12.918	-7.14388	-16.2389	-14.0377	-13.9186	-12.8514	3.41325		-14.0222	-10.2415	-11.3322	-14.3081	-15.6259	-13.106	2.23529		-18.1193
67	-15.8415	-13.1282	-14.985	-18.6443	-12.3528	-14.9904	2.47487		-16.1988	-14.1297	-14.5294	-20.284	-12.3354	-15.4955	3.0087		-10.7454	-11.7619	-15.0505	-15.7862	-17.305	-14.1298	2.77193		-12.3746	-3.4779	-14.4364	-18.4539	-17.4461	-13.2378	5.96564		-14.0843	-8.86237	-15.7924	-14.7531	-15.0741	-13.7132	2.78049		-13.6257	-11.803	-14.3908	-17.2847	-15.6627	-14.5534	2.07015		-17.5196
67.3333	-17.1071	-13.0858	-14.8471	-18.36	-11.8866	-15.0573	2.69691		-15.4025	-14.2451	-12.6205	-18.8335	-13.9891	-15.0181	2.35106		-10.8535	-11.9185	-13.6308	-16.1098	-17.2102	-13.9446	2.69771		-12.639	-3.12157	-13.5018	-17.7569	-16.5209	-12.708	5.75682		-15.0804	-9.19746	-16.9401	-15.6753	-14.68	-14.3146	2.98538		-13.9789	-10.3544	-14.9338	-16.918	-14.1116	-14.0593	2.38078		-17.6301
67.6667	-18.3372	-12.6176	-14.884	-18.4936	-10.7793	-15.0223	3.42215		-15.0409	-14.2684	-15.1083	-18.8223	-13.858	-15.4196	1.97372		-10.1041	-11.0287	-13.3335	-17.226	-17.3056	-13.7996	3.37577		-12.7801	-1.46718	-11.9443	-17.2626	-15.6438	-11.8196	6.17175		-14.1651	-8.44423	-17.6095	-14.3736	-15.0596	-13.9304	3.36008		-14.0296	-10.5471	-14.5816	-16.1653	-14.8098	-14.0267	2.09774		-17.1445
68	-17.4714	-13.1714	-14.8853	-19.7987	-12.5311	-15.5716	3.03951		-15.8089	-14.3473	-14.1558	-19.2865	-16.0869	-15.9371	2.05899		-10.2866	-10.341	-15.1456	-17.1478	-17.3133	-14.0469	3.51304		-13.6679	-1.37843	-13.5115	-16.1011	-16.9545	-12.3227	6.29939		-12.3476	-8.23101	-16.4221	-14.1701	-16.456	-13.5253	3.42098		-14.704	-10.6317	-13.0332	-16.565	-13.9794	-13.7827	2.1863		-18.0401
68.3333	-16.6132	-13.2626	-13.7532	-19.19	-13.2193	-15.2077	2.63094		-17.1923	-14.335	-14.1977	-20.538	-14.0325	-16.0591	2.82352		-11.9158	-10.7256	-15.8784	-15.9497	-17.2402	-14.3419	2.84208		-12.8695	-1.28732	-12.9803	-16.6824	-15.9779	-11.9595	6.20923		-12.8782	-9.39108	-16.4501	-12.7042	-14.6081	-13.2063	2.61737		-13.6216	-10.089	-14.865	-17.4671	-14.1893	-14.0464	2.65676		-17.7773
68.6667	-17.2703	-13.0011	-14.4017	-17.5941	-13.6174	-15.1769	2.12088		-16.4734	-14.3853	-13.4533	-18.9391	-14.4016	-15.5305	2.20274		-11.0885	-10.4195	-16.5514	-17.0911	-17.6213	-14.5544	3.49782		-11.3465	-2.92813	-14.1574	-18.8215	-15.7498	-12.6007	6.04505		-13.386	-8.13704	-15.6202	-13.9602	-13.5571	-12.9321	2.82278		-14.1245	-9.24643	-13.3704	-16.7224	-13.8118	-13.4551	2.6912		-16.9081
69	-17.3008	-12.1933	-14.7348	-16.5568	-16.1813	-15.3934	2.01785		-16.9483	-14.3814	-13.0113	-20.3487	-13.8656	-15.7111	2.97913		-11.5994	-11.2593	-11.6365	-16.7347	-17.4563	-13.7372	3.07976		-12.9819	-4.78423	-12.887	-16.5312	-16.6661	-12.7701	4.82591		-14.6908	-7.5229	-16.7285	-16.9232	-14.6031	-14.0937	3.83208		-14.2832	-9.47735	-12.8787	-16.1139	-15.7328	-13.6972	2.68349		-16.9182
69.3333	-17.312	-13.4638	-15.3579	-16.5434	-13.9756	-15.3305	1.63699		-15.929	-13.6931	-13.4895	-18.2053	-14.2245	-15.1083	1.97923		-10.5501	-10.6305	-12.6138	-17.3852	-17.3809	-13.7121	3.45155		-13.6386	-5.37107	-13.1334	-16.9522	-16.322	-13.0835	4.61648		-13.8345	-6.77925	-16.0037	-15.4235	-15.2845	-13.4651	3.82188		-13.5253	-9.45167	-12.3527	-16.4793	-13.7663	-13.115	2.5452		-17.6728
69.6667	-16.9938	-12.456	-14.1144	-17.1881	-14.4189	-15.0342	2.02182		-16.1972	-14.2183	-14.0558	-18.5924	-13.9485	-15.4025	2.00856		-11.8072	-12.152	-13.1084	-16.1874	-17.5136	-14.1537	2.55099		-13.6681	-5.13079	-15.1184	-18.3801	-17.0374	-13.867	5.20448		-13.1928	-8.0561	-16.4568	-14.9862	-15.9896	-13.7363	3.41323		-12.6809	-9.25341	-10.154	-15.2854	-14.0084	-12.2764	2.54266		-17.5401
70	-16.8226	-12.1577	-14.1169	-17.4662	-13.3341	-14.7795	2.28008		-15.6452	-14.1658	-13.5824	-17.1417	-14.0593	-14.9189	1.46293		-11.1336	-10.3594	-11.5255	-16.349	-16.7415	-13.2218	3.06591		-14.1648	-4.04534	-12.6086	-17.9154	-16.8991	-13.1267	5.49954		-13.6742	-6.88567	-15.7678	-15.1551	-14.9094	-13.2784	3.65386		-12.277	-9.46698	-12.4027	-15.9781	-14.9438	-13.0137	2.54991		-17.959
70.3333	-16.2912	-12.5934	-14.7825	-17.3856	-15.101	-15.2307	1.79868		-16.497	-15.5515	-14.967	-18.3197	-14.8507	-16.0372	1.43265		-13.1747	-9.00931	-12.0924	-16.3839	-17.0514	-13.5423	3.28534		-13.9267	-3.37081	-11.6901	-17.6596	-16.8916	-12.7078	5.7386		-13.5992	-7.08492	-15.4407	-15.3332	-15.4169	-13.375	3.60161		-13.659	-10.5759	-12.9233	-16.1109	-15.2162	-13.6971	2.14919		-16.9518
70.6667	-15.4888	-13.7728	-13.9334	-18.1219	-13.2847	-14.9203	1.971		-17.1397	-14.709	-14.799	-17.9216	-13.0434	-15.5226	1.98129		-9.50108	-11.4209	-12.8574	-17.1326	-19.0136	-13.9851	3.97321		-15.0762	-4.03561	-13.3933	-18.2513	-16.1309	-13.3775	5.51118		-13.3509	-7.81434	-12.875	-14.4087	-15.3066	-12.7511	2.91656		-14.2329	-10.9091	-12.5123	-17.2255	-13.3676	-13.6495	2.34577		-17.3127
71	-16.5211	-13.7506	-13.6721	-19.4078	-12.9434	-15.259	2.69078		-16.6832	-13.2085	-14.4591	-19.2754	-13.6938	-15.464	2.51217		-12.2313	-11.9321	-12.8616	-16.4678	-18.1087	-14.3203	2.79101		-13.4357	-3.47004	-13.4739	-17.2461	-16.9867	-12.9225	5.59302		-13.2861	-8.34014	-15.2337	-13.4848	-15.2051	-13.11	2.82057		-14.1273	-10.6322	-11.0597	-17.6887	-14.4026	-13.5821	2.86787		-17.0255
71.3333	-14.9376	-12.4565	-13.8156	-18.6297	-12.2336	-14.4146	2.59764		-17.0279	-13.9901	-13.5478	-21.0751	-12.3819	-15.6046	3.50623		-10.6787	-11.6674	-12.9751	-16.5854	-15.357	-13.4527	2.47745		-12.5922	-2.55096	-13.8665	-17.4871	-17.1302	-12.7254	6.06044		-13.186	-8.51543	-12.7828	-14.3384	-13.2086	-12.4062	2.25085		-14.5588	-9.21463	-8.14338	-16.6641	-14.1386	-12.5439	3.67517		-16.0885
71.6667	-16.4119	-12.426	-14.7821	-17.8466	-12.0851	-14.7103	2.4923		-17.1622	-14.4867	-13.5796	-20.2074	-11.3503	-15.3572	3.4189		-9.87373	-11.3128	-13.1603	-15.5915	-16.8882	-13.3653	2.90743		-12.8963	-2.95437	-15.3759	-17.7054	-17.386	-13.2636	6.07456		-15.4046	-9.30913	-16.3678	-14.928	-13.3007	-13.8621	2.77664		-14.4441	-10.1253	-10.3002	-15.2555	-14.2919	-12.8834	2.46611		-17.2451
72	-16.4739	-13.7454	-16.0738	-17.8933	-14.833	-15.8039	1.58643		-16.6267	-14.1683	-14.8013	-18.8935	-11.703	-15.2386	2.69826		-11.2165	-10.3112	-12.0563	-18.0142	-17.455	-13.8106	3.64024		-12.8399	-3.23495	-14.3458	-17.2003	-17.1012	-12.9444	5.73672		-15.7509	-8.29379	-16.704	-14.1962	-14.5149	-13.8919	3.28569		-14.8854	-10.5442	-12.2419	-14.4185	-14.0175	-13.2215	1.80017		-18.8133
72.3333	-16.0893	-13.9518	-15.4352	-18.6358	-14.1324	-15.6489	1.89349		-16.8933	-14.7115	-15.1863	-18.9439	-13.3102	-15.809	2.17023		-10.5208	-10.8279	-13.5507	-16.0944	-17.5114	-13.701	3.108		-12.5585	-4.17796	-14.1798	-17.1933	-16.6125	-12.9444	5.24485		-13.4158	-8.29512	-13.4768	-14.2862	-15.201	-12.935	2.69323		-13.805	-10.0057	-11.8109	-14.5096	-14.0934	-12.8449	1.8962		-16.5753
72.6667	-16.7935	-14.066	-16.437	-19.541	-11.632	-15.6939	2.98793		-16.2217	-15.3502	-15.0726	-18.7159	-14.3527	-15.9426	1.68853		-9.60051	-12.939	-15.3708	-15.4946	-16.6601	-14.013	2.81378		-12.9273	-3.27201	-13.5777	-16.0879	-17.0675	-12.5865	5.48173		-13.4879	-10.6705	-12.8567	-13.952	-14.6449	-13.1224	1.51843		-14.3913	-9.82196	-10.1415	-16.0254	-15.2762	-13.1313	2.93491		-18.5318
73	-16.7507	-13.1975	-14.9749	-18.568	-13.134	-15.325	2.34517		-17.1398	-15.3088	-15.6078	-18.5114	-13.4636	-16.0063	1.91514		-8.92347	-12.3284	-12.5391	-16.8594	-15.5832	-13.2467	3.10424		-12.5874	-4.23222	-13.4171	-17.883	-15.7979	-12.7835	5.21192		-14.7929	-8.60405	-13.8973	-13.4896	-14.5366	-13.0641	2.5458		-13.5513	-9.60362	-9.78938	-14.9865	-15.0837	-12.6029	2.72245		-18.9527
73.3333	-15.8817	-14.0909	-13.6165	-18.2341	-14.231	-15.2108	1.89383		-16.6431	-14.9865	-15.1538	-19.4405	-13.3888	-15.9225	2.27936		-9.41888	-12.973	-15.9467	-15.6469	-16.545	-14.1061	2.95652		-13.4985	-5.46975	-12.8569	-17.9566	-16.6549	-13.2873	4.86023		-14.7187	-8.14703	-17.2029	-14.9594	-13.756	-13.7568	3.38071		-13.4498	-9.90046	-11.4159	-16.591	-13.5992	-12.9913	2.52846		-16.6999
73.6667	-16.2355	-14.2607	-13.3879	-18.514	-12.4157	-14.9628	2.43371		-16.5452	-14.4143	-14.6633	-18.7695	-13.0813	-15.4947	2.20856		-11.2187	-11.7204	-16.9972	-15.7308	-18.0919	-14.7518	3.11565		-12.7488	-3.47252	-12.2019	-15.9249	-16.9359	-12.2568	5.30938		-14.9704	-8.62791	-17.4179	-16.6114	-15.8032	-14.6862	3.50714		-13.0976	-9.92368	-10.7906	-17.0189	-15.3904	-13.2442	2.99674		-15.9334
74	-16.8272	-13.4796	-13.0807	-17.9545	-12.9497	-14.8583	2.35408		-16.914	-14.5556	-15.1738	-19.2058	-13.4281	-15.8555	2.25787		-10.7401	-11.3172	-12.59	-15.2126	-16.6098	-13.2939	2.52991		-11.9352	-2.45501	-14.1147	-15.3369	-17.3598	-12.2403	5.81284		-14.0966	-8.43876	-19.3714	-13.475	-14.1158	-13.8995	3.87388		-14.9357	-9.79179	-8.67579	-16.4393	-15.8831	-13.1451	3.63229		-16.5026
74.3333	-18.1467	-11.6578	-14.982	-16.912	-13.3144	-15.0026	2.62535		-16.7367	-15.6413	-13.5414	-20.0081	-12.5792	-15.7013	2.91706		-11.421	-10.744	-12.2493	-13.9976	-18.2219	-13.3268	2.99486		-12.1559	-2.2077	-13.8045	-17.4389	-18.4184	-12.8051	6.45572		-15.29	-7.76125	-16.0544	-14.3993	-13.1643	-13.3338	3.29567		-13.5236	-10.0256	-10.9319	-16.6203	-12.1737	-12.655	2.5784		-16.5818
74.6667	-15.9493	-11.9077	-16.2742	-18.617	-13.8056	-15.3107	2.55509		-16.4889	-14.626	-14.0486	-18.0433	-11.945	-15.0304	2.33731		-10.032	-11.6921	-14.4722	-15.7368	-19.8422	-14.3551	3.8017		-13.0718	-2.67824	-14.7318	-18.5871	-16.7254	-13.1589	6.21512		-14.3175	-7.93232	-13.5883	-14.6226	-15.0367	-13.0995	2.93661		-13.6467	-12.4808	-13.6813	-17.1261	-14.8325	-14.3535	1.7589		-17.3241
75	-15.4285	-11.9062	-15.4819	-20.2499	-12.6901	-15.1513	3.26993		-16.9976	-15.2199	-14.1204	-19.051	-14.2194	-15.9217	2.09674		-11.815	-11.2016	-15.1791	-17.7243	-17.9497	-14.7739	3.18084		-13.6228	-2.56743	-15.1822	-17.0474	-15.8645	-12.8569	5.88373		-14.9999	-6.73865	-13.0197	-14.8988	-14.9957	-12.9306	3.56261		-15.7671	-11.362	-11.4929	-17.0443	-12.5099	-13.6352	2.60722		-17.9256
75.3333	-16.4491	-14.3215	-15.2698	-18.4102	-14.6329	-15.8167	1.66301		-15.3901	-15.2137	-14.7898	-20.0375	-13.0309	-15.6924	2.60281		-11.3177	-12.0874	-12.2457	-16.5848	-17.3458	-13.9163	2.81829		-13.1068	-1.70256	-13.438	-16.4624	-17.1059	-12.3631	6.21799		-14.8125	-7.51709	-15.6372	-15.4726	-17.4763	-14.1831	3.85533		-15.4058	-10.9358	-11.8741	-16.2739	-15.0534	-13.9086	2.35179		-18.2953
75.6667	-16.4142	-13.9295	-14.0653	-18.6671	-14.0864	-15.4325	2.08363		-15.4441	-15.4526	-14.1569	-18.9084	-13.1047	-15.4133	2.18669		-10.7831	-11.5026	-11.3649	-15.4767	-18.3104	-13.4876	3.27782		-13.836	0.434676	-12.6923	-16.8385	-16.0461	-11.7956	7.03641		-12.7855	-8.26397	-13.1317	-15.9913	-15.3241	-13.0993	3.03287		-14.5809	-10.1546	-12.0888	-16.0855	-13.0162	-13.1852	2.27899		-17.3902
76	-16.5383	-12.9001	-14.1487	-16.3066	-14.5106	-14.8809	1.53104		-14.4844	-15.2816	-14.74	-20.0835	-14.3143	-15.7807	2.43293		-10.8822	-10.0071	-12.3033	-15.8142	-17.4295	-13.2873	3.20373		-13.0971	-1.51189	-14.2509	-18.1377	-15.7383	-12.5472	6.4502		-13.9272	-9.13064	-13.8151	-14.9382	-15.0148	-13.3652	2.43133		-13.6911	-10.601	-12.4594	-15.0616	-15.1155	-13.3857	1.90439		-16.8125
76.3333	-17.1074	-12.3945	-14.6855	-17.7823	-14.5841	-15.3108	2.16564		-15.9555	-15.0727	-15.449	-17.7527	-13.356	-15.5172	1.58607		-9.92321	-10.1485	-13.9608	-15.8663	-16.7823	-13.3362	3.18109		-13.2596	-1.51725	-13.2778	-18.4511	-16.7775	-12.6566	6.6218		-13.2468	-6.7219	-13.2539	-13.323	-14.0244	-12.114	3.03187		-13.5982	-11.1391	-12.0049	-15.8946	-14.8784	-13.503	1.96551		-17.9772
76.6667	-17.4491	-14.0991	-15.4399	-17.6639	-13.6449	-15.6594	1.85482		-16.862	-15.6537	-14.8562	-20.3767	-12.9655	-16.1428	2.75832		-11.5202	-10.1332	-14.5032	-15.2166	-17.302	-13.735	2.88906		-13.1578	-2.65231	-15.8463	-17.1721	-17.2056	-13.2068	6.12537		-15.4421	-7.67356	-13.7237	-13.1561	-14.3652	-12.8721	3.02759		-14.8178	-9.69394	-12.7846	-17.1732	-14.2354	-13.741	2.76032		-17.7387
77	-17.1755	-13.2264	-12.8085	-17.7668	-12.7535	-14.7461	2.50304		-17.5397	-16.3519	-13.3223	-19.6303	-13.9694	-16.1627	2.59011		-11.5331	-10.5094	-13.8519	-15.6135	-18.0113	-13.9038	3.03889		-13.4099	-4.09899	-14.2006	-16.5087	-17.3437	-13.1124	5.29039		-14.7324	-9.40978	-12.671	-12.8653	-13.9812	-12.7319	2.03843		-13.9659	-11.1809	-11.1702	-17.7622	-16.206	-14.057	2.95639		-18.7967
77.3333	-16.3781	-13.4963	-13.6866	-17.7088	-12.1942	-14.6928	2.27063		-18.745	-14.6381	-14.1212	-19.7523	-12.8569	-16.0227	3.03627		-11.3595	-10.0868	-12.2746	-18.627	-18.9789	-14.2654	4.21628		-13.836	-4.14968	-13.1843	-19.912	-19.2955	-14.0755	6.33811		-13.4402	-9.54816	-17.3288	-14.179	-16.2714	-14.1535	3.01192		-14.2463	-11.0262	-11.089	-16.6748	-15.3793	-13.6831	2.54621		-17.0496
77.6667	-16.7194	-12.9198	-14.3722	-18.243	-11.4425	-14.7394	2.76186		-16.2075	-15.4571	-14.4044	-18.2938	-12.9354	-15.4597	2.00482		-11.7483	-10.8571	-10.4443	-17.2244	-19.4537	-13.9455	4.11447		-13.6942	-2.55399	-11.5777	-17.2716	-16.677	-12.3549	5.94371		-12.7718	-10.0581	-13.6735	-14.9484	-16.5939	-13.6091	2.45038		-14.7325	-9.5691	-11.9581	-16.6671	-16.9391	-13.9732	3.1657		-16.5742
78	-16.0241	-13.8897	-12.7681	-18.8748	-10.7891	-14.4692	3.10643		-17.4385	-15.1724	-14.3693	-19.3024	-11.9297	-15.6425	2.83935		-11.115	-11.7818	-12.6992	-17.2183	-19.1404	-14.391	3.56907		-13.5325	-2.69577	-13.1753	-16.3885	-18.0308	-12.7646	5.97924		-13.9176	-8.38667	-12.918	-14.0347	-14.3126	-12.7139	2.47569		-13.0666	-9.72619	-12.6805	-17.3956	-16.1305	-13.7999	3.03094		-17.6658
78.3333	-15.7666	-15.258	-13.4126	-18.0149	-11.3237	-14.7552	2.52384		-16.3587	-15.546	-13.8208	-19.7739	-13.1712	-15.7341	2.59687		-9.22011	-10.7708	-14.7738	-15.8452	-18.1088	-13.7438	3.66853		-11.7073	-2.20485	-13.0569	-19.2706	-18.4234	-12.9326	6.83596		-14.6497	-8.7158	-10.6824	-13.7457	-14.3542	-12.4296	2.60817		-13.4998	-10.4532	-12.2108	-16.9899	-15.2514	-13.681	2.55088		-17.6806
78.6667	-16.5401	-13.3519	-15.4771	-16.9873	-12.9844	-15.0682	1.82379		-17.0837	-16.8687	-14.2486	-19.7495	-12.8134	-16.1528	2.69689		-10.4734	-10.8595	-12.1481	-15.907	-16.7489	-13.2274	2.9128		-12.5696	-1.86568	-13.5501	-17.6499	-18.347	-12.7965	6.60427		-14.7987	-8.66375	-12.6971	-12.4782	-14.7681	-12.6812	2.50102		-16.1762	-10.8122	-11.0748	-16.889	-14.9323	-13.9769	2.85778		-17.2173
79	-16.2504	-13.4713	-13.8512	-16.9505	-11.8673	-14.4781	2.09027		-16.6945	-15.7142	-13.537	-17.6769	-11.7084	-15.0662	2.42386		-10.4028	-10.4542	-12.4844	-14.9621	-18.3627	-13.3333	3.37437		-12.1768	-2.7846	-13.1357	-15.4491	-18.0381	-12.3169	5.79003		-12.5809	-7.20817	-14.5442	-12.6055	-14.515	-12.2907	3.00171		-14.7882	-10.6545	-12.1093	-17.3274	-15.4145	-14.0588	2.66664		-18.9629
79.3333	-16.6112	-13.895	-14.957	-17.7292	-11.9301	-15.0245	2.27425		-16.8453	-13.7219	-11.9151	-17.5844	-12.2124	-14.4558	2.6232		-10.0393	-10.8141	-13.2654	-17.4971	-18.2678	-13.9767	3.76891		-13.0571	-0.9861	-13.0124	-16.5656	-15.9482	-11.9139	6.32148		-12.3617	-6.67708	-14.1997	-13.8702	-13.5595	-12.1336	3.12824		-13.557	-10.3256	-12.6095	-16.048	-15.4441	-13.5968	2.29666		-18.477
79.6667	-18.0248	-13.705	-14.8595	-19.718	-11.4898	-15.5594	3.31142		-15.83	-13.8373	-11.8844	-18.5685	-14.4252	-14.9091	2.4885		-11.4562	-11.2793	-13.2321	-17.4729	-18.1302	-14.3141	3.28212		-13.3863	-0.334803	-14.349	-19.3143	-16.3253	-12.7419	7.29676		-14.3765	-7.3678	-14.9031	-16.2051	-13.4794	-13.2664	3.44187		-14.4495	-10.5103	-13.8003	-17.8507	-15.0417	-14.3305	2.63567		-17.2296
80	-16.6655	-13.6175	-12.5075	-18.6591	-10.7161	-14.4331	3.20281		-14.8406	-13.9657	-14.2955	-17.2004	-14.7294	-15.0063	1.27538		-11.3047	-11.2653	-13.2833	-15.6629	-17.5526	-13.8138	2.75996		-13.4121	-1.38194	-15.3664	-19.6361	-17.1428	-13.3879	7.0922		-14.5092	-7.48774	-17.2621	-16.5947	-14.2919	-14.0291	3.87698		-14.2635	-10.8725	-13.7675	-16.4599	-14.166	-13.9059	1.99618		-16.8802
80.3333	-16.5633	-13.5363	-13.5482	-19.041	-11.5084	-14.8394	2.96168		-15.7878	-14.5864	-13.4731	-18.7419	-13.1209	-15.142	2.2669		-12.2404	-10.1948	-13.2422	-15.7469	-16.143	-13.5135	2.48042		-12.8147	-0.134249	-15.2569	-19.2931	-16.4944	-12.7987	7.45431		-12.7434	-7.46536	-15.4886	-16.6205	-15.8726	-13.6381	3.74884		-14.61	-10.2681	-11.5412	-16.9208	-15.4351	-13.7551	2.76744		-16.8136
80.6667	-17.1458	-13.489	-13.9443	-19.8101	-12.0037	-15.2786	3.15155		-15.1004	-15.0964	-14.1411	-20.3439	-13.0008	-15.5365	2.82275		-10.6788	-10.023	-13.6103	-16.1483	-16.5612	-13.4043	3.01662		-13.0522	-1.88898	-14.3841	-19.1724	-15.6372	-12.827	6.52451		-14.4697	-8.37577	-15.7356	-16.3494	-14.7528	-13.9367	3.19888		-14.1246	-11.2962	-10.2897	-17.5154	-15.4468	-13.7346	2.96612		-16.9994
81	-17.7646	-13.2566	-14.6295	-17.5474	-13.1457	-15.2688	2.25758		-16.2706	-15.6025	-15.4238	-19.2996	-13.7259	-16.0645	2.03723		-10.837	-10.1208	-12.2482	-16.5006	-18.4396	-13.6292	3.65369		-13.5048	-2.39362	-12.5481	-17.4498	-16.6014	-12.4995	6.00983		-14.9898	-6.83097	-16.7428	-14.4224	-15.068	-13.6108	3.88777		-13.3636	-11.0348	-11.9097	-17.8666	-15.4636	-13.9277	2.7674		-16.8765
81.3333	-17.463	-13.8026	-15.1504	-17.6356	-12.4545	-15.3012	2.26357		-17.7554	-16.2711	-13.7501	-18.7384	-11.7628	-15.6556	2.8756		-11.1491	-10.8499	-13.7251	-14.8099	-18.09	-13.7248	2.96358		-12.3274	-1.79165	-13.8225	-18.6271	-17.4147	-12.7967	6.66525		-13.6474	-7.15284	-13.7757	-13.1688	-14.8195	-12.5129	3.05626		-13.1639	-10.5726	-12.8065	-15.6198	-13.4611	-13.1248	1.79961		-17.3987
81.6667	-19.7198	-14.6483	-15.1662	-19.2523	-12.9438	-16.3461	2.98656		-17.2852	-16.411	-13.5762	-19.1153	-11.1237	-15.5023	3.15991		-12.4809	-11.3746	-14.5362	-14.3871	-17.9462	-14.145	2.50527		-14.2687	-2.28212	-13.2507	-17.4518	-17.5179	-12.9542	6.26029		-13.9471	-7.7691	-15.5907	-13.0955	-14.3057	-12.9416	3.02771		-14.2505	-9.61326	-13.0873	-15.8269	-14.6063	-13.4768	2.37043		-18.1771
82	-18.0128	-14.5531	-14.2967	-19.1713	-12.5272	-15.7122	2.77262		-16.5122	-16.7796	-14.1064	-18.5536	-12.1485	-15.6201	2.50447		-10.6941	-11.8419	-13.5584	-15.2712	-18.3816	-13.9495	3.0242		-14.4931	-0.199087	-13.0159	-17.1166	-17.8108	-12.5271	7.16004		-14.1055	-8.44999	-14.6785	-13.9475	-11.3804	-12.5124	2.60162		-15.1828	-9.85323	-12.7466	-15.9931	-13.215	-13.3982	2.39497		-18.2732
82.3333	-17.6805	-14.1854	-14.7522	-17.8636	-11.9823	-15.2928	2.48938		-16.3949	-15.7786	-14.4393	-18.0539	-13.9611	-15.7256	1.63095		-11.8252	-12.5484	-11.6313	-15.3857	-18.3857	-13.9553	2.89797		-14.1888	-1.75679	-11.6496	-17.6614	-16.3731	-12.326	6.33406		-14.2745	-8.33712	-13.4025	-12.4249	-12.9541	-12.2786	2.30542		-14.3712	-11.1955	-11.8126	-17.7749	-13.7948	-13.7898	2.59129		-19.0991
82.6667	-17.0852	-15.6354	-15.3443	-17.1907	-11.9469	-15.4405	2.12256		-16.985	-14.682	-13.5175	-18.3661	-13.74	-15.4581	2.12768		-11.7295	-11.6074	-10.955	-15.2854	-19.8866	-13.8928	3.75494		-14.7902	-1.36884	-12.3566	-17.8207	-16.1654	-12.5004	6.5367		-15.0832	-7.69253	-14.0032	-11.4769	-14.6993	-12.591	3.0776		-14.3464	-11.7606	-10.0639	-17.9319	-14.89	-13.7986	3.02809		-19.2128
83	-16.4703	-13.8198	-15.1435	-19.1884	-12.7831	-15.481	2.49375		-17.0928	-16.2279	-12.6969	-16.6093	-14.0624	-15.3379	1.87684		-11.2292	-10.0419	-14.5279	-14.4622	-18.9536	-13.843	3.47313		-14.1435	-0.298994	-12.6043	-17.9469	-16.6238	-12.3235	7.03731		-14.6746	-8.58543	-15.3509	-13.6548	-14.5803	-13.3692	2.74153		-15.3473	-10.9075	-11.9416	-16.3591	-16.3249	-14.1761	2.57057		-17.0449
83.3333	-18.4389	-12.3483	-15.1525	-20.1523	-11.6533	-15.5491	3.71214		-16.7531	-15.6101	-13.5849	-16.2505	-14.574	-15.3545	1.28108		-11.1474	-11.1315	-14.8345	-14.7956	-18.9021	-14.1622	3.22466		-13.2676	-0.900261	-14.9319	-17.3675	-17.7225	-12.8379	6.91832		-15.1757	-8.95211	-13.092	-16.2312	-13.481	-13.3864	2.78627		-14.6139	-11.0613	-13.0389	-16.5549	-15.846	-14.223	2.21489		-17.321
83.6667	-17.1291	-12.5511	-14.2211	-17.7973	-12.1064	-14.761	2.60042		-17.7558	-15.287	-13.7354	-18.1673	-14.4696	-15.883	1.98056		-11.1132	-10.7543	-13.0101	-18.0647	-19.7367	-14.5358	4.11837		-14.0055	-0.496333	-14.1259	-16.6284	-18.2832	-12.7079	7.05818		-15.0672	-7.93457	-15.5977	-17.6227	-13.736	-13.9916	3.66313		-13.7321	-10.6412	-13.8146	-17.9407	-15.8678	-14.3993	2.72065		-17.3561
84	-18.0223	-13.2475	-14.9681	-17.7842	-13.2878	-15.462	2.33574		-17.7649	-14.9871	-14.1411	-19.1166	-13.7944	-15.9608	2.35405		-12.0879	-10.7358	-12.1994	-14.9577	-19.1145	-13.819	3.33413		-13.9178	-0.814362	-13.8714	-17.4237	-17.2725	-12.6599	6.84355		-14.1999	-9.64262	-13.7698	-16.268	-14.0871	-13.5935	2.41892		-13.7443	-10.1803	-13.065	-16.4834	-16.8713	-14.0689	2.73484		-18.7744
84.3333	-17.2565	-13.929	-14.3213	-17.8995	-12.7683	-15.2349	2.22549		-16.1239	-16.2106	-15.0922	-18.4151	-13.1566	-15.7997	1.91054		-10.8285	-11.0117	-13.7834	-13.8269	-18.1662	-13.5233	2.97011		-13.1464	-0.825492	-13.6998	-19.3645	-17.4793	-12.9031	7.23281		-15.7094	-7.98218	-15.1424	-12.9859	-14.2596	-13.2159	3.10094		-15.1634	-10.208	-12.4024	-18.1401	-16.0967	-14.4021	3.12304		-17.9671
84.6667	-15.3529	-12.5906	-14.6427	-18.7473	-12.7031	-14.8073	2.50949		-16.5327	-16.4707	-15.4706	-17.9876	-12.6427	-15.8208	1.99044		-10.8888	-10.2818	-12.4456	-14.1458	-17.1239	-12.9772	2.75996		-12.2354	-0.567589	-13.4071	-20.7576	-16.9085	-12.7752	7.59144		-14.0622	-7.90357	-13.8935	-12.4498	-12.6983	-12.2015	2.50529		-13.9838	-10.3588	-8.64881	-16.7974	-16.1934	-13.1965	3.58126		-17.7117
85	-16.3473	-12.1886	-14.9349	-18.7145	-13.9192	-15.2209	2.47209		-17.0715	-15.3501	-15.3779	-18.9258	-11.5846	-15.662	2.71302		-11.549	-11.168	-13.5451	-14.739	-17.7052	-13.7413	2.65395		-13.5592	-0.791198	-14.0597	-19.2149	-15.5085	-12.6267	6.97694		-13.3277	-7.64237	-15.3363	-13.5921	-16.8121	-13.3421	3.48451		-14.2806	-11.4781	-12.2778	-17.4576	-16.0938	-14.3176	2.51193		-16.8136
85.3333	-17.8849	-12.9626	-15.4787	-18.7172	-14.4937	-15.9074	2.38011		-16.8987	-15.0087	-14.5961	-17.7269	-11.6513	-15.1763	2.35916		-10.3237	-11.7801	-15.8059	-15.5076	-17.6599	-14.2154	3.04713		-12.6604	-0.0522238	-16.6131	-17.6467	-16.2893	-12.6524	7.29078		-14.3615	-8.11009	-13.6421	-11.8888	-14.0904	-12.4186	2.59378		-14.274	-11.3262	-12.6429	-17.3341	-16.4123	-14.3979	2.51047		-18.2914
85.6667	-16.0516	-13.492	-14.7241	-19.059	-13.3655	-15.3384	2.34682		-17.0629	-15.9013	-14.7266	-18.5008	-13.5952	-15.9574	1.92282		-10.9849	-11.5157	-13.5289	-15.9525	-16.6367	-13.7237	2.54298		-13.8307	-0.546582	-14.6869	-17.2844	-16.5971	-12.5892	6.87523		-16.427	-10.4503	-14.9812	-12.0477	-13.2665	-13.4345	2.35606		-14.5855	-11.9793	-12.1072	-16.1745	-18.3818	-14.6457	2.73188		-18.6069
86	-18.9274	-13.616	-14.3408	-19.3501	-12.9887	-15.8446	3.04863		-18.1189	-17.0587	-15.2622	-18.4219	-13.5338	-16.4791	2.05881		-10.6139	-11.423	-12.3935	-16.5903	-17.3501	-13.6742	3.08581		-14.5887	-1.82563	-13.9618	-18.3931	-17.3355	-13.221	6.63237		-14.8001	-9.14686	-13.4338	-14.886	-14.7115	-13.3956	2.4484		-15.3878	-10.5446	-12.0983	-16.5337	-17.3211	-14.3771	2.9249		-18.2465
86.3333	-17.4492	-14.6335	-14.6158	-17.3592	-13.0933	-15.4302	1.90762		-17.1882	-17.5771	-14.867	-19.3676	-12.1859	-16.2372	2.77443		-10.1576	-12.7631	-14.2525	-17.2634	-19.0913	-14.7056	3.55104		-13.9199	-1.88959	-13.7847	-16.5178	-18.2603	-12.8744	6.42008		-14.8118	-7.81773	-15.6138	-14.9509	-13.6891	-13.3767	3.18363		-16.2567	-11.3442	-12.0581	-17.0371	-15.9823	-14.5357	2.62849		-18.7825
86.6667	-15.4928	-13.2222	-15.1229	-18.3409	-12.2879	-14.8934	2.33872		-17.1382	-17.0153	-15.0944	-18.0582	-13.1181	-16.0848	1.97811		-11.5598	-12.4245	-12.9063	-16.7167	-19.0998	-14.5414	3.2232		-14.2043	-0.727704	-12.9799	-18.0067	-17.4616	-12.676	7.00906		-14.7813	-7.27041	-13.2898	-14.8379	-15.5496	-13.1458	3.38589		-15.3168	-10.8968	-12.6598	-15.977	-15.8193	-14.1339	2.25213		-19.988
87	-16.4257	-13.2582	-16.7863	-17.5072	-12.9723	-15.39	2.11512		-16.4441	-16.0718	-15.6366	-19.0329	-12.376	-15.9123	2.37842		-10.3941	-12.4987	-12.8042	-17.8566	-16.7106	-14.0528	3.11823		-13.8865	-1.20419	-14.2886	-20.5033	-16.8852	-13.3535	7.28624		-13.8791	-8.76515	-16.6425	-16.1156	-15.5864	-14.1978	3.20929		-14.6881	-10.0087	-10.4373	-16.3232	-16.8871	-13.6689	3.25121		-18.1052
87.3333	-17.4341	-13.5382	-15.4894	-17.4543	-11.6747	-15.1181	2.51559		-17.5206	-16.2936	-13.1279	-18.1325	-13.3985	-15.6946	2.31821		-11.6046	-12.9147	-12.9397	-16.0369	-17.5355	-14.2063	2.47365		-13.0582	-0.135705	-12.6125	-18.9708	-16.2923	-12.2139	7.22917		-14.737	-9.06186	-15.9096	-16.9634	-17.7672	-14.8878	3.44989		-14.0224	-10.5903	-12.9235	-16.6263	-14.6292	-13.7583	2.22411		-17.3189
87.6667	-17.5158	-13.9968	-15.5127	-18.354	-12.8763	-15.6511	2.30427		-16.6054	-17.9526	-13.8009	-16.6337	-12.9089	-15.5803	2.12668		-11.6196	-13.4652	-13.1006	-15.9517	-16.1526	-14.0579	1.94853		-14.251	0.140139	-13.5591	-18.6578	-16.7191	-12.6094	7.4098		-13.4901	-9.10399	-14.0799	-17.4263	-13.4506	-13.5102	2.96139		-14.996	-10.4594	-12.3258	-15.7766	-17.3152	-14.1746	2.75342		-17.9366
88	-17.8954	-14.7014	-16.1145	-17.952	-16.9724	-16.7271	1.36054		-15.8492	-15.811	-16.6019	-17.9942	-11.8041	-15.6121	2.30492		-11.5785	-13.0527	-14.236	-15.316	-18.1809	-14.4728	2.49554		-13.7302	-0.687	-15.4406	-19.1595	-17.1159	-13.2266	7.29251		-14.0733	-8.09307	-17.9386	-16.7224	-14.5274	-14.2709	3.79908		-15.6718	-11.5752	-11.187	-15.7971	-15.53	-13.9522	2.35303		-18.7588
88.3333	-17.7839	-14.701	-14.0331	-17.6556	-13.7323	-15.5812	1.984		-16.5537	-15.4647	-14.4777	-18.2832	-12.7145	-15.4987	2.10132		-11.8967	-12.6672	-13.3202	-15.5925	-18.7616	-14.4476	2.77804		-13.0479	-1.01675	-14.9326	-21.2379	-17.23	-13.493	7.61374		-14.4087	-8.52573	-15.3147	-15.2065	-14.2134	-13.5338	2.84066		-15.6209	-11.2402	-11.8677	-18.3499	-14.7486	-14.3655	2.89848		-17.8175
88.6667	-17.9347	-13.7656	-13.6517	-17.6327	-13.8429	-15.3655	2.21112		-17.0415	-16.5527	-13.813	-18.5984	-15.582	-16.3175	1.77448		-12.7002	-13.281	-13.8963	-14.7947	-17.1154	-14.3575	1.72593		-13.3911	-2.23842	-14.8551	-19.2883	-16.5385	-13.2623	6.54076		-14.8189	-8.14725	-15.8523	-13.9255	-14.1428	-13.3773	3.01843		-14.1382	-10.4253	-13.747	-18.3182	-13.7914	-14.084	2.80696		-17.5567
89	-18.7481	-14.1899	-14.3049	-18.0004	-12.5874	-15.5662	2.66496		-15.8877	-16.4158	-14.3585	-18.8644	-14.6075	-16.0268	1.80417		-11.909	-12.712	-12.6877	-15.0278	-18.6312	-14.1935	2.74184		-13.8585	-3.49242	-14.1465	-18.2033	-17.1356	-13.3673	5.82985		-14.1204	-7.85438	-12.6986	-14.3218	-13.8695	-12.5729	2.71178		-13.617	-11.1591	-11.5851	-16.9705	-17.5222	-14.1708	2.96367		-17.9675
89.3333	-17.2453	-13.5587	-14.9341	-20.6822	-11.9945	-15.683	3.39525		-17.0304	-15.5866	-13.8032	-18.6444	-13.0486	-15.6226	2.29402		-11.0804	-12.6431	-10.0183	-17.3102	-18.2052	-13.8514	3.69966		-14.4693	-4.18197	-13.7042	-18.5665	-18.015	-13.7874	5.776		-14.8286	-8.47867	-13.9429	-14.6603	-13.2302	-13.0281	2.6211		-14.2877	-11.3039	-12.8619	-17.0424	-16.9296	-14.4851	2.51541		-17.339
89.6667	-16.8868	-13.7486	-15.8683	-19.2821	-14.2418	-16.0055	2.22125		-17.709	-15.2964	-15.0985	-20.2185	-12.9759	-16.2597	2.77634		-9.87496	-13.3268	-12.5439	-17.2433	-17.739	-14.1456	3.31596		-14.4502	-3.57801	-12.1982	-17.6506	-16.6844	-12.9123	5.62772		-16.8218	-7.76841	-12.4204	-14.9927	-13.5084	-13.1023	3.40914		-13.5508	-10.7516	-10.4119	-18.0192	-15.732	-13.6931	3.25233		-18.9451
90	-16.2954	-14.4112	-15.6418	-18.9442	-11.7827	-15.4151	2.62123		-18.6185	-16.5671	-15.3508	-18.4238	-13.8029	-16.5526	2.04784		-11.9922	-11.9591	-12.0978	-16.4429	-17.317	-13.9618	2.68227		-12.7757	-2.92057	-13.6259	-18.128	-17.8253	-13.0551	6.15632		-15.2249	-8.33621	-15.7247	-14.6673	-15.0557	-13.8018	3.07883		-14.9354	-11.0808	-11.779	-16.8612	-17.1019	-14.3517	2.80712		-20.3915
90.3333	-18.0599	-15.0052	-13.8619	-19.1621	-12.5887	-15.7356	2.78793		-18.8634	-16.1209	-14.6077	-18.0169	-14.2319	-16.3681	2.04137		-11.9068	-12.3806	-12.6922	-16.4165	-18.4199	-14.3632	2.89093		-13.0541	-3.05849	-13.1727	-20.108	-18.2217	-13.523	6.61984		-16.0836	-7.75819	-14.2997	-14.5477	-15.1232	-13.5625	3.31647		-14.7701	-9.74353	-11.9354	-16.7443	-17.1207	-14.0628	3.17111		-17.7855
90.6667	-17.4561	-16.4951	-15.8567	-17.9558	-12.722	-16.0972	2.05605		-17.6196	-16.7263	-15.7239	-17.8481	-14.7044	-16.5245	1.31771		-10.7831	-12.6675	-12.8318	-17.8515	-17.4966	-14.3261	3.16296		-14.4742	-4.23026	-13.2351	-18.3121	-19.5322	-13.9568	6.03009		-15.6597	-7.3222	-16.5347	-14.1048	-15.1055	-13.7454	3.69734		-15.3221	-10.7295	-12.1006	-19.3337	-17.4855	-14.9943	3.59535		-18.9699
91	-17.6401	-14.643	-14.3547	-17.025	-14.1373	-15.56	1.64247		-17.5973	-16.5843	-15.1395	-18.7444	-14.5774	-16.5286	1.71695		-10.2344	-11.5105	-11.7019	-18.8596	-17.1204	-13.8853	3.83879		-13.4653	-3.29208	-11.7941	-17.0721	-20.2151	-13.1677	6.41118		-14.19	-7.76112	-15.4048	-12.4743	-14.305	-12.8271	3.01973		-14.558	-11.0074	-11.3209	-17.7132	-16.9706	-14.314	3.10496		-19.2561
91.3333	-18.5183	-14.3443	-14.7889	-19.0526	-15.095	-16.3598	2.23828		-17.7481	-16.9758	-14.5419	-18.0882	-15.1545	-16.5017	1.57726		-12.0072	-12.7439	-12.01	-18.0436	-16.6002	-14.281	2.83842		-12.8512	-1.25472	-11.324	-17.8024	-20.2777	-12.702	7.35471		-14.1389	-7.68177	-17.9465	-13.676	-13.3139	-13.3514	3.67378		-15.1142	-10.5163	-10.5119	-16.877	-16.0123	-13.8063	3.06934		-19.3588
91.6667	-17.1356	-14.6799	-14.5672	-19.8265	-16.3337	-16.5086	2.15322		-18.0562	-16.2101	-14.238	-19.7355	-13.2307	-16.2941	2.6724		-12.2803	-12.2091	-12.1491	-17.122	-15.6671	-13.8855	2.34791		-13.7501	-1.32604	-11.7202	-19.9056	-17.9677	-12.9339	7.2599		-15.1422	-8.66433	-15.8432	-15.0791	-13.3052	-13.6068	2.91744		-15.7753	-11.7527	-10.9588	-16.6153	-16.5222	-14.3249	2.74427		-19.5358
92	-16.8389	-14.7386	-15.4735	-20.4497	-13.7998	-16.2601	2.59204		-17.1951	-16.9372	-14.1383	-19.7851	-15.1652	-16.6442	2.16342		-11.0444	-12.8727	-13.5409	-17.3159	-16.5422	-14.2632	2.61383		-14.0498	-1.9617	-12.6454	-17.8956	-18.042	-12.9189	6.56558		-15.3757	-7.67505	-16.1003	-14.6757	-14.9208	-13.7495	3.43872		-15.0331	-10.586	-13.577	-16.5154	-17.8073	-14.7038	2.79498		-18.8075
92.3333	-18.2264	-15.5569	-14.9741	-19.7882	-13.2957	-16.3683	2.60725		-15.7253	-17.6874	-12.9535	-19.7319	-14.1205	-16.0437	2.72278		-10.6539	-11.4804	-12.5572	-17.7528	-18.4119	-14.1712	3.64105		-13.4493	-3.00642	-14.4649	-18.9237	-18.1532	-13.5995	6.36529		-15.2818	-7.92728	-11.6698	-15.2151	-15.564	-13.1316	3.3205		-13.8121	-11.4057	-11.3466	-17.8664	-15.7951	-14.0452	2.827		-18.7915
92.6667	-18.3679	-14.8079	-13.8011	-19.2993	-13.2885	-15.9129	2.74149		-15.2944	-16.8965	-14.6977	-19.1577	-13.0065	-15.8106	2.33184		-10.4399	-11.4618	-13.4531	-19.6359	-19.0098	-14.8001	4.27422		-14.465	-1.83329	-14.5629	-19.04	-18.9612	-13.7725	7.04128		-15.0475	-8.96832	-13.0426	-15.889	-13.5317	-13.2958	2.67582		-14.3638	-10.9878	-11.96	-18.1505	-16.8196	-14.4563	3.06199		-18.3637
93	-18.127	-14.5786	-14.7767	-18.6709	-12.4188	-15.7144	2.62638		-16.0984	-16.8608	-14.2449	-17.957	-15.3624	-16.1047	1.41533		-10.6904	-11.6959	-15.963	-19.6165	-19.2149	-15.4361	4.13954		-14.2778	-1.7324	-14.6931	-20.3162	-20.1101	-14.2259	7.55025		-14.6843	-8.32532	-14.6941	-16.2163	-17.8001	-14.344	3.60255		-15.5208	-10.4431	-11.0592	-17.8455	-17.9962	-14.573	3.63075		-19.4927
93.3333	-14.9266	-14.9116	-15.3882	-17.3796	-13.2175	-15.1647	1.48896		-15.2772	-15.2555	-15.1632	-17.6893	-16.031	-15.8832	1.06813		-9.87664	-11.8064	-16.8161	-15.3593	-14.807	-13.7331	2.82344		-14.7333	-1.85179	-15.0041	-20.498	-14.506	-13.3186	6.87902		-14.168	-7.83604	-16.7427	-14.4188	-13.6911	-13.3713	3.31059		-14.9177	-9.44903	-10.7456	-16.4756	-14.2112	-13.1598	2.94907		-17.6896
93.6667	-10.1239	-9.62085	-10.3957	-15.8036	-11.5006	-11.4889	2.5082		-10.1949	-9.91	-11.1545	-14.785	-12.488	-11.7065	1.99405		-6.91872	-3.66129	-13.077	-13.5359	-5.24993	-8.48855	4.5493		-9.06241	-0.905584	-10.9193	-14.8717	-5.00364	-8.15252	5.38665		-8.95915	-3.69254	-10.8149	-12.2063	-5.11223	-8.15703	3.65058		-9.6677	-5.07508	-8.99773	-13.9381	-4.78359	-8.49245	3.76583		-11.3574
94	-13.2114	-10.8302	-13.5521	-15.0588	-14.1282	-13.3562	1.57598		-12.9292	-11.7644	-12.609	-16.8202	-13.0466	-13.4339	1.95828		-8.66579	-6.3103	-13.3113	-14.3658	-8.79258	-10.2891	3.40802		-11.9285	-0.733603	-11.6763	-14.7752	-8.08064	-9.43885	5.41543		-12.3724	-5.7772	-11.9624	-14.2667	-8.22093	-10.5199	3.43983		-11.9214	-7.28605	-11.2386	-15.9483	-8.54312	-10.9875	3.36231		-13.991
94.3333	-16.6295	-13.0406	-15.2778	-16.1843	-14.0528	-15.037	1.48866		-15.9999	-16.2122	-14.5351	-17.9317	-13.6721	-15.6702	1.64301		-12.1196	-12.2509	-14.3963	-17.0754	-18.3706	-14.8426	2.81795		-14.6225	-1.21348	-14.0015	-17.2815	-17.7677	-12.9773	6.77527		-15.1254	-9.34664	-15.0685	-16.9362	-11.8464	-13.6646	3.03148		-14.7684	-10.2689	-13.3494	-17.2559	-17.8194	-14.6924	3.0711		-18.6071
94.6667	-17.1679	-15.4735	-16.1668	-17.0717	-12.3891	-15.6538	1.95302		-16.5488	-16.9637	-14.4177	-18.7946	-13.8079	-16.1065	2.01812		-11.8913	-10.8818	-15.8461	-17.0587	-18.122	-14.76	3.20299		-15.9961	-2.20925	-14.6246	-18.2682	-17.3479	-13.6892	6.5639		-15.9601	-9.26964	-14.3375	-14.4579	-12.7763	-13.3603	2.54916		-15.1407	-10.8024	-10.7079	-16.1989	-14.9759	-13.5652	2.60798		-19.8124
95	-16.8971	-15.6532	-14.9936	-18.3421	-11.8891	-15.555	2.4152		-16.3836	-15.5803	-15.6181	-19.5349	-13.3884	-16.1011	2.22118		-12.2956	-13.1144	-14.4486	-16.955	-19.3118	-15.2251	2.88677		-14.7447	-2.40492	-13.8733	-19.765	-17.2695	-13.6115	6.67433		-14.6378	-7.56047	-15.0637	-15.258	-15.7534	-13.6547	3.43025		-15.4217	-10.4808	-12.3691	-17.0462	-15.7435	-14.2123	2.69996		-18.7613
95.3333	-18.6664	-16.0919	-14.5848	-17.9691	-13.3996	-16.1424	2.21693		-17.0984	-15.5261	-13.963	-18.5013	-14.1207	-15.8419	1.95217		-12.4456	-11.0881	-13.3171	-17.8374	-17.514	-14.4405	3.06047		-14.0932	-3.36851	-13.2727	-20.5064	-18.4694	-13.942	6.63058		-16.3293	-8.20423	-12.989	-15.8386	-15.5305	-13.7783	3.37326		-15.9186	-11.2258	-8.78299	-18.2405	-15.6483	-13.9632	3.84987		-18.2479
95.6667	-18.707	-13.6167	-13.7566	-18.9616	-13.8263	-15.7736	2.79645		-17.0078	-15.9339	-15.4144	-18.095	-12.9776	-15.8857	1.92494		-13.4931	-10.9341	-12.5275	-17.4157	-18.4357	-14.5612	3.22463		-14.1918	-2.67782	-13.7715	-19.9567	-18.2351	-13.7666	6.73474		-15.142	-8.29276	-14.8599	-15.5743	-15.2091	-13.8156	3.09784		-16.9811	-11.2389	-10.6993	-16.9623	-17.7028	-14.7169	3.43955		-16.9929
96	-18.2662	-14.6228	-15.1891	-17.4122	-14.0187	-15.9018	1.84131		-16.3827	-16.2901	-16.2629	-19.0132	-14.3895	-16.4677	1.64916		-12.6729	-12.8046	-12.9759	-16.2869	-19.3531	-14.8187	2.94844		-13.7994	-2.38666	-13.5603	-17.8447	-19.8736	-13.4929	6.7657		-16.3973	-8.14492	-15.4022	-14.3833	-16.8577	-14.2371	3.53651		-15.4632	-10.8322	-12.0986	-17.6689	-19.0146	-15.0155	3.50864		-17.036
96.3333	-17.9402	-14.6821	-14.7591	-18.1443	-12.7742	-15.66	2.31662		-16.9536	-16.5866	-14.365	-19.7544	-15.9215	-16.7162	1.96618		-12.2809	-13.8437	-15.0514	-16.6515	-18.4147	-15.2484	2.38809		-13.9245	-3.67009	-14.4675	-18.0357	-19.6768	-13.9549	6.23367		-15.9518	-9.16671	-16.2259	-15.3347	-16.1722	-14.5703	3.04134		-15.325	-11.3033	-11.8587	-17.1766	-16.6158	-14.4559	2.71603		-20.2081
96.6667	-16.577	-14.6694	-15.5176	-18.9814	-13.4305	-15.8352	2.10307		-17.7249	-15.7923	-14.5718	-19.1086	-14.8381	-16.4071	1.95209		-10.8573	-12.2825	-13.5433	-17.3115	-17.9772	-14.3943	3.12416		-14.4094	-2.03162	-14.2626	-19.5424	-19.2579	-13.9008	7.10269		-16.0905	-9.38753	-13.9684	-14.9474	-15.3138	-13.9415	2.65767		-15.7718	-10.8062	-11.0559	-17.3094	-16.9778	-14.3842	3.20501		-18.8087
97	-17.1526	-14.5554	-14.7153	-17.9502	-12.815	-15.4377	2.08762		-16.8545	-17.1082	-17.6734	-18.2149	-14.5949	-16.8892	1.38612		-10.7889	-13.8824	-14.3398	-16.6081	-18.7351	-14.8709	2.99468		-14.4769	-1.06195	-12.8137	-19.4275	-20.3552	-13.6271	7.71652		-15.7186	-8.79943	-15.1502	-14.4888	-16.0221	-14.0358	2.98513		-15.5467	-9.84776	-14.0266	-17.8214	-15.4302	-14.5346	2.95188		-17.8879
97.3333	-18.1316	-14.8926	-13.7439	-17.371	-12.9108	-15.41	2.26619		-17.0986	-16.7797	-15.8183	-18.8508	-14.9946	-16.7084	1.45574		-11.9958	-13.3594	-12.9067	-16.8635	-18.0779	-14.6407	2.66455		-15.6663	-1.56989	-12.3131	-18.3326	-18.9914	-13.3747	7.10388		-15.1387	-10.3438	-13.4806	-15.1938	-15.261	-13.8836	2.11434		-15.692	-10.6479	-9.34524	-17.9478	-16.1779	-13.9622	3.74457		-18.1652
97.6667	-18.6787	-14.0237	-13.7852	-18.1085	-12.4568	-15.4106	2.79504		-18.1191	-16.5475	-15.0685	-20.2452	-14.6557	-16.9272	2.30155		-13.3831	-12.9517	-15.2593	-15.7053	-17.1016	-14.8802	1.71169		-15.0619	-0.0958288	-12.7153	-19.9601	-19.9316	-13.5529	8.15187		-13.0745	-7.75698	-16.1998	-16.7268	-14.0756	-13.5667	3.57679		-15.4757	-10.2821	-12.7345	-17.6719	-16.8195	-14.5967	3.0518		-18.955
98	-18.5836	-14.069	-14.821	-17.6204	-14.0431	-15.8274	2.12719		-17.4595	-15.7925	-14.3384	-18.931	-14.7029	-16.2449	1.93051		-11.6627	-12.6066	-15.6152	-15.0167	-17.1663	-14.4135	2.24819		-14.8939	-3.42075	-14.1203	-19.6704	-18.2757	-14.0762	6.38632		-13.8206	-7.52137	-13.1178	-14.1601	-16.1932	-12.9626	3.24952		-15.8298	-11.5057	-11.7533	-16.8462	-17.3254	-14.6521	2.81295		-19.1033
98.3333	-19.3904	-13.8456	-13.9826	-17.2474	-13.7962	-15.6525	2.55026		-18.495	-16.1384	-15.3942	-19.1127	-14.4472	-16.7175	2.00857		-10.232	-11.3171	-15.4829	-15.3539	-19.8666	-14.4505	3.83503		-14.1775	-4.08987	-13.1431	-20.6843	-17.8095	-13.9808	6.28821		-15.8708	-7.31341	-14.4269	-13.3117	-14.9347	-13.1715	3.40249		-15.7015	-10.8494	-11.5881	-20.6247	-14.9429	-14.7413	3.89442		-18.071
98.6667	-19.0082	-14.8368	-14.611	-18.1885	-13.9639	-16.1217	2.30181		-18.329	-16.1817	-13.9344	-19.9069	-14.5627	-16.5829	2.51764		-10.7774	-11.8829	-13.2396	-16.7357	-19.6664	-14.4604	3.67346		-14.4796	-3.12092	-13.6625	-19.3998	-17.595	-13.6516	6.32798		-14.0609	-7.70268	-12.7242	-13.6157	-16.6669	-12.9541	3.28169		-14.2846	-11.5672	-12.9854	-20.6721	-15.7812	-15.0581	3.50432		-19.601
99	-18.6079	-14.7525	-14.5608	-17.8058	-13.294	-15.8042	2.28148		-17.5098	-17.3116	-15.6473	-19.6145	-14.1291	-16.8424	2.07007		-11.0911	-12.053	-14.5389	-18.7382	-18.6629	-15.0168	3.59048		-13.5676	-3.58783	-14.8097	-18.9645	-19.5662	-14.0992	6.41942		-12.2992	-7.03808	-15.2584	-13.7507	-15.134	-12.6961	3.38346		-13.2934	-11.8064	-12.5486	-17.6402	-16.1901	-14.2957	2.50137		-17.9186
99.3333	-18.2953	-14.2089	-14.4763	-17.9331	-14.2733	-15.8374	2.08472		-19.0794	-17.1528	-14.9394	-19.3404	-13.8155	-16.8655	2.45569		-12.6189	-11.904	-15.5898	-17.5825	-19.6518	-15.4694	3.27144		-14.2768	-3.20612	-14.6399	-19.1355	-19.681	-14.1879	6.62317		-13.9763	-7.08779	-13.0919	-15.8975	-16.1181	-13.2343	3.66604		-15.1561	-10.872	-12.0499	-16.0866	-15.5443	-13.9418	2.32625		-17.9588
99.6667	-18.5505	-14.2859	-15.3368	-17.9497	-14.6099	-16.1466	1.96907		-18.7636	-15.4674	-15.2968	-18.9812	-12.9005	-16.2819	2.57451		-12.3943	-12.6587	-14.842	-17.8576	-18.5548	-15.2615	2.8617		-14.1303	-2.72042	-14.4659	-18.4486	-18.869	-13.7268	6.53045		-15.3911	-6.51258	-14.4037	-16.878	-15.7127	-13.7796	4.15732		-14.7122	-11.4119	-14.603	-16.0826	-16.7144	-14.7048	2.0488		-18.8181
100	-19.1774	-14.1322	-14.8504	-16.2188	-14.4745	-15.7706	2.06267		-16.7953	-17.1017	-15.185	-14.6615	-12.8106	-15.3108	1.73922		-11.3209	-13.304	-15.0926	-15.6133	-19.1445	-14.8951	2.91201		-14.6121	-1.57376	-13.1228	-18.3348	-18.5396	-13.2366	6.92891		-15.257	-8.09607	-15.6992	-14.1542	-14.6385	-13.569	3.11553		-16.1162	-11.2671	-12.7545	-19.2461	-15.765	-15.0298	3.1158		-19.3754
100.333	-17.7094	-14.9927	-14.334	-16.6817	-13.4273	-15.429	1.74396		-17.391	-17.9095	-15.8571	-18.0567	-13.2735	-16.4976	2.00172		-10.1227	-14.2095	-11.6217	-16.173	-19.0117	-14.2277	3.54661		-14.7184	-1.94762	-13.6124	-17.4151	-17.8302	-13.1048	6.48561		-14.9328	-8.90353	-15.7894	-13.427	-15.1379	-13.6381	2.78452		-17.1441	-10.4196	-10.3806	-17.7569	-17.0703	-14.5543	3.80164		-19.8225
100.667	-17.1426	-15.2744	-13.5971	-17.8397	-13.7847	-15.5277	1.92241		-17.9867	-16.7626	-16.0169	-19.0547	-12.8128	-16.5267	2.37859		-11.204	-13.283	-11.8863	-18.0764	-17.189	-14.3277	3.12447		-14.1099	-3.44819	-13.1799	-19.9412	-17.595	-13.6548	6.31767		-15.0371	-8.91168	-13.0451	-15.859	-14.6925	-13.5091	2.76626		-16.1153	-10.6181	-9.71389	-17.2442	-17.0732	-14.1529	3.67882		-19.6439
101	-17.1576	-14.9409	-14.8546	-18.9784	-15.0192	-16.1901	1.83208		-18.6289	-16.5775	-15.8297	-18.9657	-13.3525	-16.6709	2.28188		-12.7953	-12.0242	-13.8147	-17.0599	-17.6289	-14.6646	2.53541		-15.1268	-4.08367	-13.1506	-19.5591	-18.6499	-14.114	6.18032		-14.8146	-7.82174	-12.3685	-15.5565	-15.2779	-13.1679	3.24383		-15.0345	-11.269	-10.3644	-19.3308	-18.2114	-14.842	4.01107		-16.8818
101.333	-18.153	-14.565	-17.9658	-18.6063	-12.6806	-16.3941	2.6265		-18.0632	-16.3794	-16.4565	-18.5903	-12.8134	-16.4606	2.25901		-13.6528	-14.1115	-14.6197	-15.8336	-17.5556	-15.1547	1.56965		-15.0638	-3.35536	-14.2287	-18.4292	-18.9571	-14.0068	6.29846		-16.361	-6.82348	-13.9077	-16.4767	-16.0258	-13.9189	4.10154		-15.2397	-12.0117	-12.4155	-18.2266	-17.3651	-15.0517	2.81329		-16.7176
101.667	-17.8838	-15.5902	-16.2797	-17.7834	-11.8746	-15.8823	2.44567		-16.1629	-16.4819	-16.4388	-19.0513	-13.8553	-16.3981	1.84183		-13.4811	-14.3066	-14.3632	-17.1731	-18.0334	-15.4715	2.00039		-14.8362	-4.20167	-12.6068	-17.8656	-18.4854	-13.5991	5.76423		-16.7604	-6.15924	-14.5231	-17.7547	-15.462	-14.1319	4.62383		-14.9708	-10.7373	-11.836	-18.3733	-17.6354	-14.7106	3.3944		-17.9611
102	-17.2011	-15.3581	-14.6789	-17.5462	-11.9099	-15.3389	2.2657		-17.2821	-16.6825	-15.7248	-19.3607	-13.9828	-16.6066	1.98174		-11.7494	-13.7355	-14.3316	-17.5664	-19.958	-15.4682	3.26668		-13.522	-2.49994	-13.753	-19.9	-18.0633	-13.5476	6.76087		-15.8448	-9.45938	-17.3885	-16.6608	-14.591	-14.7889	3.15515		-16.1518	-11.2225	-12.9104	-17.582	-16.7058	-14.9145	2.71581		-18.8297
102.333	-16.4773	-15.4912	-16.0909	-18.2265	-13.5553	-15.9682	1.68999		-17.7451	-16.9966	-15.0595	-19.1129	-14.4546	-16.6737	1.91911		-11.2317	-13.2829	-13.7353	-17.2342	-18.7907	-14.855	3.08238		-13.7478	-1.69441	-15.7089	-20.8944	-19.2869	-14.2665	7.5753		-15.9474	-8.73063	-15.3999	-14.9728	-14.5701	-13.9242	2.94792		-17.1623	-11.3837	-12.3426	-17.9672	-18.6155	-15.4942	3.37156		-20.6912
102.667	-16.9808	-15.1699	-16.5237	-17.5639	-13.3656	-15.9208	1.67924		-18.302	-16.8212	-14.38	-18.6899	-13.4548	-16.3296	2.33285		-11.7746	-13.1128	-13.9461	-15.4663	-18.2402	-14.508	2.47899		-13.44	-1.72046	-14.8411	-20.9686	-18.3287	-13.8598	7.39947		-16.7667	-7.22447	-15.6005	-15.34	-15.1118	-14.0087	3.84562		-15.9145	-10.9888	-14.3386	-18.7558	-18.2051	-15.6406	3.15001		-20.4875
103	-17.5619	-13.5333	-15.3439	-18.7516	-13.7967	-15.7975	2.30085		-17.7044	-16.0111	-14.5846	-17.6566	-12.5766	-15.7067	2.17611		-11.558	-13.5365	-15.2612	-14.883	-19.524	-14.9525	2.93795		-15.015	-4.97765	-12.8988	-18.9825	-16.5192	-13.6786	5.34557		-18.0475	-7.59812	-13.7517	-16.1107	-16.4921	-14.4	4.10162		-15.6415	-9.65153	-13.0748	-18.6001	-18.0634	-15.0062	3.71042		-19.2841
103.333	-18.5419	-14.092	-16.5893	-17.9688	-12.882	-16.0148	2.45181		-17.2996	-16.3021	-15.4685	-16.8539	-13.8166	-15.9482	1.37346		-11.6288	-12.0899	-14.3671	-17.0001	-18.1343	-14.644	2.89069		-14.7798	-3.28933	-15.4448	-19.3444	-17.6771	-14.1071	6.31349		-16.2941	-7.43956	-16.1836	-15.7198	-17.9532	-14.718	4.15566		-15.6543	-10.4249	-13.1047	-18.468	-16.5351	-14.8374	3.13062		-18.0435
103.667	-16.6988	-14.6042	-16.6296	-17.6288	-14.6473	-16.0417	1.35159		-17.9314	-16.7793	-15.8002	-18.9945	-13.7394	-16.6489	2.02171		-10.8963	-12.9483	-15.5497	-16.395	-18.181	-14.794	2.88117		-14.5809	-2.59208	-14.4798	-17.9531	-19.3965	-13.8005	6.61926		-16.0468	-8.01151	-14.7078	-16.5994	-17.4465	-14.5624	3.79492		-15.4914	-10.9274	-12.0019	-17.7913	-17.0844	-14.6593	3.05661		-17.9827
104	-16.9771	--	-16.9587	-17.7147	-14.4958	-16.5366	1.40535		--	-15.321	--	--	--	-15.321	--		-12.4909	-14.2003	-11.5191	-16.6152	-17.7888	-14.5229	2.65985		-16.1673	-3.61555	-13.9791	-19.7084	-18.9909	-14.4922	6.49649		-14.8387	-6.62149	-15.8032	-15.896	-18.3958	-14.311	4.49531		-15.9423	-11.6539	-12.3071	-17.0493	-15.8257	-14.5556	2.40988		-17.3717
104.333	-17.2024	--	-17.3833	-18.1506	-13.131	-16.4668	2.26153		--	-16.5065	--	--	--	-16.5065	--		-12.0441	-13.0927	-9.96002	-16.919	-17.6	-13.9232	3.25659		-14.9518	-4.29815	-14.0172	-19.6822	-18.8907	-14.368	6.13517		-15.8468	-5.79537	-14.2257	-16.5242	-18.1541	-14.1092	4.8566		-14.7551	-10.4496	-12.2524	-17.951	-16.1907	-14.3198	3.00532		-18.3388
104.667	-18.0106	-13.4147	-15.7075	-20.1261	-12.1417	-15.8801	3.26539		-17.5225	-17.5681	-14.4504	-18.5287	-15.0399	-16.6219	1.77203		-12.8246	-12.9742	-11.8779	-16.9468	-19.2501	-14.7747	3.16951		-14.5318	-2.88017	-13.6455	-21.6122	-18.9795	-14.3298	7.18082		-17.5937	-6.56018	-15.7266	-16.4789	-17.0252	-14.6769	4.58946		-16.1076	-10.206	-12.9229	-16.3878	-16.8006	-14.485	2.84455		-19.095
105	-17.4506	-13.8849	-14.2384	-18.9338	-13.4811	-15.5978	2.44052		-18.2995	-15.8028	-15.5044	-19.0778	-14.102	-16.5573	2.06728		-12.4084	-13.4244	-14.3988	-18.2745	-17.8712	-15.2755	2.6527		-14.6211	-0.42006	-12.9646	-21.9847	-19.4766	-13.8934	8.36009		-18.1428	-7.36005	-15.3728	-16.1055	-15.6914	-14.5345	4.15337		-17.086	-9.7053	-11.6402	-15.8476	-15.4189	-13.9396	3.1203		-18.3784
105.333	-19.3688	-15.5406	-15.6263	-16.7958	-14.3323	-16.3328	1.90791		-17.1976	-15.3905	-15.7668	-19.8807	-14.9008	-16.6273	2.01003		-12.7094	-14.0138	-13.4717	-20.982	-17.446	-15.7246	3.45319		-14.9074	0.171145	-14.6635	-20.0478	-18.6488	-13.6193	8.05524		-16.6271	-6.90926	-17.0552	-14.5649	-14.1274	-13.8568	4.08496		-17.0726	-9.0773	-13.5828	-18.8444	-18.2626	-15.3679	4.06599		-19.2947
105.667	-17.3973	-15.3361	-16.3539	-19.0715	-14.3144	-16.4946	1.84191		-17.7864	-17.1133	-14.4578	-19.3793	-15.5253	-16.8524	1.9249		-13.7787	-12.9002	-16.1267	-18.0213	-19.9597	-16.1573	2.92402		-15.7505	-2.25036	-15.8536	-20.0586	-17.8217	-14.3469	6.98684		-16.8249	-8.11253	-14.6436	-12.9605	-17.4928	-14.0069	3.75289		-17.0772	-9.91083	-10.0307	-19.5666	-16.1398	-14.545	4.35967		-19.2691
106	-15.2989	-15.6702	-16.7385	-19.5974	-13.0792	-16.0769	2.37636		-18.5141	-17.1342	-15.6693	-19.4312	-15.282	-17.2062	1.78404		-11.777	-13.3043	-16.3493	-19.0829	-19.0702	-15.9167	3.32109		-15.1972	-1.85341	-15.2261	-18.9293	-18.4334	-13.9279	6.97144		-16.4446	-7.58463	-16.6977	-14.6971	-16.6771	-14.4202	3.91091		-16.4012	-11.067	-10.5935	-17.6259	-18.2952	-14.7966	3.68766		-17.7662
106.333	-16.4288	-14.8329	-16.0246	-18.4898	-12.5968	-15.6746	2.16784		-18.472	-16.4262	-15.0976	-19.7564	-12.7401	-16.4985	2.76593		-11.6909	-15.1381	-12.9636	-15.9494	-19.8155	-15.1115	3.12828		-14.7643	-0.80574	-12.3588	-20.5794	-19.2319	-13.548	7.85821		-16.5706	-7.86488	-14.6987	-18.4239	-16.9638	-14.9044	4.15335		-15.6093	-10.6846	-12.5362	-17.5993	-17.213	-14.7285	3.01453		-18.3277
106.667	-18.6883	-13.8775	-15.1876	-18.5958	-12.1069	-15.6912	2.90729		-17.9808	-17.2078	-13.8977	-19.0009	-12.4955	-16.1166	2.78483		-13.0083	-14.1873	-14.6263	-16.747	-20.3547	-15.7847	2.89022		-14.6227	-1.97341	-12.6412	-19.8292	-19.261	-13.6655	7.2106		-15.945	-7.10526	-12.9226	-18.726	-17.7893	-14.4976	4.68873		-16.1341	-10.9906	-11.3331	-18.1309	-15.4016	-14.3981	3.1209		-18.1594
107	-18.5119	-14.9265	-15.0756	-17.1523	-14.906	-16.1145	1.64132		-19.0182	-17.1377	-14.6754	-18.3543	-12.4316	-16.3234	2.73455		-12.4497	-11.6808	-15.2206	-21.0722	-18.9339	-15.8714	4.06572		-14.4333	-1.37046	-15.5616	-19.321	-17.9075	-13.7188	7.16445		-16.6401	-7.94109	-12.3285	-16.8357	-17.0941	-14.1679	3.99839		-16.7438	-9.033	-13.9077	-17.5299	-16.1701	-14.6769	3.43099		-18.5545
107.333	-18.4101	-14.6389	-15.6142	-16.9004	-14.2124	-15.9552	1.71803		-18.9993	-17.9116	-15.0974	-19.8267	-13.0832	-16.9836	2.81861		-12.6326	-11.2083	-14.7225	-17.9321	-17.8154	-14.8622	3.02021		-14.7532	-0.177896	-15.3736	-20.1689	-17.775	-13.6497	7.82938		-15.782	-8.30814	-13.8823	-14.8388	-16.7441	-13.9111	3.30834		-15.8124	-9.49566	-13.2392	-18.4011	-16.7163	-14.7329	3.47185		-19.3839
107.667	-18.4837	-14.8251	-17.1744	-17.5239	-14.3765	-16.4767	1.78537		-19.2765	-17.7268	-14.2276	-19.5547	-13.4939	-16.8559	2.83339		-12.3116	-11.8492	-15.8355	-15.6494	-19.6115	-15.0514	3.14354		-14.5723	-0.112197	-15.7617	-19.2607	-17.6297	-13.4673	7.6768		-15.0746	-6.94679	-14.4422	-13.2449	-13.6696	-12.6756	3.27901		-17.0246	-11.6795	-13.0247	-18.2229	-16.5908	-15.3085	2.80484		-19.0909
108	-18.7675	-15.2557	-17.5435	-17.0217	-14.326	-16.5829	1.78485		-18.3161	-17.1643	-15.6824	-18.9175	-13.7048	-16.757	2.10566		-12.3518	-13.3741	-14.8119	-17.2486	-20.0378	-15.5648	3.1037		-15.2691	-0.711746	-14.6963	-18.1508	-19.6423	-13.6941	7.53774		-16.4415	-7.14632	-15.693	-13.8923	-15.4989	-13.7344	3.79822		-17.0703	-11.1646	-14.8815	-16.4305	-15.3665	-14.9827	2.30162		-19.7517
108.333	-18.2685	-14.5924	-16.6005	-16.5008	-15.284	-16.2492	1.40896		-17.6937	-16.5778	-16.623	-19.2726	-13.6479	-16.763	2.05684		-13.7838	-14.6339	-14.5717	-17.8878	-21.0745	-16.3903	3.05653		-14.3326	-1.83875	-13.7372	-18.5441	-20.1672	-13.724	7.18292		-15.025	-7.44203	-17.8071	-14.4282	-15.4981	-14.0401	3.9042		-16.7547	-9.6231	-14.202	-16.1171	-18.0153	-14.9424	3.27681		-19.5166
108.667	-16.2359	-15.223	-15.4803	-16.5236	-12.1362	-15.1198	1.75064		-18.2607	-16.314	-15.1368	-18.3311	-12.6493	-16.1384	2.37273		-15.0639	-14.7221	-14.5922	-16.172	-20.3326	-16.1766	2.40505		-14.9882	-2.86453	-12.8243	-20.9372	-20.5241	-14.4277	7.35073		-14.4333	-6.56024	-17.17	-13.6633	-17.0674	-13.7788	4.32622		-16.3887	-9.25359	-13.1566	-16.3157	-16.0802	-14.239	3.09638		-19.7467
109	-16.8748	-14.2282	-15.5898	-18.8467	-11.8663	-15.4812	2.64187		-19.3716	-17.973	-14.1053	-18.8428	-12.6408	-16.5867	3.02054		-13.7891	-14.2129	-14.6374	-17.6966	-18.24	-15.7152	2.08739		-15.3589	-3.32086	-14.7598	-20.5717	-19.6403	-14.7303	6.87024		-16.9468	-9.10006	-15.5979	-15.1444	-15.8481	-14.5275	3.10567		-16.1235	-10.3052	-12.6845	-13.3265	-17.1454	-13.917	2.74791		-18.8509
109.333	-17.5211	-13.3516	-16.1928	-16.903	-13.399	-15.4735	1.97227		-17.7541	-17.1658	-14.7083	-18.4231	-14.1785	-16.446	1.89073		-11.7287	-14.4106	-15.096	-20.6455	-20.4961	-16.4754	3.94504		-15.8417	-2.39509	-15.9015	-18.151	-19.6429	-14.3864	6.89217		-15.8853	-8.53182	-13.8795	-17.3862	-16.1692	-14.3704	3.49843		-17.3358	-10.6502	-12.6659	-15.0869	-15.1432	-14.1764	2.57203		-19.8631
109.667	-18.6228	-14.3049	-15.7091	-17.1908	-11.7976	-15.525	2.63568		-17.3528	-17.911	-14.4223	-18.2032	-12.8967	-16.1572	2.36283		-14.9309	-14.0758	-14.7262	-18.3913	-20.0075	-16.4263	2.61426		-14.9054	-1.32778	-14.7339	-17.206	-18.8549	-13.4056	6.96465		-15.7341	-6.19378	-15.1817	-17.961	-15.9153	-14.1972	4.59632		-17.0077	-10.3179	-14.2316	-17.0093	-16.985	-15.1103	2.93511		-20.4288
110	-19.0832	-15.8133	-14.4931	-16.9659	-13.58	-15.9871	2.15641		-17.8765	-17.645	-15.7267	-18.704	-12.6116	-16.5128	2.43827		-14.2763	-12.816	-13.8522	-16.1728	-18.0091	-15.0253	2.06383		-14.8858	-1.93673	-14.2798	-18.4141	-18.4259	-13.5885	6.79359		-16.8807	-6.78335	-15.4177	-18.0094	-15.6096	-14.5401	4.46082		-16.3398	-10.5083	-14.2351	-17.5834	-16.3817	-15.0097	2.7901		-17.4338
110.333	-17.8703	-15.2867	-13.878	-16.637	-14.0007	-15.5345	1.71969		-18.1562	-17.0826	-15.3139	-18.4137	-13.8211	-16.5575	1.95648		-11.8391	-11.6926	-13.5519	-16.0206	-18.1329	-14.2474	2.78623		-15.6125	-2.20594	-13.5239	-18.9092	-18.1805	-13.6864	6.76411		-17.0539	-7.80604	-16.2267	-16.5853	-15.9664	-14.7277	3.89078		-16.5046	-11.0796	-10.5003	-15.1031	-15.599	-13.7573	2.76267		-17.4514
110.667	-18.1472	-15.1126	-13.7571	-17.1844	-14.17	-15.6743	1.91375		-17.8671	-16.9964	-15.3852	-19.9696	-14.1554	-16.8747	2.24674		-10.6124	-12.7249	-12.061	-18.3177	-18.9204	-14.5273	3.81849		-14.9552	-1.82798	-13.0481	-18.2813	-19.0327	-13.429	6.92827		-16.3312	-7.81041	-15.502	-15.9774	-14.6659	-14.0574	3.54748		-16.4649	-10.1112	-9.83604	-15.5817	-16.146	-13.628	3.35231		-20.4917
111	-19.3158	-14.7945	-16.4971	-16.6393	-13.3464	-16.1186	2.24025		-17.9832	-16.3471	-15.8041	-18.5658	-12.7862	-16.2973	2.26727		-10.9306	-12.6934	-12.409	-19.8239	-20.0953	-15.1904	4.40578		-15.1454	-0.438927	-12.1641	-19.5098	-19.1575	-13.2831	7.79381		-15.9868	-5.7698	-16.5196	-16.7549	-16.1623	-14.2387	4.74373		-16.0434	-10.2879	-9.23856	-17.8065	-15.3227	-13.7398	3.75922		-18.475
111.333	-17.9425	-15.0176	-16.3351	-16.4914	-12.2162	-15.6006	2.15705		-17.3979	-15.8151	-15.1541	-19.2378	-13.3504	-16.1911	2.23746		-11.5143	-14.0211	-13.2484	-18.6073	-18.7806	-15.2343	3.28659		-16.2408	-1.67176	-14.1527	-19.3267	-19.9739	-14.2732	7.42829		-16.6626	-5.68327	-12.4524	-16.3283	-15.3889	-13.3031	4.57094		-15.3339	-10.6321	-9.49708	-20.2447	-15.8637	-14.3143	4.3409		-18.1754
111.667	-17.9295	-14.4317	-14.5738	-18.1178	-12.9713	-15.6048	2.29639		-17.9347	-18.1117	-14.3065	-17.948	-13.8191	-16.424	2.16346		-13.4242	-13.4856	-13.4993	-16.5474	-18.5522	-15.1018	2.34465		-15.0012	-2.96801	-14.3463	-18.7747	-19.2805	-14.0742	6.58563		-16.1635	-7.00609	-14.1235	-15.5042	-16.7621	-13.9119	3.9832		-17.5326	-11.0854	-13.2065	-20.0918	-15.021	-15.3875	3.54016		-17.7205
112	-18.892	-15.6378	-15.9804	-16.2691	-13.082	-15.9723	2.06628		-17.6827	-18.0901	-14.1527	-17.7829	-12.6406	-16.0698	2.50262		-12.4056	-12.8482	-15.6147	-17.8913	-19.8748	-15.7269	3.21016		-14.5293	-0.793111	-14.7384	-19.5878	-18.9877	-13.7273	7.59896		-15.6979	-6.14535	-13.8747	-16.8394	-18.3461	-14.1807	4.7797		-18.4022	-10.5251	-12.3228	-18.6408	-14.3172	-14.8416	3.61814		-18.3496
112.333	-17.8044	-16.1205	-15.8569	-16.9961	-12.2181	-15.7992	2.14382		-18.8974	-17.5759	-14.4008	-17.5568	-13.4789	-16.382	2.31764		-12.0351	-12.1721	-14.0632	-18.7827	-18.5726	-15.1251	3.34135		-14.9007	-1.13094	-15.0505	-20.4321	-19.771	-14.2571	7.77615		-15.5922	-6.19391	-14.7637	-15.1872	-17.3981	-13.827	4.38351		-16.5453	-11.2865	-14.4019	-18.1277	-16.2935	-15.331	2.61932		-19.2755
112.667	-18.0602	-15.084	-14.9134	-17.3812	-14.4996	-15.9877	1.6142		-17.868	-18.5915	-13.4949	-19.4924	-13.1	-16.5094	2.99127		-14.7114	-13.5308	-12.7363	-16.8691	-17.771	-15.1237	2.14834		-15.6585	-2.31448	-14.159	-19.1732	-19.5982	-14.1807	7.02256		-17.0623	-6.69553	-14.4455	-14.8948	-15.1214	-13.6439	4.01111		-16.7025	-10.155	-14.2053	-18.6132	-16.5505	-15.2453	3.24661		-19.182
113	-18.5708	-16.1391	-14.6771	-17.2834	-12.6303	-15.8601	2.30666		-17.6035	-17.0763	-14.7009	-18.0825	-13.2834	-16.1493	2.06291		-14.0687	-13.2784	-14.0946	-18.6268	-17.0673	-15.4271	2.30035		-16.0931	-2.48076	-14.7404	-19.5918	-17.1793	-14.0171	6.68948		-18.0233	-8.20248	-14.0546	-13.7804	-13.8026	-13.5727	3.49911		-16.3885	-9.57842	-14.2878	-17.0777	-15.7869	-14.6239	3.0024		-18.9072
113.333	-18.2963	-14.9278	-14.2937	-19.0048	-11.8655	-15.6776	2.95538		-17.7598	-16.8757	-14.1256	-19.3019	-14.594	-16.5314	2.17051		-13.1615	-13.122	-16.4323	-17.9823	-17.1107	-15.5618	2.27651		-15.2295	-2.92266	-15.9489	-21.1785	-17.8276	-14.6214	6.93303		-16.7801	-7.56075	-13.4538	-11.3701	-15.698	-12.9725	3.67465		-16.6688	-9.7689	-12.5625	-17.1548	-18.6976	-14.9705	3.68788		-19.0989
113.667	-18.844	-14.6631	-15.2802	-18.438	-11.6926	-15.7836	2.94353		-17.8087	-17.998	-13.8485	-18.9144	-14.6561	-16.6451	2.24228		-10.6935	-13.1926	-15.7784	-18.5617	-20.3285	-15.7109	3.90417		-15.1624	-2.33755	-14.853	-21.9562	-18.7714	-14.6161	7.4542		-16.8024	-6.16544	-15.259	-10.6012	-15.9911	-12.9639	4.49909		-17.6032	-10.37	-12.464	-16.7897	-17.128	-14.871	3.25162		-18.6302
114	-18.3378	-15.5563	-15.4975	-17.52	-12.9806	-15.9785	2.08204		-17.5262	-18.1554	-15.0043	-17.0839	-11.4068	-15.8353	2.7433		-12.6773	-12.7731	-14.7479	-17.8809	-19.7309	-15.562	3.14322		-15.7383	-3.37971	-14.4538	-20.9112	-18.4974	-14.5961	6.74969		-15.2304	-5.98873	-15.398	-13.3118	-13.703	-12.7264	3.87621		-17.1157	-10.0029	-12.0539	-17.0481	-16.8846	-14.621	3.35987		-18.6089
114.333	-17.6334	-14.2589	-16.1162	-17.61	-13.4895	-15.8216	1.90056		-18.0132	-17.6027	-13.3581	-17.9998	-12.6444	-15.9237	2.68474		-12.5201	-12.3639	-12.1009	-18.1701	-19.4299	-14.917	3.57571		-15.3061	-1.69683	-12.9213	-20.1753	-18.7054	-13.761	7.31824		-16.8459	-5.60431	-15.3046	-17.1137	-15.5978	-14.0933	4.80867		-16.3078	-9.565	-14.0292	-18.1299	-17.721	-15.1506	3.50995		-17.3835
114.667	-17.7323	-14.6178	-15.2567	-17.083	-10.9236	-15.1227	2.67199		-18.0753	-18.1749	-12.4776	-17.9749	-11.4991	-15.6403	3.35248		-14.5173	-12.3476	-13.1918	-18.6052	-20.6172	-15.8558	3.58559		-14.8319	-1.08878	-13.4001	-21.3666	-17.9598	-13.7294	7.70279		-17.7784	-4.99419	-14.8164	-16.8107	-17.8032	-14.4406	5.41852		-16.2656	-10.572	-13.9356	-18.0485	-16.9994	-15.1642	2.97901		-19.2527
115	-18.2621	-14.6555	-15.9694	-16.4116	-9.80978	-15.0217	3.18701		-17.9907	-17.7478	-14.4067	-18.5291	-12.1019	-16.1552	2.7851		-13.9541	-12.638	-14.286	-17.9997	-19.8165	-15.7389	3.02697		-15.1923	-0.831846	-14.7818	-20.7656	-18.2008	-13.9545	7.72727		-16.9133	-5.96686	-16.8307	-17.2187	-15.119	-14.4097	4.79073		-16.066	-10.5163	-12.4413	-18.3673	-15.2516	-14.5285	3.08532		-18.3826
115.333	-18.7309	-14.3304	-16.7797	-16.4169	-12.2404	-15.6997	2.48549		-18.1872	-18.3197	-15.0114	-17.8509	-12.0248	-16.2788	2.73773		-13.3841	-11.9119	-16.4911	-18.1271	-18.8226	-15.7474	2.9987		-15.4021	-1.80441	-15.2437	-21.1362	-19.1342	-14.5441	7.55067		-16.3838	-5.32743	-15.7651	-17.0286	-14.9155	-13.8841	4.84652		-16.3164	-10.5019	-12.8828	-16.4483	-15.598	-14.3495	2.58782		-19.5257
115.667	-17.2083	-14.7059	-14.6817	-16.735	-11.8459	-15.0354	2.12232		-18.2498	-17.0361	-14.1008	-18.6544	-12.3221	-16.0726	2.75174		-13.228	-13.5745	-16.5866	-17.4203	-18.4921	-15.8603	2.34739		-15.6923	-0.581371	-14.7759	-21.028	-19.4758	-14.3106	8.09968		-16.7864	-6.34336	-18.0339	-15.0329	-14.8636	-14.212	4.58934		-16.4632	-10.2839	-11.9979	-17.004	-17.1518	-14.5802	3.20779		-19.1033
116	-16.98	-15.9204	-14.9628	-17.9125	-11.7918	-15.5135	2.3572		-18.3688	-17.2638	-15.0832	-18.0249	-12.1532	-16.1788	2.58784		-12.1818	-13.7493	-14.8582	-17.5259	-18.8779	-15.4386	2.73781		-15.6986	-1.08154	-15.2023	-22.1581	-18.821	-14.5923	8.05076		-15.5719	-5.89401	-16.0068	-14.0481	-15.1136	-13.3269	4.21848		-17.2835	-8.3792	-15.7681	-15.788	-16.1537	-14.6745	3.57288		-18.5043
116.333	-18.8267	-15.4209	-14.5636	-16.468	-12.1382	-15.4835	2.45904		-18.7118	-17.9533	-17.3861	-17.7924	-11.5086	-16.6705	2.92527		-11.7793	-12.9296	-12.9897	-17.1433	-20.67	-15.1024	3.72124		-15.2879	-2.55703	-15.4327	-20.3087	-18.829	-14.4831	7.01079		-16.663	-7.20267	-14.1027	-13.7431	-17.0756	-13.7574	3.95401		-17.1027	-8.95347	-12.7917	-16.7796	-15.9427	-14.314	3.44822		-20.6479
116.667	-19.7493	-15.8281	-14.9257	-17.5375	-13.1127	-16.2307	2.53356		-17.4237	-18.4441	-16.2885	-17.2884	-11.4596	-16.1809	2.74753		-10.6934	-14.043	-12.8307	-17.576	-20.3435	-15.0973	3.85063		-15.2038	-3.12479	-15.2815	-20.2191	-17.882	-14.3422	6.60535		-16.5448	-6.6927	-14.8166	-16.4364	-16.3954	-14.1772	4.2443		-17.6486	-9.81163	-11.978	-16.0212	-16.9478	-14.4814	3.41171		-19.8743
117	-18.0853	-15.3089	-14.174	-17.9316	-10.9877	-15.2975	2.93884		-18.1272	-17.7866	-15.3368	-18.502	-12.0103	-16.3526	2.7255		-10.9573	-13.9293	-14.5458	-18.91	-17.7411	-15.2167	3.17264		-15.92	-0.831422	-15.0031	-22.0586	-18.8109	-14.5248	8.13653		-16.1898	-6.98583	-17.6308	-17.8878	-16.6191	-15.0627	4.56905		-16.6161	-10.661	-13.4059	-15.4467	-16.3327	-14.4925	2.48331		-18.3074
117.333	-19.5287	-15.3213	-13.7068	-16.4397	-11.7727	-15.3538	2.92177		-18.2525	-18.5247	-15.4854	-18.2875	-12.4432	-16.5987	2.63649		-13.229	-13.8275	-14.2357	-17.7462	-17.4928	-15.3062	2.14373		-14.6766	-0.504314	-13.5428	-20.3505	-18.0306	-13.421	7.70873		-18.2961	-6.58213	-16.9985	-15.758	-16.2495	-14.7769	4.6799		-16.3848	-10.2359	-12.4546	-17.5712	-16.9735	-14.724	3.21006		-18.8662
117.667	-21.8795	-13.8009	-13.9508	-17.5784	-11.4084	-15.7236	4.08646		-18.0505	-18.9066	-13.8952	-18.0348	-12.6703	-16.3115	2.82071		-14.4215	-13.6874	-14.7369	-17.2373	-18.8994	-15.7965	2.1889		-14.5791	-1.63523	-13.3348	-19.9874	-19.675	-13.8423	7.44304		-19.1282	-6.60813	-18.1288	-16.3263	-16.2369	-15.2856	5.00339		-16.6993	-10.2402	-12.9763	-18.5863	-17.0832	-15.1171	3.4195		-18.8271
118	-19.0151	-15.2024	-16.1549	-17.4901	-12.3894	-16.0504	2.49976		-18.2061	-18.0314	-15.154	-18.2791	-12.988	-16.5317	2.37497		-12.0611	-13.6289	-13.7921	-17.7422	-20.1374	-15.4724	3.34563		-14.4099	-2.37603	-14.8613	-20.6372	-20.1525	-14.4874	7.36112		-17.8123	-5.63943	-17.6535	-17.6987	-15.0867	-14.7781	5.23485		-17.0459	-10.0348	-15.463	-18.716	-18.5576	-15.9635	3.56641		-20.2506
118.333	-18.2638	-15.8056	-16.5779	-18.0819	-10.6152	-15.8689	3.11213		-18.5647	-18.2621	-14.1158	-17.6469	-12.5144	-16.2208	2.73237		-11.0715	-13.3711	-12.308	-17.6888	-19.5753	-14.8029	3.65043		-14.8535	-5.71134	-12.7171	-20.3237	-17.8194	-14.285	5.59571		-17.6763	-6.49826	-15.3103	-16.4158	-15.6232	-14.3048	4.45855		-16.1445	-10.145	-12.3862	-19.7756	-17.7368	-15.2376	3.92832		-18.389
118.667	-20.0585	-15.0726	-15.8361	-17.8227	-11.3134	-16.0207	3.26509		-18.9691	-18.7973	-14.7696	-16.2587	-12.2634	-16.2116	2.82663		-11.9393	-14.0682	-13.1467	-17.2419	-18.7812	-15.0355	2.87177		-14.1126	-5.14852	-15.0632	-19.4798	-17.8354	-14.3279	5.56086		-16.2099	-6.73409	-16.8609	-15.6259	-15.8391	-14.254	4.22981		-16.217	-10.1051	-12.461	-17.9723	-16.7475	-14.7006	3.2912		-17.2404
119	-19.4724	-14.2495	-15.0567	-18.0051	-12.5516	-15.8671	2.82114		-17.9024	-17.4217	-17.6348	-17.4214	-12.6079	-16.5976	2.23905		-10.9482	-14.1194	-15.0638	-18.8567	-18.1829	-15.4342	3.21166		-15.0046	-2.7727	-15.2323	-20.6476	-20.5376	-14.839	7.27996		-15.8822	-7.3165	-17.1538	-16.6858	-15.2069	-14.449	4.05649		-15.794	-9.83992	-10.4731	-16.2126	-18.0113	-14.0662	3.67178		-18.4867
119.333	-17.5301	-14.1569	-15.9549	-18.0383	-14.8226	-16.1006	1.67561		-17.0247	-17.2964	-16.416	-19.1974	-12.3782	-16.4626	2.50871		-12.9643	-11.9077	-14.9089	-16.568	-17.8071	-14.8312	2.44495		-15.4362	-0.839045	-14.0334	-20.2918	-20.6341	-14.2469	8.04003		-17.3551	-6.25892	-17.9415	-15.768	-17.1748	-14.8996	4.89577		-16.8964	-9.88255	-13.8317	-16.5909	-14.302	-14.3007	2.81615		-19.3187
119.667	3.58691	-1.74279	-8.98522	-17.247	-4.73125	-5.82388	7.85644		1.61831	-0.851275	-7.41599	-15.2179	-5.03026	-5.37943	6.52951		-4.89908	-10.7629	-12.9482	-16.4602	-0.0694456	-9.02797	6.53681		-4.29796	0.63116	-13.0253	-17.9788	0.68919	-6.79634	8.38585		-4.05186	-5.70012	-12.9886	-13.1344	6.45798	-5.8834	8.04298		-4.97076	-5.43937	-10.0964	-17.1421	7.98566	-5.93259	9.1907		2.55706
120	9.9406	4.10053	-4.00518	-12.2546	2.1634	-0.0110501	8.46354		10.3788	4.3018	-2.83918	-11.3052	1.3438	0.376004	8.1116		0.0111259	-3.71409	-12.1654	-13.7405	7.84794	-4.35218	8.90892		0.339177	4.41519	-12.8405	-13.7052	7.58347	-2.84157	9.86732		0.457436	2.65828	-10.6042	-11.7284	13.3119	-1.181	10.3382		0.265514	-1.9467	-9.55866	-13.7481	13.0302	-2.39155	10.313		8.56088
120.333	1.48085	-4.25926	-11.3688	-14.2254	-4.18804	-6.51212	6.27387		4.40463	-5.20551	-11.9529	-14.1201	-4.26838	-6.22846	7.29724		-8.44649	-6.29667	-14.8781	-15.9129	0.970748	-8.91268	6.8799		-8.43862	2.49625	-14.9053	-16.8578	-0.027523	-7.5466	8.64639		-8.64338	-0.10626	-14.1267	-15.3341	5.33111	-6.57587	8.967		-8.45394	-5.59049	-13.6358	-17.7737	3.26176	-8.43842	8.0493		-0.0184848
120.667	-17.2466	-16.1873	-17.3965	-19.5539	-12.6184	-16.6005	2.53977		-17.3559	-17.1748	-14.0992	-16.0917	-9.92377	-14.9291	3.08328		-12.9139	-12.6397	-15.6186	-17.7711	-17.9322	-15.3751	2.54354		-16.3135	-3.23172	-14.9227	-18.4645	-19.1457	-14.4156	6.47508		-17.1332	-8.00556	-15.4514	-17.6642	-15.7075	-14.7924	3.90703		-16.4337	-10.5257	-11.0729	-19.8678	-16.6367	-14.9074	3.99466		-18.9702
121	-18.5378	-16.2608	-15.8262	-18.923	-12.4115	-16.3918	2.6073		-17.8187	-18.5886	-15.199	-16.04	-11.6478	-15.8588	2.71543		-13.2124	-13.2018	-15.9564	-17.5315	-18.9702	-15.7744	2.57467		-16.1721	-1.93438	-14.6686	-21.4749	-18.2054	-14.4911	7.46822		-16.0669	-7.23449	-14.8944	-15.6045	-17.4042	-14.2409	4.02235		-18.4929	-11.2351	-8.85458	-18.7194	-19.6849	-15.3974	4.97827		-18.6056
121.333	-18.6973	-15.113	-15.5181	-18.7933	-12.5023	-16.1248	2.65768		-18.5299	-17.6833	-15.2492	-16.9274	-13.5532	-16.3886	1.9931		-12.9549	-14.7675	-15.0159	-17.6646	-19.0704	-15.8947	2.44454		-16.7644	-1.55271	-14.2393	-25.2232	-20.114	-15.5787	8.85315		-16.5233	-7.85498	-14.9476	-15.9073	-17.3899	-14.5246	3.83339		-18.9198	-10.8185	-11.9581	-19.9603	-19.2054	-16.1724	4.40228		-19.3331
121.667	-18.1056	-14.7814	-14.0941	-18.7558	-11.5727	-15.4619	2.97066		-19.1294	-17.9207	-15.6685	-17.3325	-12.5379	-16.5178	2.55015		-15.2437	-15.8203	-15.2042	-19.9413	-20.7383	-17.3895	2.71885		-16.0022	-3.97199	-14.067	-21.142	-21.2615	-15.2889	7.07115		-15.6642	-7.06869	-15.3821	-15.9029	-17.1566	-14.2349	4.063		-16.5607	-11.1048	-13.6021	-18.3829	-19.1268	-15.7554	3.36093		-18.2695
122	-18.5413	-15.2547	-14.028	-17.158	-10.9378	-15.184	2.93853		-17.3418	-17.9032	-16.4445	-16.9507	-9.894	-15.7068	3.29307		-14.056	-14.9536	-15.5756	-17.6974	-18.4013	-16.1368	1.84446		-15.035	0.479589	-13.8657	-20.3927	-21.247	-14.0122	8.71971		-16.8614	-5.96084	-16.4344	-16.594	-13.5048	-13.8711	4.6269		-16.0195	-11.1262	-11.2717	-17.6004	-15.8014	-14.3639	2.97181		-20.8912
122.333	-17.0338	-16.2422	-15.8656	-16.5295	-10.4859	-15.2314	2.68687		-16.3792	-16.6754	-15.3033	-18.0562	-9.70738	-15.2243	3.23657		-14.1322	-14.6547	-15.1297	-18.0512	-18.7554	-16.1447	2.10659		-14.5225	1.92932	-14.3833	-20.0114	-19.0428	-13.2061	8.83996		-16.3929	-4.38435	-15.3643	-15.5971	-14.7988	-13.3075	5.02093		-15.5899	-9.28358	-12.2898	-17.2002	-14.9688	-13.8665	3.114		-20.363
122.667	-19.4431	-15.7611	-16.511	-17.465	-12.4372	-16.3235	2.57344		-18.5423	-17.4954	-15.6918	-20.2215	-11.203	-16.6308	3.45099		-14.508	-13.4326	-14.8287	-18.709	-18.2644	-15.9485	2.37921		-15.5929	-1.29081	-16.051	-21.3255	-17.9874	-14.4495	7.69446		-16.6942	-5.60748	-16.5072	-16.8834	-17.2507	-14.5886	5.02811		-16.0709	-9.34887	-10.7208	-17.8103	-16.8259	-14.1554	3.84249		-19.3168
123	-18.1214	-15.4078	-14.0805	-17.6451	-12.3629	-15.5235	2.41534		-18.8392	-18.693	-17.8506	-17.7064	-10.7131	-16.7604	3.41722		-14.7179	-12.6708	-13.9623	-17.1665	-18.3273	-15.369	2.32731		-15.778	-1.3072	-16.128	-20.867	-18.2193	-14.4599	7.62721		-17.5064	-8.66362	-16.4477	-17.5006	-17.5105	-15.5258	3.86333		-17.1603	-9.2013	-14.2401	-16.986	-17.4356	-15.0047	3.4909		-18.7069
123.333	-16.8344	-16.6245	-14.3448	-16.034	-13.0112	-15.3698	1.6412		-18.8768	-18.678	-17.7581	-17.2994	-13.3127	-17.185	2.25985		-13.9317	-14.2199	-14.1522	-15.2257	-19.8744	-15.4808	2.50618		-16.0325	-1.65218	-14.0128	-18.1387	-20.8946	-14.1462	7.43567		-17.9882	-6.50265	-17.4651	-14.5781	-16.7645	-14.6597	4.74141		-17.3096	-10.758	-12.4679	-17.3709	-17.2667	-15.0346	3.18172		-18.2564
123.667	-18.3769	-15.7495	-17.0704	-15.8865	-12.9584	-16.0083	2.0076		-17.9287	-18.1625	-18.0734	-16.7397	-13.6043	-16.9017	1.93107		-13.4307	-16.0595	-14.6143	-15.4764	-21.0717	-16.1305	2.93412		-15.6302	-2.56001	-14.3019	-18.4631	-18.6336	-13.9178	6.61396		-18.9707	-5.4561	-17.1468	-11.4034	-16.1944	-13.8343	5.45502		-15.9657	-11.1305	-12.5825	-17.757	-16.5743	-14.802	2.81218		-19.2793
124	-21.4012	-16.78	-17.4415	-16.5235	-13.5777	-17.1448	2.80393		-17.4105	-17.1692	-15.719	-17.1022	-12.8683	-16.0539	1.90021		-12.3419	-15.9703	-14.7968	-16.4693	-19.4307	-15.8018	2.57992		-15.8298	-1.04977	-14.5662	-18.7844	-18.0982	-13.6657	7.25438		-17.5305	-6.12969	-16.9596	-13.2243	-15.7263	-13.9141	4.65593		-15.9534	-9.81891	-13.4331	-16.6804	-18.9949	-14.9761	3.49956		-19.2658
124.333	-17.8127	-16.016	-17.4062	-17.2533	-15.5068	-16.799	0.985598		-18.4353	-18.3014	-16.7748	-17.5705	-14.0222	-17.0208	1.80244		-11.4907	-15.2708	-15.6113	-16.6562	-18.6509	-15.536	2.61716		-15.9114	-1.77254	-14.5379	-19.8312	-19.0042	-14.2114	7.28482		-16.6365	-7.65687	-16.5074	-18.5527	-16.3469	-15.1401	4.27814		-15.5123	-9.30615	-13.5744	-17.6123	-16.9869	-14.5984	3.34217		-18.8822
124.667	-13.2464	-15.6527	-15.907	-16.7234	-10.616	-14.4291	2.49418		-14.5952	-16.8392	-14.7576	-17.2549	-11.009	-14.8912	2.47785		-11.6137	-14.0352	-18.5286	-19.5017	-19.6028	-16.6564	3.62569		-15.433	1.51738	-14.6166	-20.2387	-19.5908	-13.6723	8.84399		-16.4039	-4.58284	-16.4016	-16.947	-14.2976	-13.7266	5.21127		-17.0897	-8.15053	-12.9931	-17.1521	-12.7422	-13.6255	3.72805		-19.0443
125	-9.27507	-13.0647	-13.4728	-14.2707	-6.77311	-11.3713	3.21045		-9.80032	-14.5947	-11.5959	-13.8514	-7.5221	-11.4729	2.90794		-12.6965	-12.8715	-13.8001	-19.0292	-19.337	-15.5469	3.3476		-15.812	6.42298	-12.9754	-19.2539	-19.7855	-12.2808	10.8135		-16.004	0.710702	-13.6453	-13.1162	-9.19702	-10.2504	6.59729		-17.2156	-5.83588	-11.8023	-17.3594	-8.41603	-12.1258	5.16543		-17.1346
125.333	-14.9928	-16.0154	-15.9968	-16.9883	-10.7721	-14.9531	2.44144		-16.0472	-17.2801	-12.8367	-15.6116	-10.1486	-14.3849	2.87198		-14.1191	-15.1524	-15.129	-17.912	-19.5097	-16.3644	2.25415		-15.9504	2.74398	-13.7555	-21.0179	-20.11	-13.618	9.61871		-17.9486	-4.53166	-15.9703	-12.0633	-13.2302	-12.7488	5.13906		-17.2597	-8.96807	-14.1262	-18.3822	-12.4992	-14.2471	3.77865		-18.9235
125.667	-17.1868	-15.2951	-16.6083	-18.0006	-15.3259	-16.4833	1.17943		-18.9945	-18.4034	-13.5424	-17.3902	-11.4254	-15.9512	3.30268		-13.0749	-15.223	-16.127	-16.4561	-19.9097	-16.1581	2.47713		-16.0437	-4.02141	-14.8878	-21.2156	-18.4407	-14.9219	6.55884		-16.1868	-6.39938	-16.3073	-12.6909	-16.5977	-13.6364	4.34959		-16.773	-11.4888	-15.2823	-17.1803	-15.9531	-15.3355	2.27217		-19.3593
126	-18.259	-14.7771	-15.2085	-18.2903	-13.499	-16.0068	2.16363		-18.6084	-18.7154	-14.6905	-17.7892	-11.2864	-16.218	3.20444		-12.1808	-14.1649	-14.5409	-18.1051	-19.5913	-15.7166	3.04181		-16.0723	-1.95497	-14.4121	-20.0673	-18.5396	-14.2093	7.18937		-16.1985	-6.04162	-17.1949	-13.965	-15.6243	-13.8049	4.49516		-17.4087	-10.6687	-13.501	-17.3848	-14.7255	-14.7377	2.8385		-19.3617
126.333	-19.2227	-15.6036	-15.8134	-17.0944	-11.7065	-15.8881	2.74533		-19.2384	-18.0796	-15.2858	-17.828	-12.0109	-16.4885	2.8889		-11.8089	-12.5383	-15.0713	-18.5086	-18.6219	-15.3098	3.20924		-16.5133	-0.297554	-15.5901	-19.9561	-18.8826	-14.2479	7.99391		-16.9614	-7.99005	-16.2134	-16.2179	-15.0866	-14.4939	3.69692		-18.3402	-10.2798	-13.0906	-17.5647	-17.0908	-15.2732	3.4518		-19.5258
126.667	-18.3432	-16.1525	-18.5771	-17.9613	-12.0658	-16.62	2.71836		-18.8972	-18.2869	-15.5994	-18.8571	-14.4896	-17.226	2.04405		-11.6876	-13.4314	-18.861	-16.6877	-18.6446	-15.8625	3.19185		-15.57	1.03493	-16.8821	-19.6346	-19.3132	-14.073	8.61354		-17.894	-5.85825	-18.3707	-17.348	-17.2117	-15.3365	5.31852		-17.2025	-9.55275	-13.9465	-17.9473	-19.1595	-15.5617	3.87439		-20.7222
127	-18.1222	-17.809	-15.5638	-16.9551	-12.0141	-16.0928	2.48612		-18.303	-18.3359	-13.9891	-19.2223	-15.1653	-17.0031	2.28327		-12.0444	-13.968	-15.0994	-17.5173	-18.6908	-15.464	2.67829		-15.086	-0.393354	-14.9379	-19.9994	-18.6899	-13.8213	7.82668		-19.7611	-7.54538	-18.0757	-17.249	-17.9512	-16.1165	4.87941		-17.2114	-10.8996	-13.1485	-17.5398	-17.93	-15.3459	3.1452		-20.0901
127.333	-18.8405	-15.9311	-14.2832	-17.5591	-12.5611	-15.835	2.50708		-18.664	-17.8462	-14.1256	-18.1705	-13.0464	-16.3706	2.58686		-12.7204	-14.3814	-14.0674	-18.3859	-19.0635	-15.7237	2.81986		-15.9347	-2.97799	-14.3823	-20.6369	-19.1105	-14.6085	6.9586		-18.1432	-6.49159	-16.1421	-17.332	-16.3045	-14.8827	4.76046		-17.8767	-11.1992	-12.7009	-18.0946	-16.3002	-15.2343	3.1225		-18.5603
127.667	-18.3456	-16.0314	-14.1682	-16.4292	-9.36876	-14.8686	3.41379		-17.0227	-17.6225	-15.1343	-15.1866	-11.1931	-15.2319	2.51226		-14.1991	-15.4572	-14.2864	-15.973	-18.9226	-15.7676	1.92005		-15.9851	1.2065	-15.049	-17.6213	-18.9574	-13.2813	8.23688		-17.4391	-3.24255	-16.6505	-14.5351	-15.1415	-13.4017	5.79601		-16.9951	-10.0893	-12.6345	-17.32	-13.6997	-14.1477	3.04682		-19.8666
128	-17.1126	-15.8213	-14.9686	-17.7571	-10.6051	-15.2529	2.81672		-18.0229	-17.7065	-15.9999	-17.3359	-12.4381	-16.3007	2.29258		-13.0982	-15.3188	-15.7975	-17.0738	-18.7596	-16.0096	2.10318		-15.3002	0.378036	-14.0501	-19.9234	-18.7103	-13.5212	8.13248		-18.1092	-6.12016	-17.658	-14.3236	-13.6425	-13.9707	4.81109		-17.1134	-9.80151	-11.6518	-16.9414	-14.7088	-14.0434	3.23956		-20.6178
128.333	-18.7144	-15.5889	-16.1677	-15.9335	-13.6275	-16.0064	1.81648		-18.3326	-17.531	-15.9537	-17.2756	-13.3435	-16.4873	1.95472		-14.2267	-14.7656	-16.478	-17.0833	-17.9545	-16.1016	1.56837		-15.347	-0.80069	-14.3798	-20.0281	-19.0254	-13.9162	7.70939		-18.0561	-7.0167	-17.5233	-13.4841	-14.1606	-14.0482	4.41338		-17.4677	-10.3993	-12.6459	-16.6736	-14.114	-14.2601	2.90025		-18.7202
128.667	-20.1896	-16.5176	-16.1209	-16.341	-13.4222	-16.5183	2.41113		-18.1998	-17.9651	-15.5936	-17.2356	-12.4558	-16.29	2.37346		-14.4031	-14.3365	-15.4308	-16.1838	-18.9806	-15.867	1.90201		-15.5531	-2.00899	-15.1404	-18.0832	-19.5151	-14.0602	6.97438		-17.1036	-6.29968	-19.7552	-13.1685	-15.5856	-14.3825	5.11183		-17.1157	-10.2237	-14.1683	-19.9746	-16.4109	-15.5786	3.64155		-18.1311
129	-18.8087	-15.7107	-16.7343	-17.7285	-12.5544	-16.3073	2.39268		-18.2314	-18.7098	-16.1916	-16.5575	-13.5555	-16.6492	2.03336		-13.5294	-13.3179	-13.9761	-17.1288	-19.6227	-15.515	2.76657		-15.5783	-1.16239	-16.0374	-18.9648	-19.0098	-14.1505	7.43438		-16.6918	-5.29166	-16.9048	-15.7349	-15.7403	-14.0727	4.93788		-17.6214	-10.4504	-14.0824	-19.0484	-14.298	-15.1001	3.36321		-18.4813
129.333	-17.1342	-16.7798	-18.1099	-18.468	-11.5866	-16.4157	2.78618		-17.7427	-18.0902	-15.5385	-17.6844	-14.0546	-16.6221	1.75397		-15.1375	-15.1047	-14.7587	-16.3369	-19.2203	-16.1116	1.83765		-15.0862	-0.321493	-14.9913	-19.1523	-18.7456	-13.6594	7.70958		-18.4814	-5.9704	-16.5935	-15.5355	-14.6576	-14.2477	4.84167		-17.5388	-10.8934	-13.0633	-17.5091	-16.2288	-15.0467	2.95191		-19.8687
129.667	-18.2688	-17.1861	-16.7774	-17.5413	-13.2999	-16.6147	1.93234		-19.0239	-18.3321	-14.8036	-19.1366	-12.5598	-16.7712	2.94589		-16.2491	-14.8635	-14.0934	-16.8264	-19.545	-16.3155	2.10602		-16.4126	-0.887339	-13.959	-19.7933	-19.39	-14.0885	7.75145		-17.1842	-6.92637	-14.7682	-10.253	-15.8545	-12.9972	4.27835		-17.604	-11.9587	-9.19337	-16.1185	-16.7577	-14.3264	3.59929		-21.1452
130	-19.7393	-16.6157	-15.2041	-17.8089	-12.8157	-16.4368	2.61977		-19.6396	-18.8061	-16.0087	-18.4286	-13.4764	-17.2719	2.51491		-14	-15.5115	-13.7626	-17.8783	-18.7595	-15.9824	2.25754		-16.4752	-2.41118	-13.5496	-20.7623	-19.9487	-14.6294	7.41224		-17.4176	-6.24177	-16.5593	-11.9978	-13.5288	-13.1491	4.44496		-16.7466	-11.6502	-9.95716	-14.6092	-17.2973	-14.0521	3.18746		-19.472
130.333	-17.1463	-15.6464	-15.1526	-16.6722	-14.0764	-15.7388	1.22149		-17.5803	-17.9158	-16.244	-17.5193	-14.3388	-16.7196	1.47527		-13.2715	-13.7941	-14.1045	-19.2921	-18.5619	-15.8048	2.87726		-16.7295	-1.71186	-13.2525	-20.0114	-19.1198	-14.165	7.43674		-18.2847	-4.44258	-20.1273	-14.532	-13.8286	-14.243	6.06762		-16.2595	-9.88605	-12.3539	-17.8684	-14.603	-14.1942	3.15751		-20.5028
130.667	-17.5856	-15.5956	-15.4421	-16.9073	-13.5185	-15.8098	1.56439		-17.1312	-17.7561	-14.9521	-17.9789	-12.8422	-16.1321	2.19443		-13.186	-12.7901	-13.4381	-18.3092	-19.909	-15.5265	3.32705		-16.3123	-1.54397	-14.1608	-18.5494	-19.5338	-14.0201	7.27741		-18.1322	-5.20936	-18.5613	-12.7039	-16.2197	-14.1653	5.51422		-17.0178	-10.033	-14.4289	-18.2926	-15.2822	-15.0109	3.16183		-19.792
131	-18.1016	-16.2903	-15.4564	-16.8219	-13.715	-16.077	1.63273		-19.1589	-18.8768	-14.3276	-18.153	-12.5661	-16.6165	2.98237		-13.3266	-13.2296	-13.4593	-16.9631	-20.5536	-15.5064	3.22965		-16.5964	-2.1545	-14.5777	-18.9616	-20.3703	-14.5321	7.2659		-16.9642	-6.42734	-17.1172	-14.5376	-17.857	-14.5807	4.72568		-17.4875	-10.2636	-15.1726	-16.9966	-14.0785	-14.7998	2.88471		-18.8421
131.333	-18.2487	-16.1862	-17.2844	-16.2654	-13.1632	-16.2296	1.91019		-18.8924	-17.3374	-15.2913	-18.2665	-14.152	-16.7879	2.00652		-13.3162	-13.4934	-13.7234	-17.7456	-19.5612	-15.568	2.89244		-16.4087	-1.92216	-15.8342	-21.0363	-20.2683	-15.0939	7.71133		-16.0159	-6.90606	-17.1857	-16.5707	-13.8951	-14.1147	4.21576		-17.1625	-9.88965	-15.2674	-16.2889	-13.0022	-14.3221	2.92483		-19.1689
131.667	-17.937	-14.9713	-17.0831	-17.7678	-12.3863	-16.0291	2.35387		-19.309	-18.1255	-15.618	-18.2754	-13.6073	-16.987	2.32621		-11.4976	-14.3511	-11.7222	-19.3809	-20.4808	-15.4865	4.22729		-15.8318	-1.44714	-14.1755	-20.4553	-19.5322	-14.2884	7.62923		-16.7663	-5.54132	-16.3824	-15.2932	-15.4814	-13.8929	4.70869		-16.5642	-9.90947	-13.7886	-16.4982	-16.2979	-14.6117	2.87242		-20.451
132	-18.474	-15.8519	-16.6423	-18.3611	-13.0634	-16.4785	2.21407		-18.6078	-17.6457	-14.5555	-17.5315	-13.5852	-16.3851	2.18122		-12.5609	-15.0203	-14.7678	-18.2625	-21.2652	-16.3753	3.40742		-15.4079	-1.16879	-14.5079	-20.7378	-20.4886	-14.4622	7.9579		-17.4976	-4.99173	-18.9195	-15.8252	-15.5972	-14.5663	5.51958		-17.3131	-10.6291	-13.388	-16.0434	-15.7297	-14.6207	2.64363		-19.447
132.333	-19.7762	-16.3691	-16.5926	-17.9208	-12.201	-16.5719	2.79436		-19.575	-18.7888	-14.9355	-19.4103	-13.3837	-17.2187	2.86099		-13.786	-14.7448	-13.427	-18.2242	-19.921	-16.0206	2.89039		-16.4406	-1.41654	-13.2618	-22.3552	-20.1216	-14.7192	8.20888		-17.498	-6.22922	-19.6234	-17.9341	-16.819	-15.6208	5.35103		-17.3244	-10.561	-14.109	-15.9537	-17.2441	-15.0385	2.82133		-20.0893
132.667	-19.5235	-15.0672	-17.2108	-16.9458	-11.83	-16.1155	2.87089		-20.0303	-18.5749	-16.3303	-18.1503	-12.716	-17.1604	2.81332		-15.0164	-14.5553	-12.733	-18.6074	-20.9408	-16.3706	3.32609		-16.5145	-1.82858	-13.3975	-20.2718	-19.401	-14.2827	7.46553		-18.1366	-8.6029	-16.3555	-15.2101	-16.8746	-15.0359	3.74667		-18.2389	-9.82894	-12.6141	-16.9308	-18.9853	-15.3196	3.93772		-19.6756
133	-17.2216	-14.6896	-17.9985	-17.4415	-12.0399	-15.8782	2.49446		-18.5956	-18.8353	-14.8803	-17.3183	-12.8432	-16.4946	2.5744		-13.5809	-14.3264	-13.3009	-18.9685	-19.5161	-15.9386	3.04525		-15.7691	-5.14109	-13.091	-19.1816	-19.8114	-14.5988	5.94275		-18.4034	-9.46412	-14.9435	-12.3145	-13.7194	-13.769	3.29799		-16.0353	-9.80759	-10.5885	-18.1177	-16.8959	-14.289	3.81711		-18.872
133.333	-18.2336	-15.0273	-17.2216	-17.2045	-13.5888	-16.2552	1.89516		-18.9682	-18.8125	-15.1445	-17.0553	-14.0375	-16.8036	2.19024		-12.3461	-13.4418	-11.2359	-19.5671	-18.2383	-14.9658	3.70739		-16.2908	-2.71883	-13.7254	-18.4162	-20.1551	-14.2613	6.8854		-18.2531	-7.03122	-15.2971	-11.539	-14.9597	-13.416	4.28975		-15.9728	-10.4099	-12.245	-17.186	-16.0972	-14.3822	2.9017		-20.0167
133.667	-19.256	-15.9133	-16.8712	-18.4985	-13.3897	-16.7857	2.3096		-19.0937	-17.4225	-16.6334	-17.1368	-13.7174	-16.8008	1.95527		-14.2483	-15.2486	-11.3904	-18.239	-19.5361	-15.7325	3.24193		-15.6134	-2.59768	-14.5501	-19.9628	-20.167	-14.5782	7.156		-18.2823	-4.98012	-16.6903	-15.234	-16.7792	-14.3932	5.37141		-17.9931	-11.3726	-11.6036	-18.0928	-18.3521	-15.4828	3.64996		-20.4259
134	-18.7668	-16.047	-14.5019	-19.0431	-15.0764	-16.687	2.10089		-18.8167	-17.8985	-17.1623	-18.0722	-15.8918	-17.5683	1.10643		-15.239	-15.0211	-14.4176	-17.5591	-19.7987	-16.4071	2.24018		-16.7912	-4.05168	-15.3948	-21.3736	-20.1924	-15.5607	6.87825		-16.1562	-5.596	-18.0933	-18.6186	-16.5478	-15.0024	5.35796		-18.1978	-10.5294	-11.6829	-19.4551	-13.667	-14.7064	3.95001		-18.5333
134.333	-17.8065	-16.5262	-14.4748	-17.9741	-14.2049	-16.1973	1.78826		-17.8137	-18.9653	-17.9982	-18.9872	-14.6219	-17.6773	1.79108		-15.1912	-16.3486	-13.3689	-19.364	-19.6958	-16.7937	2.71681		-17.0303	-3.21483	-14.918	-21.9391	-19.2701	-15.2745	7.2289		-17.3567	-5.93711	-17.1628	-14.0778	-16.9647	-14.2998	4.86383		-17.9149	-9.17961	-9.6257	-20.6858	-13.3235	-14.1459	5.06824		-18.7213
134.667	-18.126	-16.9542	-15.6401	-18.1496	-12.9521	-16.3644	2.16834		-17.6822	-19.1193	-15.9535	-20.4915	-14.3375	-17.5168	2.4493		-14.3301	-13.5645	-12.2305	-18.084	-19.6707	-15.576	3.15625		-17.0598	-1.61109	-14.7407	-21.9368	-19.3296	-14.9356	7.91227		-17.4382	-4.91807	-16.8152	-16.3307	-17.7362	-14.6477	5.46632		-18.1162	-9.13316	-12.1495	-20.5269	-14.3035	-14.8459	4.55984		-18.9724
135	-19.669	-17.5475	-16.835	-17.2967	-13.2534	-16.9203	2.32077		-17.776	-19.3695	-15.8917	-20.0595	-13.173	-17.2539	2.78965		-14.9013	-12.6028	-15.3236	-19.2768	-19.9732	-16.4155	3.11711		-16.4829	-1.44546	-16.4056	-20.8703	-19.918	-15.0245	7.85086		-17.5299	-5.02656	-18.0197	-19.6006	-17.4926	-15.5339	5.93594		-17.1413	-9.45338	-15.7986	-17.5507	-14.5547	-14.8997	3.26504		-18.81
135.333	-20.2604	-15.4724	-16.3899	-17.4443	-15.1998	-16.9534	2.04716		-17.6737	-17.8324	-14.6592	-17.5577	-13.2156	-16.1877	2.11893		-13.0519	-13.9335	-14.4337	-18.3155	-19.0927	-15.7655	2.74164		-15.7796	-1.09433	-14.0825	-22.3144	-19.1169	-14.4776	8.12255		-18.8943	-6.33262	-16.259	-17.8152	-17.7053	-15.4013	5.15542		-17.4208	-11.2743	-14.7617	-15.9476	-15.8165	-15.0442	2.31046		-19.1117
135.667	-18.2411	-16.0245	-18.7743	-16.1524	-11.9231	-16.2231	2.69792		-17.1556	-19.0122	-15.4834	-17.8158	-14.7031	-16.834	1.74478		-12.7879	-14.6175	-14.8294	-17.6517	-19.4822	-15.8737	2.66334		-17.567	-3.11108	-13.9922	-21.4066	-20.1336	-15.2421	7.34943		-17.2665	-7.18132	-15.8143	-17.2762	-17.8458	-15.0768	4.47723		-16.6549	-10.9496	-11.1232	-17.2595	-19.2431	-15.0461	3.78394		-19.9176
136	-16.0723	-15.3203	-16.7866	-16.7194	-12.9263	-15.565	1.5894		-17.9155	-19.6697	-16.4534	-17.7313	-15.522	-17.4584	1.57582		-13.6355	-14.1374	-15.8433	-17.4458	-18.7837	-15.9691	2.17483		-17.9984	-2.10251	-14.3273	-19.6045	-19.4782	-14.7022	7.35867		-18.5343	-6.88103	-17.1244	-15.2197	-15.9737	-14.7466	4.57159		-17.3912	-10.7841	-8.67874	-19.3258	-19.203	-15.0766	4.99495		-19.0625
136.333	-17.3728	-14.9928	-15.6833	-16.0393	-12.8148	-15.3806	1.6754		-17.9052	-18.4793	-16.1398	-18.1352	-15.1753	-17.1669	1.43406		-14.2349	-14.167	-15.7566	-15.5174	-20.2731	-15.9898	2.50132		-17.2872	-2.70171	-13.8782	-20.4291	-20.179	-14.895	7.31403		-17.3465	-7.40986	-18.7271	-15.0155	-17.1838	-15.1366	4.51895		-17.8786	-11.1755	-11.121	-19.0024	-14.921	-14.8197	3.66821		-18.9222
136.667	-17.8246	-16.3184	-15.1498	-17.2456	-12.8273	-15.8731	1.98055		-18.9798	-18.2117	-15.7736	-18.697	-11.9489	-16.7222	2.95382		-13.7044	-14.903	-14.6791	-15.3668	-21.5111	-16.0329	3.12193		-15.4408	-3.31627	-14.3853	-18.8002	-19.1177	-14.212	6.42989		-17.8533	-7.91122	-17.5471	-14.5199	-16.4561	-14.8575	4.09662		-16.808	-11.5152	-12.4965	-16.7506	-15.7842	-14.6709	2.49089		-18.529
137	-18.2794	-16.471	-14.9039	-19.7247	-13.8675	-16.6493	2.39437		-20.0967	-18.5367	-15.0886	-19.9041	-12.8983	-17.3049	3.17797		-14.0668	-14.7627	-14.3395	-18.9645	-20.6062	-16.5479	3.02199		-16.0114	-3.43969	-16.2288	-18.2898	-19.1147	-14.6169	6.38734		-17.2969	-6.55519	-17.9155	-15.5161	-15.1049	-14.4777	4.58269		-17.6284	-12.2003	-11.26	-17.7885	-13.1998	-14.4154	3.08392		-19.5255
137.333	-19.2232	-17.5898	-16.953	-16.4434	-15.1674	-17.0754	1.49434		-19.3502	-18.4202	-16.4811	-19.857	-13.3675	-17.4952	2.64295		-14.6744	-14.7066	-14.5086	-18.6559	-19.2567	-16.3604	2.38036		-17.633	-2.18546	-15.8757	-16.8732	-20.1016	-14.5338	7.07744		-18.4356	-5.58397	-16.7204	-15.9504	-17.8556	-14.9092	5.30192		-17.8837	-10.3333	-11.4341	-19.74	-16.3118	-15.1406	4.08959		-19.9526
137.667	-17.9436	-16.7411	-19.2084	-16.9001	-12.6088	-16.6804	2.48072		-18.9614	-18.5146	-15.9803	-19.1634	-12.1005	-16.944	2.99379		-13.7333	-14.8018	-12.4398	-18.4271	-17.8843	-15.4572	2.6085		-17.2361	-0.560302	-14.1256	-15.3798	-21.3453	-13.7294	7.85182		-18.2478	-4.98317	-17.5098	-16.0673	-16.3337	-14.6284	5.46378		-16.9944	-10.2382	-15.6581	-20.4354	-16.3043	-15.9261	3.67568		-19.6109
138	-18.8308	-16.535	-19.0999	-19.0923	-12.9591	-17.3034	2.65633		-20.1596	-20.1024	-15.4467	-18.4478	-12.6598	-17.3633	3.25168		-14.8396	-14.5428	-13.6094	-17.1443	-18.0131	-15.6298	1.86156		-16.9334	-1.54518	-13.6877	-16.8651	-20.2227	-13.8508	7.25681		-16.8555	-6.83623	-17.5873	-15.1678	-15.9005	-14.4695	4.36508		-17.3855	-10.482	-16.3786	-19.6645	-15.5022	-15.8826	3.39555		-20.1632
138.333	-17.3663	-16.6649	-18.887	-17.3762	-14.8193	-17.0227	1.47494		-19.7882	-18.201	-17.5435	-19.0838	-13.3277	-17.5889	2.53014		-15.4549	-15.4604	-16.2091	-16.5256	-21.1853	-16.9671	2.40416		-16.4734	-2.90017	-14.3142	-12.6347	-18.7278	-13.01	6.09793		-16.0547	-7.50823	-16.7796	-11.5526	-17.2329	-13.8256	4.19465		-16.7846	-11.1638	-15.4815	-20.1102	-18.0026	-16.3085	3.34296		-20.8026
138.667	-19.0153	-17.6267	-17.1828	-17.0978	-12.7732	-16.7392	2.34643		-19.3266	-18.2926	-17.8092	-19.7873	-13.4688	-17.7369	2.51308		-13.2719	-14.526	-14.4279	-18.7047	-20.7353	-16.3332	3.21208		-15.5612	-2.75297	-14.8079	-13.4161	-19.0791	-13.1235	6.16203		-16.67	-7.09802	-17.0278	-14.5341	-15.5277	-14.1715	4.0745		-16.3411	-10.2535	-15.6642	-19.7711	-18.5936	-16.1247	3.67837		-20.7545
139	-18.7516	-16.5418	-17.5846	-17.3604	-11.4948	-16.3466	2.82502		-18.3573	-19.4068	-17.5084	-18.1822	-13.5442	-17.3998	2.26023		-15.2164	-15.5639	-17.6037	-19.0282	-20.6275	-17.608	2.29306		-17.0465	-2.30871	-15.2767	-18.4957	-19.2709	-14.4797	6.97209		-18.158	-7.38482	-20.5365	-15.5454	-13.9749	-15.1199	4.99733		-18.237	-10.3804	-15.5675	-19.4758	-16.63	-16.0581	3.50831		-21.8428
139.333	-18.5444	-16.2224	-16.8942	-18.3101	-13.5826	-16.7107	1.9986		-18.3662	-19.4675	-16.5448	-17.8942	-12.7614	-17.0069	2.59457		-14.1302	-15.0839	-16.4575	-19.066	-18.6915	-16.6858	2.17008		-15.8635	-1.136	-15.7321	-19.557	-19.3558	-14.3289	7.59901		-17.0744	-10.0299	-18.7852	-15.227	-15.989	-15.4211	3.29679		-18.1358	-10.9304	-10.986	-19.1902	-14.7631	-14.8011	3.87049		-21.2632
139.667	-20.5755	-13.7991	-17.4042	-17.6201	-13.0758	-16.495	3.07008		-18.0009	-19.2283	-16.4208	-17.9913	-13.9672	-17.1217	2.0254		-14.6317	-14.5493	-16.4429	-17.9875	-20.202	-16.7627	2.39119		-16.2529	-3.09262	-15.3494	-19.382	-20.3196	-14.8793	6.90841		-18.0241	-7.90209	-17.9834	-18.3305	-16.3168	-15.7114	4.43628		-18.1742	-11.1913	-11.1146	-19.1457	-16.0817	-15.1415	3.80575		-20.3387
140	-19.9258	-8.58063	-15.5601	-14.8986	-11.9625	-14.1855	4.23395		-19.2998	-18.7668	-15.8015	-16.5533	-13.9151	-16.8673	2.20655		-12.86	-14.74	-13.3856	-17.1743	-21.9541	-16.0228	3.71178		-16.6245	-2.65397	-14.8671	-21.8637	-20.2471	-15.2513	7.57312		-16.7563	-5.7387	-15.6977	-19.0646	-17.0252	-14.8565	5.24077		-18.709	-10.1359	-13.19	-15.6423	-11.2597	-13.7874	3.45481		-19.9087
140.333	-19.1207	-12.3603	-15.2683	-15.2958	-11.3671	-14.6824	3.03321		-19.6812	-18.5715	-17.0971	-16.8142	-14.9098	-17.4148	1.81735		-13.0101	-15.4719	-12.3164	-17.901	-8.63139	-13.4661	3.48552		-16.4102	-1.41642	-14.2317	-19.8393	-20.0584	-14.3912	7.65254		-18.888	-6.75794	-17.2451	-17.8073	-15.4953	-15.2387	4.8972		-18.1728	-9.86784	-12.0201	-13.8147	-15.1222	-13.7995	3.14245		-19.8479
140.667	-19.7979	-15.7672	-15.6651	-17.6118	-11.6735	-16.1031	2.9939		-18.864	-17.9336	-17.2088	-16.7376	-14.2087	-16.9905	1.74998		-14.5999	-14.9723	-14.3309	-19.0741	-5.03315	-13.6021	5.16659		-15.8487	-2.67244	-14.8276	-19.6172	-20.0254	-14.5983	7.04422		-18.6332	-9.25615	-20.7685	-16.3584	-14.0975	-15.8227	4.43684		-18.4261	-10.1651	-10.714	-16.9479	-13.2274	-13.8961	3.68535		-18.8884
141	-20.789	-15.7913	-16.6472	-18.6088	-12.7518	-16.9176	3.02254		-18.283	-17.98	-16.3535	-17.1952	-12.7682	-16.516	2.22483		-14.9754	-14.439	-15.2699	-20.2244	-15.1204	-16.0058	2.37902		-16.75	-4.1303	-14.4485	-20.7267	-19.9143	-15.194	6.67598		-19.464	-6.16092	-18.2311	-12.2297	-16.6508	-14.5473	5.42843		-18.5202	-10.9991	-13.6813	-18.5243	-15.5274	-15.4504	3.23351		-19.5315
141.333	-19.6297	-16.4628	-17.0613	-19.8588	-14.3619	-17.4749	2.30283		-19.001	-18.9429	-16.872	-19.0094	-13.8168	-17.5284	2.26766		-16.2726	-14.0259	-15.3591	-19.7796	-21.3925	-17.366	3.0991		-16.3022	-1.72369	-14.9381	-21.8374	-20.3769	-15.0356	7.96263		-18.4297	-6.11311	-16.7818	-17.7529	-18.7828	-15.5721	5.34242		-18.1756	-11.1391	-12.2159	-19.398	-19.0717	-16.0001	3.98942		-20.1458
141.667	-17.9428	-16.4973	-15.6007	-18.7951	-13.2169	-16.4106	2.17351		-19.3911	-19.0963	-17.4499	-19.6556	-14.4826	-18.0151	2.15359		-14.6411	-14.389	-14.5728	-17.3942	-20.2641	-16.2522	2.56353		-17.4574	-0.461144	-14.088	-20.0709	-19.9847	-14.4124	8.17135		-18.3521	-6.81619	-18.006	-13.1324	-17.4039	-14.7421	4.9036		-17.9104	-10.6508	-12.3598	-19.9904	-19.5677	-16.0958	4.30469		-19.8237
142	-17.431	-16.9697	-17.9204	-19.1475	-12.224	-16.7385	2.65114		-18.4677	-18.4186	-16.5316	-18.5705	-13.4149	-17.0807	2.21769		-14.1508	-14.4079	-14.2376	-18.4293	-20.5587	-16.3569	2.96254		-16.8289	-1.83924	-14.8181	-20.6315	-20.8195	-14.9874	7.78078		-17.1483	-6.09255	-17.9574	-10.5339	-16.2428	-13.595	5.10697		-18.8196	-12.48	-15.4795	-18.954	-13.7016	-15.8869	2.93924		-19.2646
142.333	-17.9635	-17.7375	-18.1701	-19.2127	-14.1654	-17.4498	1.92097		-17.2094	-19.1551	-15.1111	-17.7727	-13.212	-16.4921	2.34052		-15.4869	-14.0998	-15.9511	-18.1246	-21.5907	-17.0506	2.92094		-17.2454	-1.47474	-15.9557	-20.8629	-20.2638	-15.1605	7.91897		-17.3906	-7.57277	-17.926	-13.1481	-15.2228	-14.2521	4.18695		-18.4241	-11.2967	-12.5711	-18.5318	-11.2352	-14.4118	3.75019		-19.1074
142.667	-19.7835	-15.754	-17.9446	-18.7688	-13.7837	-17.2069	2.42134		-17.7808	-19.5773	-16.1656	-17.9568	-13.2813	-16.9524	2.38124		-15.6791	-15.3086	-14.501	-18.3183	-19.9876	-16.7589	2.30345		-16.7295	-4.30046	-15.3782	-19.5597	-21.4413	-15.4818	6.68458		-19.0153	-7.81079	-17.0518	-15.8193	-17.7598	-15.4914	4.44683		-17.1738	-10.8081	-11.733	-19.7577	-12.5144	-14.3974	3.87198		-21.1027
143	-19.796	-15.6181	-16.9274	-17.3944	-13.8488	-16.717	2.20326		-18.9811	-18.2739	-16.6379	-17.1165	-12.7326	-16.7484	2.42828		-14.8742	-14.9703	-13.3594	-18.6538	-19.3754	-16.2466	2.6188		-16.2063	-1.84602	-15.4597	-22.7723	-20.3809	-15.3331	8.11638		-16.7602	-10.02	-19.6126	-16.7292	-14.3907	-15.5025	3.58028		-17.7581	-9.94433	-14.9966	-19.2926	-8.81696	-14.1617	4.64515		-19.1547
143.333	-18.7708	-15.9379	-16.1054	-18.6211	-14.8832	-16.8637	1.73782		-17.0367	-18.34	-15.4777	-17.733	-14.4574	-16.609	1.60873		-14.252	-14.9592	-14.5374	-18.4907	-19.7643	-16.4007	2.54207		-16.4279	-2.94235	-15.9535	-21.8498	-20.639	-15.5625	7.50786		-18.2446	-7.35436	-19.8705	-17.2392	-15.9085	-15.7234	4.89714		-18.3182	-10.4519	-14.1929	-17.225	-13.6834	-14.7743	3.11353		-19.3469
143.667	-19.362	-17.3902	-17.3225	-18.3309	-13.8087	-17.2429	2.09143		-17.7014	-19.4197	-16.5967	-19.2921	-14.1315	-17.4283	2.18372		-13.2779	-14.2203	-17.5355	-17.8123	-20.4952	-16.6682	2.92375		-17.127	-2.85391	-13.8127	-20.6952	-20.5112	-15	7.35306		-19.651	-6.08317	-17.1282	-14.3514	-15.7296	-14.5887	5.14243		-19.0824	-12.0695	-12.057	-16.4778	-12.2203	-14.3814	3.23698		-19.1431
144	-17.88	-15.9181	-17.2592	-17.8489	-12.2759	-16.2364	2.35236		-18.3106	-20.4804	-16.7501	-17.966	-15.6307	-17.8276	1.8219		-13.7972	-14.2535	-13.0997	-19.1463	-19.907	-16.0407	3.21983		-17.0012	-4.56087	-13.4926	-20.6757	-19.0385	-14.9538	6.39853		-19.9635	-6.96406	-15.4892	-16.09	-14.9625	-14.6938	4.74798		-19.1031	-10.9964	-11.5	-15.8105	-15.6039	-14.6028	3.36703		-21.5634
144.333	-19.0355	-14.8025	-17.2447	-16.1189	-12.1927	-15.8789	2.58041		-19.3679	-18.7328	-16.7776	-16.4781	-13.7272	-17.0167	2.21591		-13.7918	-14.8277	-13.3463	-20.2069	-19.5779	-16.3501	3.28552		-17.0049	-1.609	-14.5043	-20.8883	-21.0915	-15.0196	7.98999		-19.9753	-6.01835	-16.0861	-16.868	-15.0235	-14.7943	5.24121		-19.8709	-9.75621	-11.9022	-16.4591	-16.8112	-14.9599	4.06881		-20.8133
144.667	-18.2647	-15.4283	-16.828	-18.034	-13.6953	-16.45	1.90902		-19.8692	-18.4663	-16.9055	-17.2035	-13.0454	-17.098	2.55064		-12.9999	-14.4802	-15.381	-15.888	-20.0142	-15.7527	2.6227		-17.4299	-2.16805	-15.1735	-21.9332	-21.2575	-15.5924	8.001		-18.4121	-7.55802	-18.7891	-11.7657	-18.0139	-14.9078	5.02207		-18.3914	-10.2165	-11.5106	-14.6367	-16.4895	-14.2489	3.39448		-20.5269
145	-18.5905	-15.7338	-16.925	-18.7861	-12.9119	-16.5895	2.40825		-19.2286	-18.7437	-17.5658	-19.4636	-13.6655	-17.7334	2.38883		-13.4536	-15.9086	-16.6649	-16.2771	-20.3703	-16.5349	2.48395		-16.621	-3.47406	-14.9699	-21.3379	-20.825	-15.4456	7.22121		-18.209	-6.48596	-17.3451	-11.8543	-16.7532	-14.1295	4.93625		-19.4082	-11.1641	-10.2202	-15.7169	-11.2801	-13.5579	3.90343		-19.6186
145.333	-19.3485	-16.6001	-18.0447	-19.0571	-13.1603	-17.2421	2.5223		-19.6123	-18.3542	-15.6233	-18.1415	-14.727	-17.2917	2.03701		-16.6308	-15.1423	-14.7036	-18.0609	-18.2747	-16.5625	1.63202		-16.4446	-2.55327	-15.1633	-20.1543	-19.4229	-14.7477	7.12118		-18.7521	-5.54121	-19.7284	-13.2521	-15.7912	-14.613	5.67532		-18.1973	-11.1711	-13.8822	-18.3853	-9.65719	-14.2586	3.98092		-20.0947
145.667	-18.8947	-16.6004	-18.4921	-18.0638	-12.8866	-16.9875	2.45089		-18.6415	-18.0491	-16.2036	-20.0583	-14.2126	-17.433	2.27016		-16.4741	-15.4255	-15.0343	-18.0956	-18.8486	-16.7756	1.65724		-17.0379	-2.43753	-14.3379	-18.8489	-19.8917	-14.5108	7.07024		-19.0494	-5.60933	-19.0753	-12.9544	-16.5942	-14.6565	5.64196		-18.0716	-10.3558	-14.631	-18.7918	-9.80795	-14.3316	4.19048		-20.138
146	-18.452	-16.2234	-18.3591	-16.2302	-13.3395	-16.5208	2.0858		-18.3116	-18.0526	-15.029	-17.8201	-13.8089	-16.6044	2.04855		-15.549	-15.1048	-15.3096	-18.2235	-20.2342	-16.8842	2.26081		-16.8815	-1.28972	-14.5486	-19.7175	-19.1609	-14.3197	7.56587		-18.728	-7.70168	-17.8762	-18.0387	-14.3355	-15.336	4.59747		-17.7434	-10.3543	-12.3306	-18.4094	-7.99341	-13.3662	4.5718		-22.6194
146.333	-19.4585	-17.1599	-17.1626	-16.6168	-15.0029	-17.0801	1.59682		-19.7945	-18.3377	-15.3093	-17.2449	-13.7151	-16.8803	2.41019		-16.1082	-13.9783	-15.2894	-19.572	-19.7764	-16.9449	2.60579		-17.0755	-1.12262	-14.7649	-19.7205	-21.5501	-14.8467	8.09343		-18.9227	-5.29811	-18.8653	-16.0746	-16.9694	-15.226	5.68403		-18.2325	-10.8765	-14.4786	-17.4438	-13.8884	-14.9839	2.95512		-19.745
146.667	-20.0346	-17.2051	-17.5035	-17.4115	-13.749	-17.1807	2.24052		-17.8715	-18.7915	-16.4851	-18.4479	-13.0822	-16.9356	2.32695		-16.5575	-14.2092	-13.2327	-17.4975	-19.0917	-16.1177	2.39308		-16.2726	-1.89877	-15.3336	-21.919	-21.0973	-15.3043	8.03057		-18.656	-6.4984	-18.4199	-17.7734	-14.9991	-15.2694	5.11539		-18.245	-11.5899	-13.1716	-19.1376	-12.0633	-14.8415	3.57492		-18.0508
147	-18.7087	-16.6784	-17.0447	-18.2266	-13.6436	-16.8604	1.981		-17.9436	-18.4668	-16.9924	-19.0091	-12.2232	-16.927	2.73264		-15.2789	-14.9956	-13.3723	-17.8126	-20.8153	-16.4549	2.90995		-16.2725	-1.41264	-15.2713	-21.5934	-20.2019	-14.9504	8.01296		-17.4548	-5.68708	-19.147	-14.552	-17.086	-14.7854	5.345		-19.1803	-12.0942	-14.5444	-21.1174	-16.6197	-16.7112	3.58926		-20.4848
147.333	-18.2081	-17.1113	-16.8975	-16.6952	-12.2757	-16.2376	2.29063		-19.6205	-19.0163	-16.8129	-19.1575	-13.5011	-17.6216	2.5462		-13.627	-14.5572	-15.0707	-18.4734	-19.8418	-16.314	2.69075		-16.8146	-2.19447	-16.8748	-19.8665	-21.4022	-15.4305	7.65724		-16.1216	-6.82729	-16.4799	-9.81919	-18.0633	-13.4622	4.86422		-18.7822	-11.1029	-14.5783	-18.0498	-15.8114	-15.6649	3.05858		-21.6192
147.667	-16.8172	-18.4287	-17.6111	-16.6892	-12.485	-16.4062	2.30041		-20.0796	-19.8643	-17.044	-18.7357	-15.5949	-18.2637	1.91654		-15.5361	-15.2207	-15.4407	-18.7162	-20.6611	-17.115	2.45067		-16.334	-2.7678	-15.4868	-21.9827	-20.6089	-15.436	7.59787		-16.5945	-7.57157	-16.9238	-12.2187	-17.1416	-14.09	4.17155		-18.6265	-11.3334	-12.8184	-18.1165	-14.51	-15.081	3.21228		-20.8204
148	-17.6841	-18.0448	-16.52	-17.4571	-13.7158	-16.6843	1.75263		-19.499	-18.775	-16.7278	-19.4984	-13.7491	-17.6498	2.45807		-16.3381	-14.5729	-16.1196	-18.5293	-18.9489	-16.9018	1.81607		-16.6732	-0.713836	-15.7069	-22.5243	-21.2346	-15.3706	8.69184		-16.6822	-6.04152	-20.2389	-17.6788	-14.6619	-15.0607	5.42684		-18.8859	-12.4133	-15.6096	-19.8001	-8.10015	-14.9618	4.81673		-19.909
148.333	-17.8853	-17.1945	-14.9293	-17.2612	-13.8475	-16.2235	1.73936		-18.2488	-19.2102	-16.8139	-17.8421	-12.9813	-17.0193	2.41539		-14.1424	-13.5036	-15.6893	-18.3736	-22.6463	-16.871	3.73474		-18.08	-0.393471	-15.3211	-23.179	-21.1951	-15.6337	9.0306		-17.3532	-6.78802	-18.1242	-14.2205	-15.3322	-14.3636	4.51187		-19.2063	-11.674	-12.7201	-19.1182	-9.13959	-14.3716	4.56299		-20.2307
148.667	-18.9261	-17.7647	-16.3431	-16.6263	-13.2501	-16.5821	2.12453		-19.5925	-19.592	-17.4466	-17.7498	-15.536	-17.9834	1.69628		-14.2484	-12.7727	-13.7349	-16.953	-22.8726	-16.1163	4.0831		-17.796	-2.51014	-13.7056	-21.4129	-20.2891	-15.1427	7.65648		-19.8892	-6.31909	-16.4733	-14.1296	-16.8504	-14.7323	5.12972		-20.0813	-11.5439	-12.0601	-20.0538	-8.49696	-14.4472	5.30824		-19.8529
149	-17.5172	-17.9062	-15.9191	-17.8582	-14.4559	-16.7313	1.50874		-18.3194	-18.897	-16.6454	-20.8007	-13.4782	-17.6281	2.7541		-14.3378	-13.8077	-13.6207	-16.9623	-20.4619	-15.8381	2.91262		-17.7583	-2.81079	-14.8952	-21.9163	-20.5109	-15.5783	7.62772		-18.329	-5.92656	-18.7989	-16.0962	-13.6402	-14.5582	5.24204		-19.7729	-10.8878	-14.0222	-18.6271	-7.71786	-14.2056	5.0911		-20.3246
149.333	-19.3185	-16.7754	-15.7424	-18.9222	-12.5086	-16.6534	2.75109		-18.6524	-19.0393	-16.6825	-19.5413	-12.2827	-17.2396	2.97549		-15.2943	-14.4401	-15.9663	-18.5202	-20.8137	-17.0069	2.61659		-18.2524	-3.00071	-15.5039	-20.3197	-20.9465	-15.6046	7.35947		-19.0867	-5.82919	-19.9568	-16.3763	-15.3548	-15.3208	5.63207		-20.127	-11.4628	-13.334	-17.1875	-13.6277	-15.1478	3.46889		-20.0801
149.667	-17.6426	-16.9247	-15.4259	-18.8215	-12.0834	-16.1796	2.59914		-19.1395	-19.5016	-17.0214	-19.3642	-12.713	-17.548	2.88542		-15.8604	-15.4968	-15.2216	-17.1238	-21.5536	-17.0512	2.62003		-17.5759	-1.41802	-16.3147	-20.8756	-19.9962	-15.2361	7.93788		-20.4656	-7.04758	-17.7332	-16.93	-15.2434	-15.484	5.0793		-18.9748	-10.7128	-14.7715	-15.8891	-11.6913	-14.4079	3.32474		-20.3509
150	-16.9512	-16.7574	-17.5954	-16.9236	-14.3335	-16.5122	1.25917		-18.9976	-19.2204	-15.2898	-19.2347	-12.7602	-17.1005	2.94809		-16.231	-15.6709	-16.3891	-19.0552	-21.0843	-17.6861	2.30665		-17.4135	-2.3254	-15.5245	-19.8586	-21.4913	-15.3227	7.61524		-18.9895	-8.57217	-16.3002	-18.1682	-15.2326	-15.4525	4.12284		-19.1456	-10.3148	-14.386	-16.9736	-15.567	-15.2774	3.29187		-19.9115
150.333	-17.3498	-15.6911	-17.3721	-19.8655	-12.1081	-16.4773	2.86139		-18.8491	-19.1309	-15.1872	-18.1415	-13.4838	-16.9585	2.49521		-15.4796	-15.2013	-14.6133	-19.5742	-21.3748	-17.2486	3.029		-18.1405	-2.89879	-13.9192	-19.2835	-20.4436	-14.9371	7.16645		-19.0587	-9.46051	-16.9191	-15.877	-17.3056	-15.7242	3.68458		-18.4818	-10.6312	-13.2488	-18.5849	-13.757	-14.9407	3.48765		-20.3602
150.667	-18.1859	-16.5061	-15.6724	-16.0658	-13.5787	-16.0018	1.65896		-18.5619	-20.6925	-20.1703	-19.1439	-13.8791	-18.4895	2.70962		-13.1345	-16.1266	-15.2718	-18.2572	-20.0787	-16.5738	2.68525		-17.3445	-3.45164	-13.4329	-20.5285	-20.9651	-15.1446	7.2		-19.4436	-6.42608	-18.6504	-14.6675	-17.0334	-15.2442	5.25667		-19.1626	-10.8716	-12.6614	-17.3257	-14.996	-15.0034	3.36336		-18.0985
151	-18.2873	-16.3419	-17.7734	-16.4365	-14.3319	-16.6342	1.53748		-17.4411	-20.5844	-18.9869	-18.1476	-14.4902	-17.9301	2.25176		-14.2659	-15.9226	-16.9449	-18.0537	-19.0954	-16.8565	1.8733		-17.5644	-1.89652	-15.7801	-21.6036	-20.4478	-15.4585	7.92341		-20.1287	-5.30419	-21.0324	-16.9209	-17.3431	-16.1459	6.31104		-19.0623	-12.6787	-14.4393	-18.4899	-6.78862	-14.2918	4.98256		-17.4686
151.333	-18.376	-15.9062	-18.2648	-17.0751	-14.818	-16.888	1.53247		-17.633	-19.2991	-16.7755	-18.1652	-13.7355	-17.1217	2.10222		-16.4242	-15.7496	-15.6002	-17.0394	-21.1346	-17.1896	2.27875		-17.1632	-0.75013	-16.7338	-22.0088	-20.4617	-15.4235	8.49707		-20.4908	-5.63246	-18.8977	-16.5292	-16.1293	-15.5359	5.81528		-18.9877	-10.2796	-14.8117	-19.5584	-9.80002	-14.6875	4.62465		-19.5332
151.667	-18.6404	-17.3994	-17.2513	-17.9996	-13.757	-17.0095	1.89931		-18.3003	-19.5844	-15.3488	-18.0135	-12.258	-16.701	2.92244		-17.2802	-15.6471	-16.3171	-15.6291	-21.3015	-17.235	2.37071		-17.4522	-1.22561	-15.4018	-20.3171	-19.3653	-14.7524	7.79309		-18.4372	-5.9017	-14.5812	-11.2347	-15.6418	-13.1593	4.80672		-19.3869	-10.7692	-13.0271	-17.7604	-8.07195	-13.8031	4.73001		-19.9113
152	-18.1728	-18.0175	-16.7407	-17.6713	-13.1705	-16.7546	2.07923		-19.5337	-20.1183	-16.5507	-17.5147	-12.5372	-17.2509	3.00882		-15.8268	-16.2825	-14.3858	-15.3781	-20.3552	-16.4457	2.29548		-16.9771	-2.37958	-13.9316	-19.7061	-20.6318	-14.7253	7.37924		-18.2839	-5.89206	-16.1208	-12.7696	-14.4735	-13.508	4.72006		-18.6681	-10.4692	-13.1708	-17.7487	-9.62924	-13.9372	4.12559		-19.8293
152.333	-18.3284	-16.5044	-16.3765	-18.7527	-13.5579	-16.704	2.05432		-19.7408	-19.5336	-15.6025	-17.7622	-14.4024	-17.4083	2.36531		-13.8087	-16.1949	-12.6184	-16.6482	-20.3249	-15.919	2.97353		-16.5239	-1.7517	-14.1579	-21.6977	-21.1894	-15.0641	8.08851		-18.2674	-4.57306	-15.582	-17.087	-18.7564	-14.8531	5.87566		-18.3061	-10.6293	-13.6061	-19.6081	-15.7135	-15.5726	3.60835		-21.5483
152.667	-18.2171	-16.3934	-16.6563	-18.4919	-14.2921	-16.8101	1.68418		-19.2849	-19.8251	-16.6765	-19.0358	-13.2147	-17.6074	2.73564		-14.9361	-15.141	-13.699	-17.8044	-20.2185	-16.3598	2.62528		-16.3467	-0.512139	-14.6539	-20.7716	-19.8296	-14.4228	8.16703		-19.1676	-4.71636	-15.0519	-14.9948	-18.9685	-14.5798	5.87348		-18.9447	-9.44339	-15.1804	-16.361	-13.9004	-14.766	3.50915		-20.7122
153	-18.477	-16.3378	-16.9542	-17.9857	-12.6799	-16.4869	2.28807		-18.5262	-19.6513	-17.2955	-18.6001	-15.8588	-17.9864	1.45292		-13.9462	-15.0822	-14.9969	-18.7294	-18.9637	-16.3437	2.32968		-16.7623	-0.934057	-14.9993	-21.7647	-19.835	-14.8591	8.21577		-20.2352	-6.12292	-16.5886	-15.0688	-17.8756	-15.1782	5.40483		-19.0618	-9.76156	-14.0945	-15.6031	-14.5829	-14.6208	3.33834		-20.7661
153.333	-19.5262	-16.6457	-18.8869	-17.9546	-12.607	-17.1241	2.74774		-18.4099	-19.6763	-17.5274	-18.7667	-13.4973	-17.5755	2.40639		-14.1781	-14.9461	-14.9454	-16.9269	-20.2596	-16.2512	2.46124		-18.5918	-0.252168	-14.6463	-20.0783	-21.4585	-15.0054	8.63172		-19.489	-8.64771	-16.5813	-16.8593	-16.0791	-15.5313	4.06858		-19.4938	-11.5734	-16.226	-18.1245	-12.3403	-15.5516	3.49121		-18.3582
153.667	-19.8593	-16.9314	-16.2945	-17.2148	-10.0837	-16.0767	3.61586		-20.4781	-20.2156	-16.671	-18.6225	-12.0793	-17.6133	3.44642		-14.0626	-15.5788	-13.3688	-18.0642	-20.1348	-16.2418	2.82485		-18.0811	-0.169875	-14.7956	-20.2493	-21.3704	-14.9333	8.62528		-18.8801	-5.73931	-18.3721	-17.225	-20.6703	-16.1774	5.9657		-19.4047	-11.764	-14.0929	-17.5453	-13.2151	-15.2044	3.16826		-20.6862
154	-20.3856	-17.4612	-15.8341	-18.9225	-12.7957	-17.0798	2.93147		-18.7653	-19.9525	-16.2081	-19.0466	-12.3236	-17.2592	3.0896		-14.8774	-15.1891	-16.063	-16.3817	-21.2173	-16.7457	2.57425		-17.2819	0.216849	-16.6536	-19.8276	-20.0494	-14.7191	8.48385		-20.8346	-4.29668	-15.3457	-20.8136	-16.1179	-15.4817	6.75666		-18.812	-10.3351	-12.2877	-17.0872	-8.1067	-13.3257	4.51407		-21.2037
154.333	-19.2951	-17.3902	-18.0628	-16.6082	-12.3902	-16.7493	2.62864		-19.0965	-20.0465	-15.9652	-19.5037	-12.3178	-17.3859	3.24783		-15.4559	-14.576	-15.2437	-17.5207	-19.9066	-16.5406	2.17996		-16.7606	-0.05155	-16.7239	-21.4546	-20.5438	-15.1069	8.68715		-20.3376	-3.96831	-16.8547	-16.2504	-19.0776	-15.2977	6.54551		-18.7407	-10.5324	-15.3279	-18.5969	-11.7103	-14.9817	3.80191		-21.6176
154.667	-19.036	-17.6163	-18.8489	-17.3698	-12.558	-17.0858	2.63512		-19.9285	-20.4779	-16.8532	-18.2675	-11.2459	-17.3546	3.70069		-15.7561	-15.5379	-14.3004	-16.0683	-20.2481	-16.3822	2.26288		-17.4917	-1.50191	-16.0875	-22.0576	-21.9133	-15.8104	8.42481		-20.6944	-4.36172	-16.4368	-17.0339	-15.1914	-14.7436	6.15445		-18.9191	-11.4625	-14.1497	-19.5651	-9.60977	-14.7412	4.42028		-20.8057
155	-17.9045	-16.2774	-19.534	-17.9379	-12.247	-16.7802	2.78343		-20.1214	-19.7943	-18.7184	-18.2017	-11.914	-17.7499	3.35422		-15.9425	-14.942	-13.6369	-16.3724	-20.0168	-16.1821	2.38823		-17.3767	-0.97952	-15.6976	-21.4026	-20.5916	-15.2096	8.28778		-21.6371	-5.75679	-19.8053	-12.4467	-17.3448	-15.3981	6.39928		-18.9158	-9.29356	-16.6527	-18.2205	-12.3346	-15.0834	4.12521		-20.877
155.333	-16.8841	-15.0291	-17.0817	-15.5711	-14.6928	-15.8518	1.08134		-20.5285	-20.0497	-16.0493	-18.0967	-13.1702	-17.5789	3.03522		-14.1701	-14.8965	-16.6747	-15.4644	-20.3297	-16.3071	2.4281		-17.5391	-1.62711	-16.2886	-23.0628	-20.4706	-15.7976	8.3471		-19.2662	-5.77298	-20.5	-12.8176	-17.751	-15.2216	6.03479		-18.6355	-10.17	-14.9061	-17.1634	-15.9306	-15.3611	3.21907		-19.995
155.667	-16.712	-17.2013	-17.7231	-17.6646	-14.0613	-16.6725	1.51553		-18.9175	-19.8083	-15.3832	-19.4342	-12.1179	-17.1322	3.31095		-14.7193	-16.4571	-18.2724	-17.3902	-20.9091	-17.5496	2.29339		-16.6532	-2.05102	-15.3069	-21.4376	-20.9827	-15.2863	7.86334		-17.1895	-6.44927	-20.0966	-18.0741	-16.5622	-15.6743	5.32685		-17.8571	-11.3218	-15.1057	-16.6248	-17.5876	-15.6994	2.67361		-19.8513
156	-16.2539	-15.0227	-14.887	-16.0782	-12.444	-14.9372	1.52161		-15.2476	-15.874	-15.7573	-17.4851	-13.4899	-15.5708	1.43402		-13.2391	-11.5051	-14.2098	-19.3113	-12.689	-14.1909	3.02465		-13.8558	-3.73952	-14.0738	-20.1308	-13.2152	-13.003	5.88509		-14.1953	-5.78768	-15.2644	-12.8977	-11.9031	-12.0096	3.70416		-14.4078	-9.52936	-13.246	-17.5329	-11.0222	-13.1477	3.09992		-17.3435
156.333	-14.5197	-11.7872	-13.4039	-17.2363	-13.6356	-14.1165	2.00376		-13.1355	-12.9287	-14.2503	-16.2425	-10.6186	-13.4352	2.05091		-11.712	-8.40131	-13.5467	-16.0913	-9.14998	-11.7803	3.16408		-11.7899	-2.15961	-12.4224	-17.3946	-8.93648	-10.5406	5.5878		-12.9124	-3.5786	-12.4493	-10.2372	-8.64034	-9.56358	3.76392		-11.7149	-8.36052	-11.9786	-14.8236	-8.20957	-11.0175	2.77673		-14.3758
156.667	-19.5132	-16.8107	-16.4341	-17.657	-11.7753	-16.4381	2.86455		-18.6783	-18.1677	-15.6148	-18.0167	-10.978	-16.2911	3.19703		-15.1607	-13.9608	-16.423	-16.1137	-17.0148	-15.7346	1.19709		-16.6131	-2.70512	-16.2	-20.7478	-17.8685	-14.8269	7.00574		-19.2043	-5.86141	-16.785	-12.6754	-15.3707	-13.9794	5.11638		-17.4589	-11.6717	-14.3799	-16.3691	-16.1093	-15.1978	2.25929		-19.1591
157	-17.8539	-17.6574	-16.9767	-17.3529	-11.6661	-16.3014	2.61231		-20.7561	-20.3327	-17.5247	-20.9711	-12.241	-18.3651	3.69423		-15.1118	-14.8379	-14.6399	-17.3839	-20.2971	-16.4541	2.41549		-17.973	-4.02507	-15.2589	-22.1327	-20.9549	-16.0689	7.24532		-18.781	-6.81761	-20.1945	-18.6539	-17.3819	-16.3658	5.42973		-18.3924	-11.7009	-11.4362	-17.7118	-13.4848	-14.5452	3.30562		-19.4345
157.333	-18.5131	-16.6056	-16.9398	-16.1378	-12.1913	-16.0775	2.34842		-19.7245	-19.1173	-16.2907	-18.171	-11.7146	-17.0036	3.22938		-16.9579	-15.8806	-16.1412	-19.2499	-20.8933	-17.8246	2.16869		-18.2491	-2.30441	-15.801	-23.2893	-21.0231	-16.1334	8.23018		-18.2946	-8.00271	-19.3676	-13.6311	-16.1569	-15.0906	4.52946		-19.4699	-10.9861	-14.0192	-18.4247	-16.8382	-15.9476	3.4522		-18.6746
157.667	-19.4944	-17.3597	-16.6456	-16.7309	-11.8235	-16.4108	2.81112		-19.2451	-19.6228	-16.4494	-18.2726	-11.2975	-16.9775	3.40432		-15.3488	-16.7218	-17.4114	-18.9982	-19.2608	-17.5482	1.62594		-17.7963	-2.65198	-16.1139	-21.5795	-22.0495	-16.0383	7.89192		-19.7262	-6.53181	-16.4885	-15.1822	-15.4032	-14.6664	4.89649		-19.1412	-10.3182	-12.5869	-19.7372	-14.778	-15.3123	4.08945		-18.7533
158	-18.9904	-17.9629	-18.5706	-17.8193	-12.9693	-17.2625	2.44583		-19.4927	-18.9425	-18.0286	-17.9593	-12.8953	-17.4637	2.63337		-14.2815	-15.7909	-15.214	-18.7317	-19.7934	-16.7623	2.37493		-16.4912	-1.41528	-15.7513	-20.9572	-20.6478	-15.0526	7.97974		-19.6883	-6.37645	-17.6894	-16.5174	-15.9981	-15.2539	5.16128		-18.7114	-13.2271	-14.8894	-18.775	-18.1736	-16.7553	2.54201		-19.9854
158.333	-18.5848	-17.4818	-16.0426	-18.1911	-13.9659	-16.8532	1.88264		-19.2414	-19.5209	-19.2696	-17.4138	-11.6785	-17.4248	3.32101		-13.3705	-14.0119	-15.3895	-18.2591	-21.5282	-16.5118	3.37618		-14.7222	-2.71148	-16.4602	-21.0422	-19.8799	-14.9632	7.30637		-16.3629	-6.25963	-20.7593	-12.753	-14.276	-14.0822	5.30994		-16.5796	-11.8378	-13.5424	-18.4397	-19.302	-15.9403	3.18344		-19.2946
158.667	-18.32	-17.1806	-15.5095	-17.3798	-12.5027	-16.1785	2.29087		-19.2441	-20.2287	-15.7702	-18.4386	-10.324	-16.8011	3.98165		-15.4976	-14.233	-16.1243	-19.0556	-20.2116	-17.0244	2.51083		-17.8382	-2.60248	-16.6001	-21.6757	-20.5187	-15.847	7.67703		-18.9562	-6.87377	-18.2064	-15.0656	-17.0837	-15.2371	4.89983		-18.1427	-10.2921	-9.77119	-18.7284	-18.4195	-15.0708	4.60844		-20.2388
159	-19.6573	-17.8655	-17.675	-16.2464	-12.4632	-16.7815	2.70082		-20.0074	-20.7252	-16.7071	-19.5687	-11.8022	-17.7621	3.66465		-16.2785	-16.4972	-19.7612	-17.7848	-18.8055	-17.8254	1.48885		-18.4609	-0.361761	-16.3337	-22.223	-22.6453	-16.0049	9.13247		-19.9617	-7.76939	-17.1777	-19.0187	-18.0345	-16.3924	4.93221		-19.2339	-10.7103	-13.0302	-19.3431	-20.0753	-16.4785	4.29819		-19.9819
159.333	-20.654	-17.3056	-17.9772	-17.9237	-14.3542	-17.6429	2.24646		-19.2742	-19.2867	-17.9012	-18.793	-13.8442	-17.8198	2.29271		-15.2926	-14.9078	-18.089	-17.4897	-20.3501	-17.2258	2.21846		-17.7229	-2.26773	-18.2139	-22.2487	-22.5873	-16.6081	8.32218		-18.2408	-9.83853	-18.7115	-17.6978	-17.8701	-16.4717	3.72841		-19.2866	-11.8006	-13.3231	-19.3521	-17.235	-16.1995	3.47004		-20.8489
159.667	-19.9983	-16.5695	-20.4118	-17.1576	-14.1238	-17.6522	2.59741		-20.0671	-19.2354	-17.3433	-18.8967	-12.683	-17.6451	2.94428		-16.6096	-14.3735	-14.4655	-18.7853	-21.8609	-17.219	3.1643		-16.9958	-3.22725	-16.6767	-21.7384	-22.2052	-16.1687	7.67927		-18.3904	-7.676	-17.7824	-17.4424	-16.6757	-15.5934	4.46907		-20.4406	-11.1205	-14.685	-19.2446	-18.8798	-16.8741	3.88129		-21.5033
160	-18.192	-15.7578	-17.8829	-15.6331	-11.913	-15.8757	2.5085		-18.8804	-19.6856	-17.6763	-16.2	-12.4576	-16.98	2.84944		-16.1005	-15.3446	-12.6543	-20.2338	-20.5958	-16.9858	3.38456		-17.0631	-4.22369	-14.2207	-22.3286	-21.5994	-15.8871	7.31982		-20.3813	-7.34225	-17.8631	-15.6725	-16.1907	-15.49	4.91087		-20.3596	-10.9667	-12.4817	-17.7314	-15.9722	-15.5023	3.82354		-20.3538
160.333	-17.8361	-16.77	-16.6281	-15.255	-11.5252	-15.6029	2.4571		-19.2004	-18.6223	-16.3914	-16.6322	-11.0249	-16.3743	3.22968		-16.1934	-14.0983	-13.9389	-19.2606	-20.8599	-16.8702	3.09702		-18.036	-4.35625	-16.9025	-22.8373	-20.5542	-16.5373	7.18651		-20.1688	-5.56294	-16.7319	-14.8314	-17.5883	-14.9767	5.60132		-19.0925	-12.1851	-13.533	-17.6855	-18.0642	-16.112	3.05131		-20.386
160.667	-17.1958	-17.1843	-16.4787	-16.1717	-12.7654	-15.9592	1.84021		-19.7836	-18.6742	-15.8154	-18.5159	-11.8769	-16.9332	3.18104		-15.0959	-15.5012	-15.4575	-16.1903	-22.3445	-16.9179	3.0593		-18.8598	-1.80271	-17.1854	-23.4152	-20.963	-16.4452	8.51135		-18.8912	-5.91379	-17.3452	-19.1672	-19.6253	-16.1885	5.80724		-19.0734	-11.9192	-12.8267	-18.4993	-20.5856	-16.5808	3.92926		-20.812
161	-17.0486	-17.285	-17.4588	-19.497	-14.5643	-17.1707	1.75473		-19.7539	-20.1631	-15.3561	-18.8253	-11.4917	-17.118	3.67067		-15.8454	-15.0609	-16.0087	-16.2076	-21.48	-16.9205	2.58566		-18.3663	-3.37002	-16.0946	-23.5692	-20.7516	-16.4303	7.81135		-18.5193	-7.11236	-17.6369	-17.5981	-17.9128	-15.7559	4.84591		-18.9129	-12.3685	-13.5117	-18.6172	-19.3228	-16.5466	3.32646		-21.771
161.333	-19.3891	-16.7842	-18.2873	-17.5017	-12.9946	-16.9914	2.43444		-19.5814	-19.6578	-16.1407	-19.6553	-11.1904	-17.2451	3.70699		-15.1789	-13.9425	-14.6674	-17.3115	-18.4209	-15.9042	1.88533		-18.6264	-1.36343	-15.398	-21.3121	-20.2991	-15.3998	8.16072		-20.9096	-7.92862	-17.3026	-19.0626	-17.8663	-16.614	5.04794		-18.0152	-11.7377	-12.9568	-21.4585	-19.0456	-16.6428	4.13806		-21.8909
161.667	-18.7	-17.3637	-17.1838	-16.5332	-12.8063	-16.5174	2.21903		-19.9796	-20.0509	-16.9503	-18.6928	-10.6601	-17.2667	3.90168		-14.9689	-14.9933	-16.1391	-19.2187	-21.4565	-17.3553	2.87425		-19.6145	-2.71973	-15.6756	-21.8568	-20.1847	-16.0103	7.7677		-19.9931	-7.78542	-17.0049	-19.174	-17.6467	-16.3208	4.91693		-18.6985	-11.579	-14.4145	-18.8946	-19.9198	-16.7013	3.55759		-20.0664
162	-19.1081	-18.6175	-17.2535	-16.9371	-13.3976	-17.0627	2.24087		-18.4336	-19.7417	-16.0421	-19.6557	-13.7186	-17.5184	2.59646		-15.367	-15.4577	-16.5795	-18.1074	-22.6019	-17.6227	2.99548		-17.9965	-2.11378	-15.2162	-22.0524	-20.8585	-15.6475	8.01628		-20.4247	-6.68457	-17.1627	-19.4586	-16.6898	-16.0841	5.47972		-19.1131	-10.8413	-14.8521	-18.1419	-19.4663	-16.4829	3.64207		-21.5426
162.333	-19.1458	-17.8044	-17.1505	-16.4469	-13.349	-16.7793	2.16025		-19.025	-19.9813	-16.1679	-20.3852	-13.9961	-17.9111	2.73923		-17.0861	-15.7055	-16.3628	-16.8308	-22.525	-17.702	2.74677		-18.127	-1.46067	-15.2496	-20.8353	-21.5447	-15.4434	8.20143		-19.4816	-5.90799	-17.5024	-19.3045	-16.5904	-15.7574	5.63919		-19.6783	-11.0876	-12.6698	-16.9233	-20.614	-16.1946	4.20427		-19.5791
162.667	-19.3563	-18.1317	-15.5388	-17.497	-13.6676	-16.8383	2.24663		-19.7023	-20.9316	-15.2458	-20.4538	-12.3173	-17.7302	3.77584		-15.7675	-15.5629	-17.041	-17.6796	-23.023	-17.8148	3.04157		-17.0921	-2.14393	-14.6433	-22.6814	-22.5317	-15.8185	8.39886		-18.182	-6.12894	-18.5401	-13.032	-18.809	-14.9384	5.47073		-19.5337	-12.4778	-12.6084	-16.418	-16.8073	-15.569	3.01222		-19.8746
163	-20.5065	-17.6074	-16.7183	-18.1244	-13.4569	-17.2827	2.55744		-19.0023	-20.1659	-15.3485	-20.9714	-12.4225	-17.5821	3.59833		-15.3923	-17.315	-17.8574	-18.6235	-23.2	-18.4776	2.89733		-17.9679	-3.34033	-16.4284	-22.0762	-20.6779	-16.0981	7.46791		-19.1941	-7.75984	-18.5601	-11.6258	-18.8285	-15.1937	5.20913		-20.1062	-11.2552	-16.1062	-18.261	-16.7384	-16.4934	3.31004		-19.8732
163.333	-20.3529	-17.6312	-17.7934	-18.1994	-13.1361	-17.4226	2.63368		-18.0747	-20.1754	-17.1215	-19.2854	-12.04	-17.3394	3.18206		-15.5445	-17.1106	-15.4184	-15.9158	-20.5832	-16.9145	2.15699		-17.9379	-2.29269	-15.9224	-20.2429	-20.0081	-15.2808	7.46882		-20.5916	-7.56749	-18.5615	-13.1279	-18.9249	-15.7547	5.36783		-20.6147	-10.4665	-15.9232	-19.1778	-16.9645	-16.6293	3.90417		-21.1691
163.667	-21.1408	-18.3612	-19.2406	-18.8218	-14.9416	-18.5012	2.25317		-18.584	-20.03	-18.8073	-18.0327	-12.7332	-17.6375	2.83712		-16.2521	-16.0011	-15.1237	-17.4769	-19.6074	-16.8922	1.73537		-17.1513	-1.17754	-15.2149	-21.6562	-20.7613	-15.1923	8.26208		-22.3206	-7.8102	-17.6997	-15.305	-18.7775	-16.3826	5.41704		-20.2747	-11.1057	-11.9211	-19.2598	-15.6909	-15.6504	4.15255		-22.927
164	-19.7166	-16.6299	-17.8248	-19.6449	-16.0126	-17.9658	1.69589		-19.4621	-19.6617	-16.5984	-18.5549	-13.5225	-17.5599	2.56178		-15.4135	-15.2233	-14.479	-17.1175	-18.3585	-16.1184	1.58129		-18.8298	-2.99756	-16.5942	-20.6576	-22.6121	-16.3382	7.78243		-20.7675	-7.84722	-18.2445	-17.9118	-17.0127	-16.3567	4.95679		-21.0127	-10.7569	-13.654	-17.3703	-19.3486	-16.4285	4.19204		-21.6148
164.333	-18.1193	-16.6804	-16.3558	-17.5957	-14.5569	-16.6616	1.37122		-17.845	-19.7923	-17.6893	-20.6416	-12.0929	-17.6122	3.33364		-15.6161	-16.1589	-13.7366	-17.6471	-18.9687	-16.4255	1.99479		-18.2851	-3.85277	-15.6061	-19.5155	-22.3709	-15.9261	7.17376		-19.8358	-7.4519	-17.5825	-19.3536	-17.1257	-16.2699	5.06057		-20.2315	-11.2919	-13.6198	-18.0627	-18.2648	-16.2942	3.69759		-22.5084
164.667	-20.0377	-18.1504	-16.8762	-17.6835	-14.4569	-17.441	2.03277		-19.0815	-20.3902	-17.0987	-20.3395	-13.4347	-18.0689	2.91489		-15.0249	-15.0391	-13.5136	-16.2142	-20.6912	-16.0966	2.7415		-18.1696	-3.49881	-15.8902	-21.7953	-22.0459	-16.28	7.59515		-19.5876	-8.43921	-17.0992	-16.3178	-19.7232	-16.2334	4.60804		-19.2902	-11.757	-13.6455	-19.2496	-18.8455	-16.5576	3.58728		-21.9713
165	-20.5605	-16.9677	-19.0232	-17.4301	-12.2584	-17.248	3.12779		-19.3273	-19.6073	-17.1721	-20.5379	-13.1719	-17.9633	2.94851		-15.1651	-15.037	-14.6319	-17.1945	-23.0211	-17.0099	3.50426		-19.0098	-2.50469	-15.7991	-20.4761	-20.6702	-15.692	7.62553		-19.7559	-9.55519	-17.7135	-16.544	-17.5752	-16.2288	3.90814		-19.578	-11.0746	-15.2274	-17.342	-16.2715	-15.8987	3.14172		-22.2554
165.333	-21.3832	-16.7367	-18.4132	-18.3714	-12.2131	-17.4235	3.36068		-19.363	-20.2549	-18.3678	-19.9702	-13.2965	-18.2505	2.86219		-15.7507	-16.2986	-16.4272	-18.1998	-21.0742	-17.5501	2.17405		-18.4819	-2.97372	-16.9361	-20.111	-21.7787	-16.0563	7.53322		-19.4937	-8.63398	-16.9279	-18.6286	-16.792	-16.0952	4.32482		-20.0977	-12.5855	-14.8348	-16.7759	-17.7832	-16.4154	2.86037		-21.3578
165.667	-20.0049	-15.9927	-18.6204	-17.3663	-12.4206	-16.881	2.90276		-20.4954	-18.9299	-18.2885	-17.8352	-13.3342	-17.7766	2.67966		-15.8934	-16.3963	-18.588	-19.2859	-19.2497	-17.8827	1.62033		-17.0594	-1.55713	-14.3963	-22.0097	-21.1747	-15.2395	8.25065		-21.3502	-7.53512	-17.4506	-18.3106	-15.9965	-16.1286	5.18748		-20.451	-12.0765	-13.3197	-18.5105	-14.5524	-15.782	3.55491		-19.621
166	-19.2941	-17.0132	-17.0983	-16.8545	-13.1977	-16.6915	2.19521		-19.8536	-19.7817	-16.3922	-17.118	-14.0519	-17.4395	2.44897		-16.5505	-15.7839	-14.5279	-19.2872	-20.3216	-17.2942	2.43021		-18.1594	-3.72676	-15.5348	-22.6744	-21.5672	-16.3325	7.59111		-20.8054	-6.94842	-19.9969	-18.6751	-18.5754	-17.0002	5.69616		-20.0974	-11.5783	-13.2548	-19.5749	-15.5437	-16.0098	3.77042		-18.9674
166.333	-18.9408	-18.9278	-16.5432	-16.5918	-13.4411	-16.889	2.26179		-19.1416	-19.661	-17.002	-19.551	-15.0578	-18.0827	2.00537		-15.8011	-15.5891	-13.4939	-16.9093	-21.2531	-16.6093	2.87466		-18.5399	-4.29393	-15.7444	-22.9798	-21.9761	-16.7068	7.50802		-18.7285	-8.52427	-19.5283	-18.0081	-19.7034	-16.8985	4.72999		-20.5332	-11.8499	-13.0127	-19.6286	-19.1696	-16.8388	4.07407		-20.147
166.667	-20.4904	-18.2806	-17.466	-17.2837	-14.2423	-17.5526	2.24714		-19.0726	-20.8652	-16.7453	-19.879	-13.3273	-17.9779	3.01233		-14.6708	-15.7071	-16.1772	-15.7379	-19.4515	-16.3489	1.82051		-18.1802	-4.81751	-16.6464	-22.3511	-22.2161	-16.8423	7.17023		-19.1757	-8.55894	-19.8106	-17.9037	-19.7346	-17.0367	4.80034		-19.9809	-11.2506	-12.1273	-18.1355	-18.2232	-15.9435	3.9651		-20.1309
167	-20.6805	-17.6624	-18.3611	-18.2391	-14.8991	-17.9684	2.06742		-20.0724	-22.0379	-17.3413	-19.6799	-14.4592	-18.7181	2.9075		-16.7836	-16.4737	-18.8758	-18.6558	-20.5492	-18.2676	1.66935		-19.0789	-5.40148	-16.0365	-21.8152	-21.4737	-16.7611	6.75814		-20.6742	-7.55504	-17.9177	-15.6031	-18.5392	-16.0579	5.08507		-20.1098	-12.2584	-11.8163	-15.6773	-18.4978	-15.6719	3.68095		-20.1249
167.333	-20.9997	-17.2627	-18.871	-18.9058	-16.3074	-18.4693	1.79474		-19.9735	-20.1752	-18.0074	-19.0696	-12.1205	-17.8692	3.32615		-16.0705	-16.3333	-16.159	-20.0319	-21.4913	-18.0172	2.55962		-17.625	-5.21378	-16.4233	-22.1586	-21.4722	-16.5786	6.8074		-18.5448	-7.14201	-17.3897	-14.4932	-17.7556	-15.0651	4.68651		-19.8827	-12.0188	-12.4688	-16.4525	-18.7698	-15.9185	3.57902		-20.2469
167.667	-20.0687	-17.5008	-17.5795	-18.734	-15.2521	-17.827	1.77803		-19.5063	-19.8869	-17.9085	-18.825	-11.0799	-17.4413	3.63475		-15.474	-16.1949	-15.0944	-18.3397	-21.4471	-17.31	2.6315		-17.0852	-3.16111	-14.5644	-21.6556	-21.9319	-15.6796	7.66054		-17.9428	-6.19352	-16.8648	-15.2201	-15.6403	-14.3723	4.69522		-19.5899	-12.0827	-10.3706	-16.7392	-17.5365	-15.2638	3.87685		-20.6099
168	-18.871	-18.0164	-16.848	-18.5538	-13.4779	-17.1534	2.19425		-18.6393	-20.8839	-16.9703	-17.2319	-14.7815	-17.7014	2.25216		-15.6882	-16.3891	-15.6226	-18.8088	-22.3325	-17.7682	2.86126		-17.8048	-1.56456	-14.753	-21.5661	-20.597	-15.2571	8.10167		-18.8477	-7.40782	-17.6452	-18.7966	-18.0287	-16.1452	4.91103		-20.8326	-12.3815	-11.2431	-17.4149	-17.3716	-15.8487	3.96375		-22.8544
168.333	-18.7519	-18.1629	-16.5882	-17.997	-13.5901	-17.018	2.07431		-18.6625	-19.9983	-17.3512	-17.4946	-16.2086	-17.943	1.4406		-15.7566	-16.3371	-17.3512	-17.2909	-20.8412	-17.5154	1.97611		-18.8385	-2.87333	-15.1612	-21.4452	-21.3115	-15.9259	7.72828		-19.4809	-8.6425	-20.5005	-17.8671	-16.4809	-16.5944	4.70252		-20.5434	-11.6962	-12.5574	-20.103	-19.6849	-16.917	4.39391		-21.398
168.667	-21.9224	-16.9373	-18.5955	-17.0702	-14.5862	-17.8223	2.70321		-19.5168	-19.8977	-17.1157	-18.6268	-13.2718	-17.6858	2.68976		-15.8273	-17.9975	-16.5922	-18.4745	-20.4477	-17.8679	1.79107		-18.4711	-4.70895	-14.7299	-23.5787	-20.7536	-16.4484	7.31838		-18.9973	-8.34483	-17.9721	-17.0733	-15.8684	-15.6512	4.24368		-19.8651	-11.5541	-11.8437	-20.452	-20.246	-16.7922	4.65537		-21.8633
169	-18.7873	-18.1219	-19.06	-18.1598	-14.5295	-17.7317	1.83498		-19.7186	-21.4151	-16.6983	-19.7194	-12.8117	-18.0726	3.39703		-15.2473	-17.5911	-16.2438	-18.2686	-21.1333	-17.6968	2.25048		-18.5197	-3.92048	-16.5501	-21.6194	-20.9978	-16.3215	7.22158		-20.0707	-7.46612	-17.2874	-15.6455	-19.5925	-16.0125	5.10114		-20.0739	-11.377	-11.555	-18.9397	-19.1923	-16.2276	4.3675		-20.9213
169.333	-17.7038	-18.6902	-18.1527	-18.7029	-13.4014	-17.3302	2.23528		-19.36	-21.1365	-17.7718	-19.5137	-12.8129	-18.119	3.19633		-16.0939	-16.9531	-16.6859	-17.8537	-20.9146	-17.7003	1.90547		-19.1306	-2.34349	-16.9673	-21.1897	-22.0478	-16.3358	8.06508		-21.0294	-7.89224	-17.2908	-17.0645	-16.6238	-15.9802	4.85329		-20.5122	-12.1608	-15.9391	-18.7859	-19.844	-17.4484	3.43336		-20.1961
169.667	-17.8699	-19.0104	-16.7588	-20.4722	-13.7823	-17.5787	2.52941		-19.1861	-20.3939	-17.9754	-19.15	-15.3422	-18.4095	1.91611		-16.6857	-15.9863	-16.512	-19.2966	-20.7624	-17.8486	2.07328		-19.0812	-3.18389	-14.7348	-22.9048	-21.6375	-16.3084	7.97385		-21.0826	-8.43815	-18.7845	-17.4203	-18.003	-16.7457	4.8481		-19.8784	-12.2334	-11.8836	-20.1675	-19.3369	-16.7	4.24932		-20.3601
170	-20.116	-18.3477	-17.0224	-18.4653	-15.0343	-17.7971	1.89475		-19.0033	-19.3116	-17.279	-19.0113	-14.2922	-17.7795	2.10799		-14.293	-15.8329	-17.8639	-19.2511	-20.899	-17.628	2.63315		-17.8795	-4.15991	-14.8606	-21.5738	-20.9318	-15.8811	7.07705		-20.0282	-7.78721	-18.7865	-17.5989	-18.4198	-16.5241	4.96183		-19.8189	-12.0555	-14.1353	-20.6296	-19.8735	-17.3026	3.92345		-19.2972
170.333	-17.8123	-18.0566	-17.5387	-16.6377	-13.4268	-16.6944	1.90388		-19.8606	-19.9873	-17.335	-20.0746	-12.5482	-17.9611	3.23544		-13.3772	-14.8085	-17.1128	-17.9687	-21.2799	-16.9094	3.04772		-17.9987	-2.98957	-16.297	-21.5567	-20.6452	-15.8974	7.51259		-20.2226	-6.83786	-20.8006	-15.0318	-17.5169	-16.0819	5.65741		-20.2685	-12.3727	-15.3139	-20.2119	-20.5828	-17.75	3.71746		-20.4839
170.667	-19.1451	-18.4156	-17.7793	-17.2656	-13.2589	-17.1729	2.29835		-20.1873	-20.1326	-16.8255	-18.735	-13.7552	-17.9271	2.70386		-13.608	-14.2761	-16.9679	-18.7705	-20.0949	-16.7435	2.7978		-19.3436	-3.30932	-15.8994	-21.1485	-21.8804	-16.3162	7.62937		-19.8882	-7.43314	-19.4127	-13.7824	-17.3466	-15.5726	5.14716		-19.546	-12.2425	-15.0981	-20.0369	-21.0938	-17.6035	3.77138		-22.2244
171	-20.2156	-18.5022	-19.4791	-17.7369	-15.8153	-18.3498	1.70141		-20.1359	-20.647	-17.9784	-19.0317	-14.5771	-18.474	2.40966		-14.7682	-15.348	-17.0479	-19.0043	-19.8331	-17.2003	2.21111		-18.2807	-4.10238	-16.6639	-21.9035	-22.5145	-16.693	7.45125		-19.2808	-8.45316	-18.4076	-13.878	-17.8151	-15.5669	4.48259		-18.7724	-11.4836	-12.4485	-20.1639	-18.5199	-16.2777	4		-23.1193
171.333	-20.7788	-17.8516	-20.1903	-17.9026	-16.2033	-18.5853	1.87522		-20.3314	-20.2221	-17.8374	-19.0911	-14.6329	-18.423	2.34697		-16.1988	-15.3658	-14.823	-20.008	-21.5458	-17.5883	3.00142		-18.3261	-4.96702	-16.6994	-19.226	-20.3979	-15.9233	6.27188		-19.5081	-7.9488	-16.3258	-14.7056	-19.1193	-15.5215	4.67696		-19.062	-11.6927	-13.9257	-20.2432	-19.2108	-16.8269	3.77912		-21.6491
171.667	-20.5301	-19.1855	-17.4758	-18.6684	-15.9871	-18.3694	1.72467		-19.8977	-19.6486	-17.2485	-18.8662	-12.4841	-17.629	3.05659		-16.4024	-15.8894	-16.3787	-17.7049	-22.0579	-17.6867	2.53469		-17.4978	-4.07182	-16.5843	-20.8251	-21.3881	-16.0734	7.02057		-20.8068	-7.92585	-16.2316	-17.7059	-15.644	-15.6628	4.76494		-18.878	-10.9657	-12.731	-19.616	-18.5683	-16.1518	3.99592		-21.6524
172	-18.7605	-17.711	-16.5188	-16.9673	-16.8326	-17.3581	0.897859		-20.4638	-19.8927	-18.3591	-19.2155	-12.6762	-18.1215	3.14359		-16.5135	-15.9617	-17.91	-17.2372	-24.3324	-18.391	3.4018		-18.4313	-2.73547	-16.9836	-20.7275	-22.8463	-16.3448	7.92863		-20.9972	-6.72442	-17.8756	-18.4955	-17.0832	-16.2352	5.51476		-19.9816	-11.8777	-12.0484	-18.3503	-20.6847	-16.5885	4.30696		-20.9923
172.333	-18.5419	-17.53	-18.3845	-16.1447	-13.5585	-16.8319	2.06211		-20.3368	-20.7735	-16.6721	-19.3235	-13.4547	-18.1121	3.05226		-16.3575	-16.2754	-15.5527	-18.9284	-21.6864	-17.7601	2.54094		-19.3479	-2.20952	-17.0609	-21.0689	-21.6714	-16.2717	8.06227		-19.9168	-8.15682	-17.9354	-18.2434	-17.6538	-16.3813	4.68093		-20.7862	-11.3678	-11.7786	-17.0405	-18.9325	-15.9811	4.23869		-19.9494
172.667	-19.2619	-17.3857	-20.5696	-17.2809	-12.8445	-17.4685	2.92644		-19.7654	-20.7381	-16.7034	-20.633	-12.7363	-18.1152	3.423		-17.1502	-15.8036	-16.4116	-20.2343	-23.6045	-18.6408	3.25649		-18.4739	-3.29855	-15.7263	-24.7154	-22.6114	-16.9651	8.40436		-20.2782	-7.93456	-18.0817	-19.1995	-19.242	-16.9472	5.09778		-20.9636	-12.2861	-11.0432	-17.1661	-21.2447	-16.5407	4.75407		-21.0345
173	-18.7184	-17.9285	-19.304	-18.9074	-14.0679	-17.7852	2.1375		-19.2408	-20.0636	-19.5268	-20.3699	-12.0119	-18.2426	3.51098		-15.0191	-15.7957	-16.9724	-17.8824	-24.1049	-17.9549	3.60812		-18.6606	-2.84046	-15.3024	-23.706	-22.6706	-16.636	8.40531		-20.2762	-7.09123	-16.9245	-17.7099	-21.5893	-16.7182	5.70288		-20.762	-13.0991	-13.4217	-19.0495	-19.9214	-17.2507	3.6944		-20.6549
173.333	-19.1534	-17.5181	-17.1064	-18.0387	-14.7014	-17.3036	1.64457		-20.3118	-19.9869	-18.1911	-20.0443	-13.4048	-18.3878	2.90999		-16.7151	-16.7176	-17.8969	-17.1931	-20.4314	-17.7908	1.55324		-17.8177	-4.28494	-16.7404	-21.9405	-23.2928	-16.8153	7.52073		-21.8897	-6.7026	-16.6135	-17.5022	-20.3476	-16.6111	5.93292		-20.5737	-13.7107	-15.1301	-19.4082	-20.4949	-17.8635	3.21606		-20.1998
173.667	-18.2043	-16.2949	-15.9446	-19.8805	-13.608	-16.7865	2.37889		-19.5079	-20.0404	-18.2044	-20.2001	-13.4676	-18.2841	2.8044		-17.6375	-17.8714	-17.503	-19.1999	-20.6613	-18.5746	1.34783		-17.7346	-4.68258	-15.9893	-21.6034	-22.7464	-16.5512	7.1848		-20.924	-8.51337	-17.6141	-15.6067	-19.0536	-16.3424	4.79045		-19.5786	-11.78	-14.0807	-19.7855	-19.2103	-16.887	3.70813		-20.1957
174	-17.9785	-17.0293	-18.2599	-18.7015	-15.3295	-17.4598	1.33926		-19.6095	-20.1695	-17.4619	-19.6455	-11.8984	-17.757	3.43618		-18.5585	-18.0048	-17.9992	-19.8389	-21.5193	-19.1841	1.50565		-18.3598	-2.50043	-17.1937	-23.096	-22.1778	-16.6656	8.29963		-19.1981	-9.12195	-18.3664	-12.5792	-15.8687	-15.0269	4.18687		-20.4346	-11.4944	-15.7768	-19.2928	-21.424	-17.6845	4.06478		-21.9601
174.333	-20.0303	-17.2378	-18.6374	-19.6896	-14.5443	-18.0279	2.2306		-19.2666	-21.3437	-20.7839	-19.8577	-13.3635	-18.9231	3.21024		-18.118	-16.9969	-15.8366	-18.2486	-22.4053	-18.3211	2.48259		-19.8341	-2.48067	-17.7179	-23.6817	-23.3093	-17.4047	8.70332		-19.1112	-6.03081	-18.8738	-10.8643	-15.5246	-14.0809	5.60157		-20.7545	-11.7239	-16.5801	-19.8475	-21.2969	-18.0406	3.97704		-23.0639
174.667	-18.0278	-17.9447	-18.1212	-19.585	-14.9209	-17.7199	1.70436		-17.94	-19.8522	-17.4789	-19.1178	-15.7195	-18.0217	1.59325		-15.2772	-18.1661	-15.5578	-18.7985	-22.3272	-18.0254	2.86204		-18.2396	-2.11296	-15.3921	-22.3293	-21.6534	-15.9455	8.2195		-20.2165	-6.33283	-18.6954	-10.3529	-16.8404	-14.4876	5.90884		-21.0568	-11.5688	-12.9096	-20.6427	-18.1028	-16.8561	4.38943		-22.2469
175	-13.5477	-16.3552	-18.4318	-17.6181	-13.73	-15.9366	2.22512		-13.3526	-17.1822	-16.7438	-16.9962	-13.6249	-15.5799	1.91775		-16.2344	-17.1086	-15.644	-19.4702	-21.526	-17.9966	2.45237		-18.3094	-0.728361	-14.6222	-22.462	-22.1591	-15.6562	8.93806		-20.8618	-5.71815	-17.8807	-9.85454	-12.6347	-13.39	6.08115		-19.8364	-11.5634	-12.9539	-19.6711	-13.6764	-15.5402	3.92106		-20.3939
175.333	-18.1747	-18.6051	-18.7935	-16.7016	-15.376	-17.5302	1.45719		-17.2041	-19.5317	-18.1149	-19.9491	-14.2852	-17.817	2.25963		-16.2246	-16.6584	-15.2919	-19.4759	-22.2314	-17.9765	2.84458		-18.9452	-2.50351	-15.1542	-23.4587	-21.7719	-16.3667	8.3639		-20.1753	-8.63008	-19.7	-10.7312	-17.9091	-15.4292	5.36692		-19.0497	-12.2948	-16.2228	-20.1017	-18.1867	-17.1711	3.07517		-20.9239
175.667	-20.682	-19.1564	-19.0186	-17.6373	-13.9463	-18.0881	2.55406		-19.2819	-20.9655	-17.596	-19.0738	-13.9741	-18.1782	2.63644		-17.3381	-16.6701	-15.909	-19.3635	-20.7497	-18.0061	1.9999		-18.1572	-2.99699	-14.2939	-21.712	-23.197	-16.0714	8.07837		-19.6107	-8.51186	-19.4832	-14.2461	-17.5791	-15.8862	4.6569		-18.9358	-11.2661	-17.7418	-19.5308	-19.8661	-17.4681	3.56017		-20.6759
176	-19.2666	-18.6916	-18.4657	-18.493	-14.0931	-17.802	2.09826		-20.0774	-20.6657	-18.2196	-17.9123	-13.8845	-18.1519	2.65985		-17.8479	-16.5602	-16.4654	-18.0731	-22.1428	-18.2179	2.31205		-19.0348	-3.40865	-15.6948	-21.4915	-22.0168	-16.3293	7.64299		-20.0442	-8.81058	-17.8476	-16.6943	-17.593	-16.1979	4.30932		-19.7409	-11.4101	-16.8163	-19.2468	-22.1357	-17.87	4.07531		-21.856
176.333	-19.9651	-18.5317	-19.8821	-18.8658	-12.8363	-18.0162	2.9622		-20.5102	-19.6288	-16.7646	-17.0977	-14.6036	-17.721	2.36857		-15.9049	-16.864	-16.3962	-17.7528	-21.4815	-17.6799	2.2317		-18.4973	-2.73116	-14.9003	-21.3964	-21.9333	-15.8917	7.87043		-19.9344	-8.1174	-14.9527	-18.6384	-17.8549	-15.8996	4.71867		-20.1565	-12.1969	-16.1064	-21.4806	-20.9787	-18.1838	3.96014		-21.5621
176.667	-21.644	-18.2888	-19.5751	-18.7463	-14.0095	-18.4527	2.7973		-20.4389	-19.6572	-17.3882	-17.1989	-14.1249	-17.7616	2.47202		-15.7687	-16.6401	-17.7292	-17.3728	-19.7396	-17.4501	1.48398		-18.5659	-4.67885	-15.929	-25.0052	-21.5817	-17.1521	7.75192		-21.487	-7.15023	-15.5203	-18.7372	-18.6097	-16.3009	5.53412		-20.2528	-12.5227	-15.5651	-19.7791	-20.6731	-17.7585	3.57154		-21.6151
177	-19.0853	-18.0707	-17.5662	-18.4463	-15.8149	-17.7967	1.23875		-20.8737	-19.7408	-18.7497	-18.416	-15.8845	-18.7329	1.85827		-17.2692	-16.6312	-17.6089	-18.975	-20.3989	-18.1766	1.50914		-18.3576	-4.80271	-15.8565	-22.9637	-23.4001	-17.0761	7.55683		-21.3734	-6.29495	-17.4635	-19.0431	-17.8965	-16.4143	5.85668		-21.0123	-11.7674	-15.5762	-18.1311	-21.6446	-17.6263	4.07421		-22.7977
177.333	-16.2295	-18.9929	-18.267	-17.2678	-14.9782	-17.1471	1.59859		-20.4498	-20.1542	-18.7476	-18.7235	-15.6097	-18.737	1.9185		-16.7096	-16.0469	-18.0436	-18.3838	-20.882	-18.0132	1.86642		-18.5961	-2.15815	-16.0907	-22.4765	-23.4291	-16.5501	8.57276		-21.6156	-6.49258	-17.113	-19.2787	-19.5256	-16.8051	5.9813		-20.5095	-12.6119	-13.6513	-16.9286	-19.1388	-16.568	3.40707		-21.3411
177.667	-14.806	-18.3271	-19.3986	-17.2615	-13.438	-16.6462	2.47277		-19.0745	-19.7719	-17.2615	-17.8349	-14.6993	-17.7284	1.96166		-16.6203	-16.34	-16.5781	-17.1022	-21.5914	-17.6464	2.22259		-17.2378	-5.13689	-14.7496	-22.1897	-22.3747	-16.3377	7.06191		-21.1207	-6.78264	-16.8054	-17.4055	-18.7192	-16.1667	5.50137		-20.3453	-12.5674	-14.0101	-17.4188	-19.022	-16.6727	3.29797		-21.0048
178	-16.8889	-18.8834	-18.725	-17.7528	-14.2662	-17.3033	1.87853		-18.9022	-20.3248	-17.6861	-18.1728	-13.9074	-17.7987	2.39238		-16.3803	-16.7465	-15.9284	-19.3291	-22.7656	-18.23	2.85916		-16.8192	-3.03868	-16.7293	-22.0472	-21.1832	-15.9635	7.62604		-18.4188	-6.52044	-17.9203	-12.9839	-18.5334	-14.8754	5.21036		-18.036	-11.4091	-14.1892	-15.9705	-18.6558	-15.6521	2.95589		-22.3951
178.333	-17.6717	-18.9289	-18.6941	-17.7732	-13.405	-17.2946	2.24328		-21.1771	-21.4503	-17.6189	-18.1048	-13.5529	-18.3808	3.20959		-15.4483	-16.1284	-15.0966	-18.6764	-22.6267	-17.5953	3.142		-16.8328	-1.15016	-14.6635	-23.4883	-21.772	-15.5814	8.82484		-18.7758	-6.92346	-20.0775	-10.2755	-19.2014	-15.0507	6.02554		-18.2762	-11.0036	-14.7063	-16.0992	-19.6035	-15.9378	3.34642		-21.3325
178.667	-19.4	-18.7089	-18.504	-19.0638	-16.1196	-18.3593	1.29795		-20.9609	-23.0109	-16.6833	-17.2025	-12.8338	-18.1383	3.96361		-17.9205	-16.4731	-14.5322	-18.4278	-22.1099	-17.8927	2.80091		-19.3976	-1.79345	-16.1207	-21.1677	-21.9598	-16.0878	8.30015		-20.7293	-5.29374	-19.3388	-11.3021	-18.3735	-15.0075	6.53674		-21.4106	-11.7817	-13.0742	-18.4881	-20.1349	-16.9779	4.30512		-22.104
179	-21.1997	-18.1727	-16.8189	-17.6561	-13.8722	-17.5439	2.63532		-19.7803	-21.7267	-18.8124	-19.507	-12.3967	-18.4446	3.54956		-15.8048	-17.2994	-15.5534	-16.9383	-22.3548	-17.5901	2.76347		-18.0709	-2.25734	-16.8825	-22.5282	-22.2175	-16.3913	8.28309		-20.732	-7.01382	-21.4386	-13.1048	-16.1134	-15.6805	5.92887		-20.3196	-12.316	-14.0984	-19.5108	-20.7404	-17.3971	3.90146		-22.787
179.333	-19.3184	-17.3723	-17.5511	-18.1058	-13.2173	-17.113	2.3068		-20.2676	-21.3049	-17.864	-18.7415	-12.269	-18.0894	3.51559		-14.0309	-17.2537	-16.4255	-17.0248	-21.9363	-17.3343	2.87313		-18.4774	-2.55812	-16.8862	-23.0931	-22.5515	-16.7133	8.34112		-22.0629	-8.404	-19.1001	-12.5963	-14.008	-15.2343	5.40115		-20.4787	-12.4794	-18.3258	-20.1959	-19.9826	-18.2924	3.35605		-21.2406
179.667	-16.2455	-15.0793	-14.2476	-16.8212	-14.5618	-15.3911	1.10314		-18.2417	-15.7778	-11.41	-18.694	-12.5757	-15.3398	3.2767		-13.5899	-16.8592	-17.4335	-20.7	-16.6418	-17.0449	2.53203		-16.5393	-2.06217	-16.9221	-22.348	-16.1076	-14.7958	7.5575		-16.9257	-6.24145	-14.3478	-12.1014	-10.2374	-11.9707	4.0635		-17.2613	-11.5534	-13.5315	-19.4436	-9.09579	-14.1771	4.1943		-16.5208
180	-13.0949	-12.2699	-9.65569	-14.0763	-9.05152	-11.6297	2.1844		-14.1179	-12.005	-8.10265	-13.9124	-8.27049	-11.2817	2.94369		-12.3584	-14.4746	-16.255	-18.3794	-10.2062	-14.3347	3.20221		-14.5031	-1.26236	-15.81	-19.1226	-9.42448	-12.0245	6.95413		-13.5111	-5.33305	-10.9243	-13.4122	-5.36146	-9.70844	4.11391		-14.548	-10.0259	-11.0529	-16.7443	-5.68772	-11.6118	4.26867		-12.2672
180.333	-17.2133	-17.5723	-15.5367	-17.7585	-13.3668	-16.2895	1.85511		-16.5014	-17.687	-15.6351	-16.0395	-11.5396	-15.4805	2.33333		-15.0077	-14.6154	-17.8875	-19.0301	-15.4488	-16.3979	1.94669		-18.5244	-1.94524	-16.6875	-21.5465	-16.5734	-15.0554	7.59955		-19.6547	-6.65325	-16.9683	-15.7908	-12.7557	-14.3646	4.97122		-19.5154	-10.8858	-15.2174	-18.3838	-14.7326	-15.747	3.39465		-19.0457
180.667	-20.9055	-18.3053	-17.2593	-18.3587	-13.8758	-17.7409	2.5439		-18.7881	-20.9383	-16.9612	-18.3632	-15.4234	-18.0949	2.06516		-15.5795	-16.4641	-18.0118	-18.2099	-21.2954	-17.9121	2.18422		-18.5065	-2.60437	-17.112	-22.9466	-22.3918	-16.7123	8.26946		-21.5659	-6.94747	-21.5309	-13.6861	-19.5331	-16.6527	6.30922		-21.0364	-10.9668	-14.9966	-21.3719	-22.0817	-18.0907	4.89119		-22.61
181	-18.2593	-18.4195	-17.5143	-17.3003	-14.912	-17.2811	1.40714		-19.1572	-22.1764	-16.6772	-18.0737	-13.7264	-17.9622	3.11422		-16.6134	-18.4532	-16.4348	-17.329	-21.3996	-18.046	2.0356		-18.7754	-3.38434	-17.8684	-20.2185	-22.45	-16.5393	7.55466		-19.7923	-7.71734	-20.5573	-11.0858	-19.9167	-15.8139	5.98058		-20.2003	-11.0239	-14.6642	-21.224	-21.4349	-17.7095	4.64772		-22.0803
181.333	-18.5252	-17.5716	-21.1064	-19.1068	-15.2086	-18.3037	2.16016		-19.9798	-21.1451	-18.7748	-18.7335	-11.7486	-18.0764	3.67424		-17.4936	-17.3955	-16.8219	-18.7313	-21.7385	-18.4362	1.97292		-18.7734	-1.2733	-16.5932	-21.4881	-23.2312	-16.2718	8.76012		-20.5478	-7.23803	-20.0057	-13.8507	-19.8438	-16.2972	5.7544		-20.3406	-11.2764	-15.9589	-21.1086	-20.4087	-17.8186	4.18784		-22.8791
181.667	-19.927	-18.6022	-19.5347	-18.1494	-13.9735	-18.0373	2.38006		-20.5785	-20.5806	-19.1204	-20.7161	-13.1948	-18.8381	3.22174		-16.9282	-16.1329	-16.5191	-21.1473	-21.8976	-18.525	2.76344		-19.078	-0.0133902	-16.1435	-21.8633	-22.0816	-15.8359	9.16917		-21.0662	-5.6412	-20.0439	-17.6701	-16.602	-16.2047	6.16982		-21.2237	-11.1671	-17.1782	-18.3641	-20.8648	-17.7596	4.05607		-22.2552
182	-20.9051	-18.8229	-20.4696	-18.3471	-13.01	-18.3109	3.15252		-20.6511	-20.8519	-18.806	-17.549	-14.2431	-18.4202	2.70399		-17.0543	-17.0985	-17.9309	-18.5841	-20.5048	-18.2345	1.41881		-19.2064	-1.42962	-17.347	-19.7603	-22.4532	-16.0393	8.3691		-20.9062	-5.79846	-18.5635	-15.8756	-15.9657	-15.4219	5.76757		-20.646	-11.7231	-13.2746	-16.7368	-19.5183	-16.3798	3.85697		-21.7485
182.333	-20.6122	-19.9191	-19.2206	-17.9574	-13.6437	-18.2706	2.76628		-20.6244	-21.0841	-18.0627	-17.6854	-13.513	-18.1939	3.01857		-17.6661	-16.873	-16.3144	-18.4666	-20.2794	-17.9199	1.5495		-18.5715	-1.82091	-16.2377	-20.8044	-22.2601	-15.9389	8.21536		-20.986	-6.90964	-18.673	-17.0343	-18.8924	-16.4991	5.54143		-19.9679	-12.3517	-12.983	-16.0937	-20.5646	-16.3922	3.81549		-21.5481
182.667	-19.5372	-17.5613	-17.2892	-17.9309	-13.9914	-17.262	2.02552		-20.2556	-20.7238	-16.701	-17.7947	-11.4894	-17.3929	3.70074		-18.5734	-17.5249	-13.5028	-18.1829	-21.9136	-17.9395	3.00459		-19.0262	-1.84972	-16.7623	-23.4726	-22.3964	-16.7014	8.72157		-21.7387	-7.52391	-16.5708	-17.9141	-18.6267	-16.4749	5.35114		-20.3338	-11.3492	-14.0636	-16.9894	-20.4149	-16.6302	3.95748		-21.8235
183	-22.3074	-17.0923	-17.4508	-18.4193	-15.5931	-18.1726	2.52482		-19.9731	-22.1168	-17.5431	-19.1743	-12.0483	-18.1711	3.79821		-16.5521	-17.371	-13.9641	-19.1833	-21.2208	-17.6583	2.73725		-19.8245	-1.37741	-14.9841	-22.6345	-22.0906	-16.1822	8.80944		-22.3822	-6.73229	-16.7723	-11.8588	-20.536	-15.6563	6.41003		-21.0349	-11.2384	-15.4481	-19.77	-20.1623	-17.5307	4.12765		-21.8462
183.333	-20.9196	-17.718	-19.0726	-18.5938	-14.7915	-18.2191	2.24503		-21.1017	-21.7028	-18.325	-19.1616	-12.9357	-18.6454	3.47673		-16.9358	-15.6875	-15.0913	-19.1684	-20.8456	-17.5457	2.41719		-19.7004	-0.672412	-15.4447	-23.2705	-22.4142	-16.3004	9.2532		-20.8348	-7.22537	-17.7189	-7.69424	-19.3797	-14.5706	6.58628		-20.5115	-10.8847	-16.2569	-20.3535	-20.9782	-17.797	4.30628		-22.5604
183.667	-21.6992	-19.0793	-18.3789	-17.4495	-13.6857	-18.0585	2.91085		-20.3602	-21.0924	-17.2254	-19.7212	-14.8328	-18.6464	2.5806		-17.2305	-16.6721	-16.0925	-19.1799	-21.5257	-18.1401	2.2203		-19.2422	-1.0941	-17.1848	-22.5664	-22.7979	-16.5771	8.96891		-21.5235	-8.04139	-17.3039	-8.82912	-18.4816	-14.8359	6.04882		-20.3446	-10.7737	-14.6203	-17.8895	-20.5296	-16.8315	4.14499		-22.7624
184	-20.1803	-18.4432	-18.8147	-16.6937	-13.7091	-17.5682	2.48996		-21.1091	-20.6898	-16.7471	-17.6925	-13.5377	-17.9553	3.10114		-17.1178	-17.192	-16.3638	-19.1248	-21.0833	-18.1763	1.91865		-18.974	-1.16326	-17.3134	-22.9003	-22.4257	-16.5553	8.91712		-21.5524	-6.91551	-20.0244	-16.5185	-19.0125	-16.8047	5.82365		-21.7926	-11.3201	-14.7583	-19.3178	-20.8793	-17.6136	4.43827		-21.3803
184.333	-19.1037	-17.8363	-19.3732	-16.4396	-12.9153	-17.1336	2.62996		-20.2475	-21.1843	-19.0757	-18.6795	-13.59	-18.5554	2.94597		-16.6535	-15.8597	-15.2964	-18.5099	-20.1191	-17.2877	1.99484		-18.587	-1.98184	-15.8673	-21.6467	-21.8735	-15.9913	8.20978		-20.7647	-6.75514	-19.6914	-15.512	-20.2028	-16.5852	5.87336		-20.7187	-10.5157	-12.9399	-18.3466	-20.469	-16.598	4.62055		-20.7948
184.667	-20.2862	-18.6602	-19.8525	-16.5252	-14.3504	-17.9349	2.47828		-20.5039	-20.6234	-19.2254	-19.311	-12.4692	-18.4266	3.3931		-16.9293	-15.6662	-16.0765	-18.305	-21.1588	-17.6272	2.21748		-18.0236	-3.14205	-16.2117	-22.4419	-22.0481	-16.3735	7.85568		-19.8534	-7.15365	-18.2433	-13.3573	-20.1329	-15.7481	5.52012		-20.9061	-10.9891	-15.4874	-17.963	-19.9487	-17.0588	3.97746		-21.7959
185	-20.5073	-19.3681	-17.4697	-18.0761	-13.044	-17.693	2.85202		-20.7314	-19.6197	-16.9741	-18.9136	-13.3046	-17.9087	2.91445		-18.5564	-16.6363	-18.2476	-20.2789	-22.8282	-19.3095	2.35379		-18.7868	-1.97103	-16.1996	-21.8789	-22.1224	-16.1917	8.31384		-20.927	-6.1226	-21.4223	-15.1585	-17.1075	-16.1476	6.18598		-20.7796	-11.5883	-16.5929	-18.5824	-20.1131	-17.5312	3.69193		-21.533
185.333	-21.3334	-18.1818	-18.5143	-16.4942	-12.504	-17.4056	3.24483		-19.8227	-20.5176	-16.2577	-18.1974	-14.0059	-17.7603	2.6646		-17.9744	-17.0055	-15.3724	-19.7279	-22.009	-18.4178	2.55337		-19.1378	-2.57322	-16.5254	-20.7037	-22.2308	-16.2342	7.92265		-20.9773	-5.8163	-19.3562	-18.9261	-16.765	-16.3682	6.08718		-21.3296	-11.3154	-14.7799	-18.6261	-18.8686	-16.9839	3.94092		-22.6523
185.667	-20.785	-18.2951	-18.7752	-17.6088	-15.3739	-18.1676	1.95915		-19.4527	-21.6193	-16.3933	-17.8301	-15.3748	-18.134	2.48101		-17.9706	-16.4469	-15.5803	-18.6284	-21.9353	-18.1123	2.45389		-19.5421	-2.43194	-16.7694	-22.1744	-22.1346	-16.6105	8.23292		-20.9025	-5.16883	-17.5839	-18.4578	-17.0611	-15.8348	6.14183		-21.2884	-12.152	-13.5699	-18.9887	-20.7178	-17.3434	4.2085		-21.9768
186	-21.4935	-19.3696	-17.5408	-18.4891	-13.7769	-18.134	2.84054		-20.429	-21.2789	-18.9115	-18.0764	-13.4356	-18.4263	3.05831		-17.2635	-16.2032	-16.9469	-18.5739	-22.2844	-18.2544	2.41051		-19.7308	-1.09872	-17.5148	-21.9542	-22.5861	-16.5769	8.88012		-21.3747	-6.70371	-20.0478	-16.0649	-16.4509	-16.1284	5.74062		-21.1478	-12.204	-15.2766	-19.2662	-21.3799	-17.8549	3.99503		-21.3253
186.333	-21.0829	-19.1183	-19.164	-16.6816	-13.759	-17.9611	2.82073		-19.6309	-21.2139	-17.9374	-18.4883	-12.7612	-18.0064	3.18888		-17.5831	-17.3562	-19.6903	-18.1919	-23.1274	-19.1898	2.38193		-20.2663	0.419773	-16.863	-23.0962	-22.9171	-16.5446	9.8142		-21.098	-6.01617	-17.4744	-15.6929	-20.5621	-16.1687	6.09519		-20.0764	-10.6844	-14.4844	-19.5279	-21.8394	-17.3225	4.60897		-20.8826
186.667	-20.157	-20.0193	-19.6422	-18.3733	-12.7598	-18.1903	3.11629		-18.7702	-21.0999	-18.0387	-19.4666	-13.0242	-18.0799	3.04474		-18.3009	-16.0247	-17.4455	-17.2158	-22.6686	-18.3311	2.55745		-20.6562	-0.284233	-16.9074	-22.8478	-22.5915	-16.6574	9.45605		-19.2585	-7.75434	-19.8717	-15.6436	-18.5252	-16.2107	4.99701		-20.8631	-11.448	-15.3582	-20.4301	-20.3468	-17.6892	4.15436		-21.9058
187	-20.2783	-20.5628	-18.55	-17.9387	-12.2609	-17.9181	3.35291		-20.0993	-21.4529	-16.8472	-20.7187	-14.1881	-18.6612	3.05755		-17.4074	-16.8451	-17.3391	-16.4868	-20.9049	-17.7967	1.77787		-19.4195	-0.896906	-16.1483	-22.4327	-22.9408	-16.3676	9.065		-20.3018	-7.56911	-17.9513	-14.2818	-19.3118	-15.8832	5.17796		-21.6302	-11.1431	-14.2225	-20.5605	-20.2805	-17.5673	4.6175		-21.4608
187.333	-22.0067	-19.3349	-19.5121	-17.3462	-14.9978	-18.6395	2.62288		-20.4182	-21.0397	-17.0206	-18.0245	-15.019	-18.3044	2.47339		-16.5744	-18.602	-16.1602	-18.7785	-20.2478	-18.0726	1.68909		-19.4525	-1.09386	-15.6572	-23.287	-21.7729	-16.2527	8.94899		-21.2338	-5.84232	-18.1764	-12.2727	-16.3873	-14.7825	5.95691		-22.9231	-11.9449	-12.8337	-17.4573	-21.2337	-17.2785	4.89236		-20.486
187.667	-20.196	-18.7159	-19.1694	-16.899	-13.4848	-17.693	2.63771		-19.9379	-22.2855	-17.3418	-17.9849	-13.8674	-18.2835	3.13173		-18.5691	-16.7412	-16.5466	-20.7963	-20.0487	-18.5404	1.90903		-20.6237	-1.5816	-17.5373	-22.4804	-22.2643	-16.8975	8.78695		-20.1486	-7.03403	-17.4848	-11.4446	-18.0216	-14.8267	5.42586		-21.6938	-12.499	-11.4989	-18.5128	-19.2759	-16.6961	4.4598		-21.2559
188	-20.077	-19.3707	-19.2312	-18.2073	-12.8708	-17.9514	2.91756		-19.3374	-21.9099	-17.1492	-18.2375	-14.763	-18.2794	2.64311		-18.1567	-17.1899	-15.6775	-20.4489	-21.5627	-18.6071	2.39384		-19.564	-1.09137	-17.2327	-22.3959	-23.1219	-16.6812	9.02492		-20.3119	-5.84678	-19.6804	-12.9425	-20.894	-15.9351	6.49046		-21.7644	-11.4467	-10.9339	-20.0763	-20.8443	-17.0131	5.35206		-22.5382
188.333	-19.3747	-18.9912	-17.2585	-16.8138	-14.2319	-17.334	2.05002		-20.4691	-21.1811	-16.7072	-18.8571	-12.9132	-18.0255	3.33518		-16.2502	-17.4815	-16.4103	-21.1762	-21.8926	-18.6422	2.69427		-20.5481	-2.32397	-16.0919	-22.4227	-22.7301	-16.8233	8.52764		-19.9532	-5.07921	-17.0799	-17.2378	-20.2376	-15.9175	6.23523		-21.1164	-11.0853	-14.5465	-19.2092	-19.8229	-17.1561	4.20346		-22.1444
188.667	-19.755	-18.9811	-16.8638	-16.055	-15.0093	-17.3328	1.98965		-20.8649	-22.1996	-17.2072	-18.4761	-12.3256	-18.2147	3.82974		-16.6796	-17.7194	-16.3125	-21.9861	-22.8323	-19.106	3.07384		-20.269	-0.606784	-17.5139	-22.0772	-23.3615	-16.7657	9.29597		-21.8277	-6.6578	-18.549	-17.2551	-20.4746	-16.9528	6.01651		-21.5686	-12.122	-14.1494	-20.7188	-22.1323	-18.1382	4.64987		-22.1345
189	-20.4198	-19.1986	-20.4448	-18.0789	-14.1764	-18.4637	2.58941		-20.3398	-20.7967	-18.0173	-18.0037	-11.9772	-17.827	3.51502		-16.5326	-16.0893	-14.1293	-20.3564	-20.5656	-17.5347	2.82126		-19.7453	-0.508456	-16.4581	-21.446	-22.4751	-16.1266	9.02399		-21.863	-8.64792	-18.7984	-14.3118	-19.7178	-16.6678	5.26074		-20.7606	-11.922	-12.8809	-18.7198	-21.1452	-17.0857	4.38746		-21.6112
189.333	-21.1889	-19.8631	-20.6714	-17.2145	-15.1802	-18.8236	2.5472		-19.6012	-21.7434	-16.8755	-18.6997	-12.0055	-17.7851	3.67538		-16.0659	-16.2178	-14.8176	-18.8424	-20.7617	-17.3411	2.40886		-19.895	-3.14188	-17.0976	-22.0617	-22.1355	-16.8663	7.94266		-21.9351	-8.36189	-16.1645	-20.1612	-19.4353	-17.2116	5.37052		-21.6194	-12.7728	-10.5475	-20.6396	-18.6453	-16.8449	4.91619		-22.1475
189.667	-20.3524	-19.6508	-20.2785	-17.9968	-11.988	-18.0533	3.52069		-20.4921	-22.9257	-18.0544	-18.7631	-13.8209	-18.8112	3.36279		-17.0318	-17.0656	-16.3256	-20.2971	-20.65	-18.274	2.03335		-19.8608	-1.37442	-17.6207	-23.419	-21.594	-16.7738	8.87102		-18.9164	-7.36109	-15.6413	-19.8297	-18.584	-16.0665	5.11336		-22.5018	-11.7473	-11.8278	-19.9522	-20.534	-17.3126	5.13148		-21.0099
190	-17.6255	-19.475	-19.8855	-17.8274	-11.9215	-17.347	3.19051		-20.6663	-21.922	-18.796	-19.2497	-14.9226	-19.1113	2.64488		-16.8853	-17.7334	-18.5908	-19.079	-19.4824	-18.3542	1.04846		-20.0837	-0.525712	-17.1971	-23.3174	-23.055	-16.8358	9.45235		-19.8329	-7.26987	-19.9812	-20.6101	-18.8025	-17.2993	5.64407		-20.4841	-11.6225	-13.5965	-19.9354	-20.5206	-17.2318	4.28319		-22.5034
190.333	-18.1544	-19.3631	-17.9931	-17.3669	-12.9309	-17.1617	2.47307		-20.1637	-22.2262	-16.7248	-19.3658	-14.9309	-18.6823	2.87775		-15.9162	-16.8935	-16.6138	-19.142	-20.8791	-17.8889	2.06273		-19.8524	0.551021	-15.908	-21.87	-22.3331	-15.8825	9.52998		-21.2289	-7.01255	-17.925	-20.8938	-18.4971	-17.1115	5.8273		-20.0166	-11.8596	-15.7971	-18.6734	-19.9664	-17.2626	3.47224		-20.5339
190.667	-21.3165	-20.0588	-17.2767	-15.7181	-12.8047	-17.435	3.40453		-20.3332	-23.1888	-16.2014	-20.2059	-14.0431	-18.7945	3.639		-15.6918	-16.9449	-14.2721	-17.0124	-20.4343	-16.8711	2.28403		-19.5633	-1.51233	-16.056	-20.8677	-21.2445	-15.8488	8.2716		-22.1097	-7.95883	-18.6072	-21.1714	-17.5149	-17.4724	5.63437		-19.7948	-10.2467	-14.9082	-20.5542	-20.8835	-17.2775	4.61308		-20.5875
191	-18.8392	-19.7797	-18.1829	-17.9488	-15.4459	-18.0393	1.61428		-19.9786	-23.0202	-16.2052	-16.908	-13.2811	-17.8786	3.73247		-16.9566	-16.6137	-17.0767	-17.9652	-21.2425	-17.9709	1.89563		-19.8819	-3.33384	-15.9551	-20.6718	-21.6382	-16.2962	7.56107		-21.6728	-8.61011	-18.1362	-16.4213	-18.4113	-16.6503	4.87934		-20.436	-10.6993	-14.7628	-20.1561	-22.341	-17.679	4.81385		-21.5411
191.333	-21.2737	-19.2998	-18.121	-19.3612	-12.1412	-18.0394	3.48538		-19.1943	-22.3375	-17.0197	-18.0964	-12.949	-17.9194	3.41655		-16.7858	-18.1541	-16.7454	-19.8115	-21.6851	-18.6364	2.11592		-19.4367	-1.83362	-15.6708	-22.6311	-22.2676	-16.368	8.59045		-21.5561	-7.81118	-17.0403	-12.4748	-19.6372	-15.7039	5.57285		-20.0757	-11.4392	-14.3222	-20.1041	-19.8825	-17.1648	4.04232		-21.2754
191.667	-18.9043	-19.3242	-19.3844	-16.9938	-12.1681	-17.3549	3.05904		-20.1665	-20.9607	-16.7405	-19.9588	-12.2088	-18.0071	3.62008		-15.7706	-17.3624	-16.8401	-19.4986	-21.418	-18.1779	2.26341		-18.5325	-0.585529	-18.2461	-24.03	-22.3864	-16.7561	9.37381		-20.1793	-8.39089	-17.2972	-15.439	-17.9697	-15.8552	4.50381		-20.8555	-12.3523	-14.5949	-19.7342	-19.1588	-17.3392	3.66783		-20.6969
192	-19.375	-19.4004	-18.5688	-17.7011	-14.0014	-17.8094	2.24006		-20.9197	-21.9816	-18.7365	-20.2349	-11.5266	-18.6799	4.16863		-16.2753	-16.913	-16.267	-18.5308	-21.1657	-17.8304	2.08082		-20.284	-0.930746	-16.5543	-22.7338	-22.5352	-16.6076	9.10974		-19.1637	-8.45592	-17.4211	-18.4501	-16.2512	-15.9484	4.32997		-21.9333	-12.0237	-14.795	-20.0083	-20.849	-17.9219	4.28889		-21.3497
192.333	-19.2956	-19.4844	-17.8691	-20.081	-12.5291	-17.8518	3.08428		-20.0379	-21.2799	-19.6186	-19.2863	-13.2047	-18.6855	3.15555		-17.0974	-16.6796	-17.042	-18.4499	-21.1489	-18.0836	1.84112		-19.2746	-1.96116	-16.5178	-22.8383	-22.573	-16.633	8.60297		-19.8791	-7.55204	-16.7944	-13.5938	-17.6864	-15.1012	4.78645		-21.3679	-11.9861	-15.5337	-22.1155	-19.3372	-18.0681	4.2513		-21.9343
192.667	-19.8455	-20.4715	-18.35	-18.4837	-12.8156	-17.9933	3.031		-19.9778	-21.2818	-20.5315	-17.9347	-14.9975	-18.9447	2.53218		-17.1463	-18.0534	-16.8881	-18.8293	-21.4637	-18.4761	1.83843		-19.4111	-3.81094	-15.3032	-22.3504	-22.5304	-16.6812	7.76769		-21.8323	-7.92348	-15.7279	-13.6632	-18.3912	-15.5076	5.227		-21.6166	-11.4688	-13.4253	-22.4861	-19.433	-17.686	4.95857		-22.2796
193	-20.5386	-19.9265	-19.3766	-17.7621	-12.4784	-18.0164	3.26323		-21.5018	-21.7593	-18.9962	-18.5903	-13.8183	-18.9332	3.19642		-16.481	-17.322	-14.8805	-18.5729	-21.8645	-17.8242	2.62709		-20.0267	-2.34075	-14.6685	-22.0498	-22.5513	-16.3274	8.4194		-21.3766	-6.2362	-18.8424	-16.741	-18.5368	-16.3466	5.88861		-22.5023	-11.5517	-13.8819	-21.0183	-20.9574	-17.9823	4.91595		-22.5815
193.333	-20.8921	-18.7158	-20.8561	-19.2758	-12.1471	-18.3774	3.61267		-21.1055	-20.6343	-18.3711	-17.5104	-13.9062	-18.3055	2.8833		-16.5444	-17.8294	-15.882	-18.7075	-21.4065	-18.0739	2.16282		-19.3538	-1.62931	-17.0698	-21.2796	-22.7596	-16.4184	8.53814		-19.8871	-6.44173	-19.3538	-17.5073	-19.5334	-16.5447	5.72257		-21.0473	-12.766	-11.0705	-18.1631	-23.3498	-17.2794	5.26187		-21.6043
193.667	-19.3094	-19.3845	-21.8504	-18.1917	-11.2019	-17.9876	4.02202		-21.3827	-21.7694	-18.024	-17.9195	-13.8781	-18.5947	3.19684		-17.8677	-16.4814	-16.1111	-19.2073	-22.2374	-18.381	2.47887		-20.0829	-2.21051	-16.8752	-21.6633	-22.814	-16.7292	8.41772		-20.0836	-5.71692	-17.6845	-16.1434	-20.8505	-16.0958	6.0983		-20.7923	-13.4677	-11.3291	-16.7426	-22.838	-17.0339	4.826		-22.1409
194	-20.2974	-20.2801	-18.8233	-18.5045	-10.9524	-17.7715	3.89927		-21.7573	-23.0153	-20.0628	-19.1335	-14.1003	-19.6138	3.42766		-18.1913	-17.9344	-18.4634	-18.1591	-21.51	-18.8517	1.49789		-20.2603	-4.24572	-16.2823	-22.9088	-22.7651	-17.2924	7.77075		-21.3472	-7.20326	-15.3635	-15.231	-18.2972	-15.4884	5.26641		-21.0986	-13.3095	-14.3889	-17.5605	-23.271	-17.9257	4.26001		-21.5039
194.333	-20.1901	-20.1601	-17.9987	-18.2678	-11.7636	-17.6761	3.46057		-21.3849	-22.1765	-17.9054	-19.1236	-13.8962	-18.8973	3.27822		-18.3223	-18.6383	-18.0719	-18.6167	-20.9619	-18.9222	1.16375		-20.5965	-3.11771	-16.4759	-22.4641	-23.1249	-17.1558	8.26404		-21.6568	-6.89527	-17.9187	-14.9092	-17.3243	-15.7409	5.50419		-21.1194	-13.3767	-14.0761	-19.3208	-23.0371	-18.186	4.28502		-21.4292
194.667	-21.4734	-19.8122	-19.2289	-17.8327	-11.2686	-17.9232	3.94234		-20.4187	-21.9434	-17.5168	-21.4865	-12.8392	-18.8409	3.77121		-17.2679	-18.3474	-16.8763	-19.4335	-22.4607	-18.8771	2.23746		-19.4547	-2.98034	-17.4191	-22.2978	-22.9608	-17.0225	8.16007		-22.6666	-6.27691	-17.8648	-18.221	-18.5615	-16.7182	6.15173		-21.1832	-12.3007	-10.99	-20.2115	-22.7112	-17.4793	5.41954		-22.4478
195	-21.16	-20.3239	-20.386	-17.6928	-11.7599	-18.2645	3.86532		-21.4626	-22.3273	-20.0699	-19.4902	-13.0052	-19.271	3.67729		-17.5182	-16.0888	-16.1699	-20.9654	-23.4096	-18.8304	3.23433		-19.4859	-2.43934	-17.0881	-22.7263	-24.7688	-17.3017	8.81603		-21.0687	-7.04966	-20.185	-10.5119	-19.3322	-15.6295	6.4002		-21.4553	-11.2258	-12.4917	-21.653	-23.5649	-18.0781	5.75441		-22.6406
195.333	-21.3905	-20.0475	-19.0063	-17.9071	-12.9813	-18.2665	3.22262		-20.918	-21.842	-19.021	-17.7982	-14.2626	-18.7683	2.97385		-17.8319	-16.6355	-17.5181	-19.0591	-22.8252	-18.774	2.42546		-19.7039	-4.18627	-17.2816	-22.0216	-23.0187	-17.2424	7.62774		-20.8749	-7.1379	-18.4236	-9.47397	-16.4555	-14.4732	5.9016		-21.1753	-11.4088	-14.6004	-20.6369	-21.2098	-17.8062	4.5319		-22.3275
195.667	-20.3021	-19.4667	-18.2955	-17.1752	-12.3524	-17.5184	3.12069		-18.8324	-21.1445	-17.9463	-18.3469	-14.4678	-18.1476	2.40167		-16.6646	-15.8201	-15.57	-17.8921	-23.2714	-17.8436	3.16693		-19.479	-4.51293	-15.9546	-23.0366	-22.8203	-17.1607	7.63795		-21.0411	-5.41207	-21.0637	-12.9712	-16.574	-15.4124	6.5371		-21.9221	-11.3917	-13.2237	-20.4215	-19.841	-17.36	4.71887		-22.2104
196	-20.7613	-19.551	-19.1331	-17.8581	-12.9876	-18.0582	3.01834		-19.5023	-21.4328	-18.3399	-17.2506	-12.971	-17.8993	3.16065		-16.042	-17.8923	-17.1397	-18.701	-21.5715	-18.2693	2.08987		-20.4761	-3.34883	-16.3632	-22.4016	-23.3199	-17.1819	8.18225		-21.7592	-7.08675	-18.9664	-14.6956	-16.5197	-15.8055	5.54969		-21.8096	-11.6858	-9.61852	-19.5912	-21.0561	-16.7522	5.67272		-22.0867
196.333	-21.5948	-19.6175	-17.005	-17.6282	-13.1706	-17.8032	3.15424		-19.7449	-20.8049	-21.3615	-18.2892	-11.3615	-18.3124	4.05825		-17.7315	-18.3342	-19.1385	-19.3996	-21.3241	-19.1856	1.36568		-21.0425	-2.08932	-16.3078	-22.0456	-23.436	-16.9842	8.74683		-20.8707	-7.57191	-18.2322	-15.2806	-18.0854	-16.0082	5.11383		-20.073	-12.3515	-13.3929	-19.118	-20.862	-17.1595	3.97922		-20.1409
196.667	-19.7814	-18.2676	-16.2676	-17.4499	-12.8847	-16.9302	2.59775		-20.6943	-21.6392	-20.2689	-18.6708	-11.7912	-18.6129	3.96145		-17.5276	-18.6644	-15.611	-21.6173	-21.7659	-19.0372	2.65798		-20.8185	-1.29846	-15.4917	-22.2136	-23.3108	-16.6266	9.07888		-20.6316	-7.70185	-20.3722	-16.3101	-22.2895	-17.461	5.88233		-20.1111	-11.7016	-15.5728	-20.7143	-20.5344	-17.7268	3.98232		-20.9906
197	-19.8725	-19.1514	-18.3297	-19.6278	-14.2657	-18.2494	2.30349		-20.5317	-21.4113	-17.5565	-19.4899	-12.2945	-18.2568	3.62925		-16.143	-17.4024	-15.6417	-18.5178	-21.3416	-17.8093	2.27044		-20.1759	-1.75103	-16.2269	-23.6611	-22.9626	-16.9555	8.98787		-20.6852	-6.20337	-19.0195	-16.0563	-20.7018	-16.5332	6.07725		-20.8519	-11.88	-16.0097	-20.7423	-19.931	-17.883	3.89647		-22.9408
197.333	-20.0008	-20.3531	-18.9613	-17.5947	-15.7823	-18.5384	1.87731		-19.9989	-21.2363	-18.1804	-18.1932	-10.8284	-17.6874	4.04606		-18.573	-17.1091	-17.917	-20.5633	-22.41	-19.3145	2.15107		-19.8617	-2.54949	-16.6974	-23.5631	-22.1465	-16.9636	8.46541		-20.9519	-5.45189	-17.6754	-13.1081	-20.4012	-15.5177	6.42576		-21.7582	-11.3077	-15.5148	-19.7824	-21.5369	-17.98	4.49367		-23.2608
197.667	-20.6718	-19.7575	-17.1429	-18.2619	-14.909	-18.1486	2.26244		-20.9205	-22.2002	-19.0741	-17.8713	-11.0917	-18.2315	4.3243		-17.8358	-17.4026	-20.0048	-21.0383	-23.0336	-19.863	2.32471		-19.2581	-3.92628	-18.6929	-24.0246	-22.4423	-17.6688	7.99395		-19.3311	-5.80539	-18.8609	-10.5394	-20.2722	-14.9618	6.43996		-19.8002	-12.8849	-15.0537	-17.2251	-20.7859	-17.15	3.27241		-22.901
198	-22.137	-18.1295	-17.0268	-19.8056	-16.0563	-18.631	2.40448		-20.5949	-21.681	-19.1501	-18.9989	-12.6623	-18.6174	3.50673		-17.229	-18.5547	-19.6532	-21.1139	-21.677	-19.6456	1.82433		-17.7794	-3.40673	-17.862	-23.7029	-22.2317	-16.9966	8.03784		-19.2896	-5.72584	-18.256	-11.3382	-18.221	-14.5661	5.87057		-18.5072	-12.7295	-12.5451	-18.3351	-20.5084	-16.5251	3.65098		-22.2317
198.333	-22.2136	-18.7426	-16.9387	-16.9557	-13.7177	-17.7136	3.10046		-19.8211	-21.2268	-17.9041	-18.28	-13.5377	-18.1539	2.89873		-17.6026	-17.3181	-17.88	-19.9494	-21.1478	-18.7796	1.68132		-19.8763	-1.05023	-16.9161	-23.9402	-22.0884	-16.7742	9.17167		-21.2613	-8.07198	-15.9178	-15.7656	-18.9749	-15.9983	4.98615		-21.8537	-12.5541	-14.441	-19.8049	-21.7593	-18.0826	4.31655		-21.497
198.667	-20.8743	-20.1028	-17.2248	-17.7923	-15.2397	-18.2468	2.27171		-21.1338	-21.2589	-17.3192	-17.2874	-12.0211	-17.8041	3.77383		-18.0249	-17.5365	-15.1782	-20.3985	-21.6624	-18.5601	2.53848		-21.331	-0.681085	-16.3804	-23.1832	-22.283	-16.7718	9.37191		-20.6535	-7.8289	-16.0106	-21.1276	-21.4997	-17.4241	5.80564		-22.1274	-12.5081	-17.004	-21.6922	-20.516	-18.7695	4.03701		-21.6911
199	-19.9462	-19.3432	-17.1373	-19.2507	-13.3445	-17.8044	2.71028		-21.8016	-21.6656	-16.72	-18.2765	-13.4271	-18.3781	3.52846		-17.089	-18.0787	-14.5689	-20.4008	-21.7357	-18.3746	2.81185		-19.2843	-1.95531	-16.0578	-22.64	-22.7142	-16.5303	8.59953		-20.984	-6.60923	-18.9499	-15.3347	-19.0472	-16.185	5.72901		-21.3244	-11.8668	-14.4835	-21.3637	-21.3839	-18.0844	4.57612		-22.6384
199.333	-19.1126	-19.8318	-18.37	-19.2186	-12.7121	-17.849	2.91818		-22.43	-21.9307	-17.0007	-19.7811	-12.6741	-18.7633	4.02176		-17.7711	-17.0377	-18.1544	-19.3726	-23.1815	-19.1035	2.43138		-18.7023	-3.77952	-16.3268	-23.2023	-23.4637	-17.0949	8.03641		-21.5726	-8.05371	-17.6122	-12.9658	-19.4628	-15.9334	5.43076		-21.4746	-12.1138	-13.2514	-22.5084	-21.6381	-18.1973	5.06548		-23.5535
199.667	-18.1153	-20.6589	-18.1626	-18.7391	-12.6294	-17.6611	2.99686		-20.042	-20.8474	-17.1456	-18.1179	-13.1705	-17.8647	3.01055		-16.2445	-16.9626	-19.2785	-19.4571	-22.2738	-18.8433	2.3783		-19.1982	-3.77261	-18.2482	-24.498	-21.8628	-17.516	8.06055		-22.7769	-7.07215	-15.7568	-12.738	-18.8824	-15.4452	5.98126		-21.6176	-12.0609	-12.8924	-21.1745	-20.82	-17.7131	4.79756		-22.9317
200	-17.019	-18.4806	-18.5714	-16.4923	-12.7979	-16.6722	2.34736		-17.5328	-19.7762	-17.5064	-16.5507	-14.8316	-17.2395	1.79337		-18.1726	-19.3688	-16.0764	-18.5163	-20.563	-18.5394	1.65714		-20.0118	-2.61519	-17.649	-23.2379	-23.1648	-17.3357	8.55523		-21.2977	-5.16085	-15.8024	-12.9861	-17.49	-14.5474	6.04868		-21.6229	-12.5629	-14.4132	-20.1818	-17.4434	-17.2449	3.80038		-21.4425
200.333	-20.3124	-19.1235	-18.3973	-19.723	-11.8551	-17.8822	3.44333		-20.3302	-21.6401	-18.929	-18.616	-13.4072	-18.5845	3.13481		-18.7741	-18.2505	-16.239	-18.9949	-22.2553	-18.9028	2.16712		-19.3633	-2.45994	-16.8387	-22.9086	-23.7876	-17.0716	8.63108		-20.7429	-4.9504	-16.5453	-15.054	-19.8133	-15.4212	6.29775		-22.061	-13.3555	-14.3902	-18.7865	-20.0992	-17.7385	3.73419		-21.4211
200.667	-21.0713	-19.9022	-18.0167	-18.7873	-11.1452	-17.7845	3.88675		-20.2535	-21.401	-18.1256	-18.1568	-12.2615	-18.0397	3.52162		-18.8413	-19.7795	-16.5964	-18.9665	-23.2097	-19.4787	2.39725		-20.187	-5.11967	-16.9677	-23.981	-23.2835	-17.9078	7.67131		-23.0407	-5.37305	-19.6781	-20.676	-17.8338	-17.3203	6.938		-22.4858	-12.4932	-17.6609	-20.6768	-20.4762	-18.7586	3.90454		-20.6949
201	-20.9753	-19.3744	-17.9856	-18.7428	-11.2994	-17.6755	3.73044		-20.6248	-21.7566	-16.8811	-18.6837	-13.7202	-18.3333	3.18131		-17.8804	-20.4443	-17.6973	-18.0729	-21.6368	-19.1464	1.78478		-20.4382	-4.44576	-16.4735	-24.6571	-23.1608	-17.8351	8.10567		-22.1403	-6.99012	-18.6592	-11.2724	-19.3289	-15.6782	6.30212		-22.4604	-13.6142	-16.4676	-21.7937	-22.1597	-19.2991	4.0229		-21.9288
201.333	-19.8242	-19.2126	-18.522	-18.4074	-12.2656	-17.6464	3.06162		-22.1294	-22.3901	-18.0426	-17.8383	-13.5072	-18.7815	3.65666		-17.5341	-19.6985	-16.5983	-19.1979	-21.6313	-18.932	1.95862		-20.5288	-3.31375	-17.0805	-22.5871	-23.0739	-17.3168	8.17585		-21.1232	-7.92695	-19.328	-8.99373	-18.9846	-15.2713	6.28166		-21.6462	-13.3101	-14.1964	-21.496	-20.6838	-18.2665	4.14809		-21.8179
201.667	-20.9774	-19.2961	-17.6483	-19.1554	-12.224	-17.8603	3.36408		-21.5502	-20.8979	-18.5793	-17.7748	-12.3833	-18.2371	3.62816		-18.1784	-17.7537	-16.1314	-20.3436	-22.4428	-18.97	2.45516		-19.5746	-3.83057	-18.1537	-22.664	-23.1924	-17.4831	7.91603		-21.849	-7.49672	-18.6732	-12.6734	-18.6329	-15.8651	5.7352		-20.9467	-13.173	-16.5538	-22.4701	-20.6458	-18.7579	3.81396		-21.0676
202	-23.157	-20.7177	-19.5389	-18.342	-13.3587	-19.0229	3.63235		-21.2411	-21.2155	-19.1393	-18.8822	-13.5107	-18.7977	3.158		-19.4548	-17.6619	-15.8247	-21.0907	-21.4302	-19.0924	2.36188		-20.3373	-3.33862	-17.0568	-23.3571	-23.1488	-17.4477	8.29144		-21.4215	-6.35223	-18.3278	-20.2404	-19.5391	-17.1762	6.15385		-21.1631	-11.7769	-15.386	-22.9289	-19.6494	-18.1809	4.53918		-21.2209
202.333	-20.1308	-20.5108	-19.2362	-18.3186	-13.9669	-18.4327	2.63648		-21.044	-21.8048	-17.8553	-20.5214	-11.0347	-18.452	4.40494		-19.4859	-17.7586	-15.13	-19.224	-20.2315	-18.366	2.01934		-21.1193	-0.905873	-15.7434	-23.4138	-23.5654	-16.9496	9.5105		-21.1093	-6.3698	-17.0556	-18.8249	-18.2787	-16.3277	5.75752		-21.6537	-13.0549	-14.4385	-23.3511	-21.0094	-18.7016	4.6292		-21.3406
202.667	-21.0733	-20.577	-17.3889	-17.2995	-16.6625	-18.6002	2.05778		-20.8212	-22.9568	-19.6942	-20.6295	-12.3019	-19.2807	4.07986		-17.6481	-18.0839	-17.1558	-19.3264	-21.6335	-18.7695	1.79196		-20.4425	0.219708	-15.3938	-24.395	-22.8905	-16.5804	9.99316		-20.9304	-5.96881	-16.8407	-19.1953	-17.6951	-16.1261	5.88738		-21.7638	-11.5293	-15.3201	-20.491	-19.8756	-17.796	4.26418		-23.2588
203	-22.5152	-20.6938	-17.639	-17.2794	-14.5929	-18.544	3.09924		-21.4946	-23.8799	-19.0469	-20.0855	-14.2831	-19.758	3.55645		-17.034	-17.0691	-16.2403	-20.3369	-23.6461	-18.8653	3.10212		-20.7185	0.741191	-16.9444	-23.927	-21.213	-16.4124	9.90691		-20.9631	-6.11099	-15.1842	-19.1262	-20.6333	-16.4036	6.1951		-21.8776	-12.5276	-15.8942	-19.8665	-22.4384	-18.5209	4.22031		-23.2212
203.333	-21.6747	-20.0891	-18.4286	-17.65	-13.5203	-18.2725	3.07695		-21.1509	-22.9039	-17.1702	-18.6214	-13.9273	-18.7548	3.49248		-15.5656	-17.3695	-14.5752	-18.5473	-23.2259	-17.8567	3.37494		-19.354	-1.81447	-16.7287	-23.1518	-21.9974	-16.6093	8.63525		-21.7071	-6.82507	-18.4532	-15.3653	-19.5173	-16.3736	5.80614		-22.5653	-12.4977	-16.3891	-16.8983	-21.9286	-18.0558	4.19356		-23.1646
203.667	-21.739	-19.3022	-19.3231	-16.6043	-12.9715	-17.988	3.34137		-22.0319	-21.5325	-17.4746	-19.4486	-13.6919	-18.8359	3.39763		-16.6722	-19.1005	-17.2708	-19.0894	-23.4824	-19.123	2.6666		-20.5242	-2.11324	-16.1481	-22.7505	-22.2723	-16.7617	8.59278		-23.2939	-7.32353	-17.8007	-14.9309	-20.4048	-16.7508	6.11252		-22.2628	-12.2468	-14.5587	-18.5723	-22.2429	-17.9767	4.51222		-23.0681
204	-20.5888	-19.7095	-18.4745	-16.5241	-14.131	-17.8856	2.59477		-22.6505	-22.0342	-18.5019	-18.7229	-11.9939	-18.7807	4.23386		-17.7338	-17.7366	-16.9568	-20.5061	-23.0272	-19.1921	2.53357		-19.7668	-5.46884	-17.7337	-21.9878	-23.3771	-17.6669	7.14989		-20.916	-9.20009	-17.4165	-19.0076	-21.2903	-17.5661	4.92903		-21.5041	-12.0803	-15.217	-20.4283	-21.8944	-18.2248	4.35536		-22.1173
204.333	-23.1049	-20.39	-18.1863	-18.0545	-14.8429	-18.9157	3.06532		-21.6307	-22.5572	-19.8373	-19.2768	-12.1766	-19.0957	4.08856		-16.6177	-18.3856	-17.9156	-19.9195	-23.9228	-19.3522	2.81459		-21.0825	-1.84374	-18.5113	-23.6304	-22.8947	-17.5925	9.02244		-20.514	-6.97764	-18.091	-17.4689	-20.4594	-16.7022	5.60647		-21.8784	-12.7123	-15.1826	-20.9496	-20.0715	-18.1589	3.99389		-21.2682
204.667	-22.2738	-20.9233	-19.8337	-18.2778	-14.5538	-19.1725	2.96875		-22.2742	-21.883	-18.2214	-19.8291	-14.5858	-19.3587	3.12922		-18.1461	-18.6011	-18.935	-18.3387	-23.1085	-19.4259	2.07984		-20.8584	-1.27251	-18.2873	-22.51	-23.9191	-17.3695	9.23918		-21.8081	-7.97887	-17.8848	-10.7226	-20.1872	-15.7163	6.05406		-22.2332	-11.7318	-13.5054	-20.316	-20.7804	-17.7134	4.74594		-22.4026
205	-20.6243	-20.8264	-21.3496	-17.9165	-15.4006	-19.2235	2.51864		-21.7092	-21.0831	-18.9078	-20.289	-13.8613	-19.1701	3.14686		-19.3688	-20.4869	-16.6799	-19.0109	-21.5172	-19.4127	1.81759		-20.6714	-3.89175	-18.9111	-24.5505	-23.2252	-18.25	8.32027		-21.8838	-7.9636	-16.0805	-9.45605	-20.2527	-15.1273	6.2512		-22.1617	-11.6385	-13.706	-19.6256	-22.184	-17.8631	4.90617		-23.5329
205.333	-20.4448	-20.1313	-19.7587	-17.3935	-14.9101	-18.5277	2.35242		-21.4256	-22.8605	-21.0222	-19.2184	-13.8009	-19.6655	3.52633		-19.2923	-17.9897	-15.6919	-18.0043	-23.1606	-18.8278	2.74789		-20.1239	-4.00531	-18.2672	-23.3994	-22.4704	-17.6532	7.88939		-21.756	-7.37536	-15.9711	-12.8147	-19.7741	-15.5382	5.71929		-22.8384	-11.5946	-15.357	-21.1102	-19.7006	-18.1202	4.58035		-24.5621
205.667	-20.9616	-20.2881	-20.8433	-18.9102	-13.0667	-18.814	3.31449		-20.3344	-21.8389	-17.9458	-20.1395	-12.8585	-18.6234	3.50922		-17.7835	-17.674	-14.0139	-18.7762	-21.8971	-18.0289	2.82079		-20.3904	-2.42178	-17.7807	-21.3345	-23.7305	-17.1316	8.49455		-22.8285	-7.29364	-15.7721	-18.3521	-20.6387	-16.977	6.01578		-22.3423	-12.7768	-15.5206	-19.7837	-21.1624	-18.3171	4.03003		-21.7106
206	-21.6397	-19.861	-20.8577	-17.7625	-14.1544	-18.8551	3.0028		-20.9594	-22.0988	-16.6496	-17.6282	-13.922	-18.2516	3.31034		-18.3642	-17.4954	-12.6355	-18.5637	-22.6094	-17.9336	3.56046		-21.2175	-2.73356	-16.0264	-22.4312	-23.07	-17.0957	8.49358		-21.5443	-7.12534	-17.735	-18.0519	-19.4418	-16.7797	5.60191		-22.7083	-12.4137	-15.7323	-20.2259	-19.972	-18.2105	4.09692		-21.7457
206.333	-21.4999	-19.1637	-19.1043	-18.308	-15.4112	-18.6974	2.1902		-19.9312	-22.3379	-16.9627	-18.4588	-13.8642	-18.311	3.18021		-19.9284	-18.431	-15.1984	-18.1523	-23.4926	-19.0406	3.02207		-20.3888	-5.01378	-17.857	-24.3832	-22.8909	-18.1067	7.72944		-22.5704	-7.60439	-20.7944	-20.4239	-20.2898	-18.3366	6.06873		-22.6728	-13.5807	-15.0374	-18.4216	-21.0554	-18.1536	3.85804		-22.7763
206.667	-21.0368	-19.9042	-18.7881	-19.9176	-13.626	-18.6545	2.92133		-22.33	-22.3185	-20.9993	-19.5796	-16.3811	-20.3217	2.47784		-19.0336	-17.8645	-17.8523	-17.9652	-22.588	-19.0607	2.03309		-20.0324	-3.86466	-15.9475	-25.4696	-23.5934	-17.7815	8.58768		-23.4724	-8.26221	-18.7993	-21.9456	-19.8039	-18.4567	5.9831		-22.6542	-12.8919	-16.7816	-19.3169	-22.4839	-18.8257	4.11305		-21.798
207	-21.6992	-19.4397	-18.9167	-17.2579	-12.9974	-18.0621	3.24633		-21.6911	-22.2562	-21.6258	-19.539	-15.1214	-20.0467	2.94092		-17.7013	-17.8436	-15.5977	-18.3117	-23.2804	-18.547	2.84467		-21.4933	-1.98905	-15.414	-23.4798	-23.3607	-17.1474	9.08807		-23.2105	-7.14691	-19.6301	-20.429	-18.8079	-17.8449	6.20541		-22.954	-13.5086	-16.2166	-19.9803	-22.4398	-19.0198	4.07213		-24.1019
207.333	-22.5647	-19.5913	-19.0229	-17.0593	-15.1513	-18.6779	2.78916		-20.411	-22.0114	-19.3058	-20.0138	-15.1495	-19.3783	2.56376		-18.5315	-18.1053	-18.0876	-17.8962	-22.403	-19.0047	1.91386		-21.4498	-4.29413	-18.5166	-22.3141	-23.6885	-18.0526	7.92109		-22.5225	-7.92468	-16.6851	-17.9244	-20.1038	-17.0321	5.55521		-23.1081	-12.5059	-14.1474	-17.7534	-22.3065	-17.9643	4.73607		-23.8181
207.667	-21.8555	-19.8351	-18.7184	-18.5533	-14.7991	-18.7523	2.57251		-21.7841	-22.1051	-18.4131	-19.6871	-15.1578	-19.4294	2.8306		-18.0525	-16.7688	-17.6059	-19.2269	-24.289	-19.1886	2.98609		-20.7003	-2.92092	-17.3885	-23.3823	-23.4251	-17.5634	8.5512		-23.5375	-8.67918	-16.5133	-18.5893	-21.2971	-17.7233	5.71373		-22.3846	-11.4363	-13.5843	-18.9464	-20.7915	-17.4286	4.7133		-23.312
208	-21.5211	-17.4115	-19.474	-19.9065	-17.4599	-19.1546	1.74486		-21.1738	-22.1455	-17.9525	-18.7904	-15.202	-19.0528	2.7464		-17.2755	-17.4697	-15.3208	-19.529	-22.2341	-18.3658	2.62586		-21.5946	-2.58802	-17.3174	-24.973	-22.8431	-17.8632	8.98473		-23.2378	-6.49589	-15.3628	-22.2579	-19.3711	-17.3451	6.79336		-21.2768	-11.9108	-14.1797	-20.1813	-22.1774	-17.9452	4.59904		-20.7901
208.333	-21.6765	-18.4746	-19.3618	-19.5171	-17.4568	-19.2973	1.56341		-21.6443	-21.8579	-18.9739	-20.3947	-16.1639	-19.8069	2.33951		-18.8538	-17.3114	-17.7382	-19.6177	-23.3997	-19.3842	2.42207		-21.1221	-1.89601	-17.469	-24.612	-23.4009	-17.7	9.24401		-21.9007	-6.19497	-17.3192	-20.6194	-16.4992	-16.5067	6.18468		-20.9812	-11.8542	-15.1025	-22.4371	-23.3688	-18.7488	5.01901		-22.1717
208.667	-21.1605	-18.3079	-18.7547	-18.4498	-14.1696	-18.1685	2.51919		-22.1873	-23.7684	-18.0996	-18.9873	-14.9684	-19.6022	3.46943		-19.253	-17.474	-17.5407	-20.4228	-24.8398	-19.9061	3.02263		-20.934	-2.21826	-19.1273	-23.2851	-22.5284	-17.6186	8.75577		-20.9906	-7.36702	-18.1012	-18.5962	-16.1972	-16.2504	5.25155		-21.6849	-12.3151	-15.1387	-22.5076	-21.0466	-18.5386	4.53414		-23.3976
209	-20.5923	-19.1564	-19.2625	-18.2536	-15.4658	-18.5461	1.91353		-21.5981	-24.0846	-18.5192	-19.1185	-14.266	-19.5173	3.67156		-18.6875	-18.3591	-18.2229	-19.1941	-22.3826	-19.3692	1.72555		-21.0174	-3.50594	-17.8015	-23.0035	-23.6515	-17.7959	8.30644		-21.9651	-7.51133	-17.73	-15.3213	-19.2981	-16.3652	5.50691		-21.7136	-12.972	-15.721	-22.1787	-22.045	-18.9261	4.29536		-24.2741
209.333	-20.7305	-19.9524	-18.8887	-18.1521	-16.062	-18.7571	1.8007		-20.5215	-22.4007	-18.2841	-19.8565	-15.1108	-19.2347	2.73755		-18.1005	-19.5752	-17.9349	-19.6892	-22.7994	-19.6198	1.95347		-20.6138	-2.45019	-16.1331	-24.0928	-22.9884	-17.2557	8.82256		-21.9059	-7.25183	-18.4401	-14.6548	-19.9429	-16.4391	5.78263		-22.7212	-12.662	-14.0262	-20.7077	-23.2712	-18.6777	4.9849		-23.5255
209.667	-20.8194	-21.1772	-19.2345	-18.0123	-16.1617	-19.081	2.06785		-20.7494	-22.7359	-20.4797	-19.5995	-15.7695	-19.8668	2.56154		-18.4936	-19.2529	-16.9538	-19.8536	-22.7779	-19.4663	2.14597		-20.9769	-0.361401	-16.9153	-23.3196	-23.3012	-16.9749	9.64759		-23.1217	-6.75069	-18.7388	-16.9153	-20.1187	-17.129	6.2289		-22.2603	-12.0887	-14.397	-20.1354	-22.663	-18.3089	4.79328		-22.1208
210	-21.5723	-21.5562	-20.1361	-17.2565	-15.095	-19.1232	2.85722		-21.2436	-22.4245	-19.915	-20.5678	-14.6465	-19.7595	3.0052		-19.842	-17.8409	-16.8228	-21.0961	-22.725	-19.6654	2.39		-21.5128	-0.632321	-16.0123	-22.6754	-24.1939	-17.0054	9.65925		-22.9469	-7.05302	-15.2684	-16.3524	-21.6271	-16.6496	6.29528		-20.9094	-12.7319	-13.0737	-18.4919	-21.6355	-17.3685	4.24118		-22.9894
210.333	-20.8441	-21.8295	-20.0226	-17.6786	-14.2442	-18.9238	3.03263		-21.7996	-22.5194	-19.0544	-20.2535	-14.0261	-19.5306	3.35892		-18.3082	-18.9128	-16.6675	-20.4269	-22.4208	-19.3473	2.18299		-21.4767	-1.53954	-17.6068	-23.1841	-23.9475	-17.5509	9.27939		-21.826	-8.65333	-15.6223	-17.4794	-19.4778	-16.6117	5.01175		-21.4816	-11.9725	-13.1167	-16.0601	-21.2219	-16.7705	4.44085		-23.6834
210.667	-20.8116	-21.2932	-20.4981	-19.1665	-14.4601	-19.2459	2.78933		-21.2751	-22.0054	-20.6118	-19.1611	-14.8589	-19.5825	2.84098		-17.5703	-18.2541	-16.732	-19.5781	-23.539	-19.1347	2.67351		-21.4237	-2.64061	-19.0785	-23.6027	-24.0568	-18.1605	8.89862		-21.186	-7.26228	-16.8697	-17.6328	-19.1902	-16.4282	5.38344		-21.5289	-12.4707	-15.9308	-17.0935	-23.0479	-18.0144	4.28982		-22.9352
211	-20.9671	-19.8598	-19.836	-18.4491	-14.2226	-18.6669	2.64006		-21.2762	-22.2361	-20.0141	-19.253	-15.2218	-19.6002	2.70274		-19.3902	-17.5594	-16.9472	-20.1528	-23.6663	-19.5432	2.64903		-20.4684	-2.1999	-18.0186	-25.0491	-23.5626	-17.8597	9.16885		-22.6765	-6.27066	-17.2446	-20.4586	-18.9211	-17.1143	6.38335		-21.4158	-12.4406	-15.4167	-18.6631	-20.6785	-17.7229	3.75761		-22.8467
211.333	-20.853	-20.9471	-19.4126	-17.7369	-14.5907	-18.708	2.64605		-21.5622	-21.7719	-19.9568	-19.5788	-16.1049	-19.7949	2.27602		-19.9532	-18.8641	-18.8171	-21.8019	-24.9402	-20.8753	2.57455		-20.8656	-0.915081	-18.5188	-23.9456	-23.5038	-17.5498	9.55253		-21.7235	-6.86241	-15.2071	-18.5305	-20.6272	-16.5902	5.97821		-22.0383	-13.0948	-15.7069	-19.7752	-22.4365	-18.6103	4.0804		-23.0119
211.667	-22.6961	-20.308	-21.413	-18.3735	-14.1144	-19.381	3.34403		-20.0775	-22.0057	-19.4556	-19.5584	-17.5244	-19.7243	1.60224		-19.3504	-19.3764	-18.5141	-18.4909	-24.0677	-19.9599	2.33634		-20.739	-2.17037	-17.8313	-23.2486	-23.6872	-17.5353	8.90112		-21.9871	-5.27374	-18.0203	-15.827	-20.5577	-16.3332	6.61868		-21.8628	-13.0539	-15.9489	-19.8924	-21.5486	-18.4613	3.83084		-24.0258
212	-21.4067	-20.3612	-19.9713	-20.1892	-13.0526	-18.9962	3.36803		-19.7048	-22.5016	-18.6037	-19.5729	-14.9348	-19.0636	2.7271		-18.507	-18.797	-16.5556	-19.5483	-23.3366	-19.3489	2.48785		-20.4952	-3.24263	-16.1663	-23.0701	-23.8319	-17.3612	8.44163		-23.4026	-4.94943	-18.2872	-19.3344	-21.9271	-17.5801	7.34693		-21.4869	-12.8134	-15.2676	-21.4906	-21.0814	-18.428	4.10151		-21.4498
212.333	-20.544	-20.2474	-19.0702	-18.5392	-14.0811	-18.4964	2.60215		-21.4005	-22.6324	-16.7523	-19.1549	-14.9297	-18.9739	3.1858		-18.68	-18.4473	-16.7488	-20.5664	-23.7869	-19.6459	2.68131		-21.2002	-3.22761	-18.1785	-25.2457	-23.6103	-18.2925	8.83239		-23.1186	-7.84062	-19.1194	-17.9297	-22.34	-18.0697	6.11315		-22.0545	-12.9084	-17.6892	-20.0336	-21.0802	-18.7532	3.64849		-22.0998
212.667	-21.2826	-21.061	-19.6779	-18.0982	-14.0725	-18.8384	2.95296		-21.889	-24.0437	-17.8384	-19.0554	-13.9183	-19.349	3.88434		-19.8118	-17.9098	-15.8302	-20.0757	-23.222	-19.3699	2.74743		-21.5642	-1.72763	-17.7388	-23.846	-23.8906	-17.7534	9.30232		-23.0379	-8.48419	-16.6052	-13.4745	-21.3322	-16.5868	5.90495		-22.5612	-13.7687	-15.4004	-18.0901	-21.2732	-18.2187	3.73996		-23.0207
213	-22.4424	-22.2178	-19.6244	-19.0578	-14.3793	-19.5443	3.25834		-21.7951	-23.0232	-20.8906	-20.7349	-13.7108	-20.0309	3.64845		-18.1494	-17.5247	-13.7156	-18.4244	-25.0674	-18.5763	4.09486		-21.2567	-1.82885	-16.4777	-22.7643	-24.1473	-17.295	9.11635		-22.2158	-7.10743	-14.8974	-14.1723	-19.6689	-15.6124	5.80903		-22.1687	-13.4751	-12.6774	-17.5739	-19.9869	-17.1764	4.09025		-22.2963
213.333	-20.7621	-22.4243	-19.4476	-19.8414	-15.0701	-19.5091	2.73347		-22.4595	-22.9264	-20.5987	-21.3527	-15.2775	-20.523	3.07148		-18.3063	-17.7142	-13.2495	-19.9472	-23.7851	-18.6005	3.81443		-21.4576	-2.32997	-16.5173	-24.7432	-26.1131	-18.2323	9.62714		-22.5066	-8.38262	-16.5146	-17.3512	-21.4757	-17.2461	5.58277		-22.5103	-13.2073	-12.4974	-18.0086	-20.7113	-17.387	4.44589		-21.894
213.667	-21.1483	-20.9311	-19.7934	-19.7396	-16.6238	-19.6472	1.80782		-21.8029	-24.2797	-18.958	-19.2765	-18.6633	-20.5961	2.40758		-20.8922	-18.3456	-15.5119	-20.2012	-21.9196	-19.3741	2.52205		-20.6742	-3.97418	-17.7973	-24.792	-25.8519	-18.6179	8.80044		-24.1534	-7.46666	-16.9418	-18.3163	-19.7578	-17.3272	6.14128		-22.3525	-13.3384	-11.9383	-18.9551	-22.3114	-17.7792	4.9162		-21.715
214	-22.5382	-21.0072	-19.8416	-19.8565	-15.441	-19.7369	2.64297		-21.7697	-23.1442	-19.5345	-19.0156	-15.9739	-19.8876	2.75453		-19.7043	-18.3645	-17.9424	-20.4018	-22.8529	-19.8532	1.94865		-20.313	-3.88981	-19.0875	-24.3742	-23.6311	-18.2591	8.33117		-22.9379	-9.37174	-19.8123	-18.4374	-19.5784	-18.0275	5.11841		-22.9571	-13.8254	-13.4945	-20.0963	-20.9444	-18.2635	4.3306		-22.0379
214.333	-21.1594	-20.991	-19.5174	-17.8946	-14.9421	-18.9009	2.57557		-22.1851	-22.5706	-21.6207	-19.1247	-14.8242	-20.0651	3.2227		-17.7818	-19.8488	-18.0797	-20.4639	-24.8995	-20.2147	2.85572		-21.7324	-5.98262	-18.7661	-24.2152	-23.4866	-18.8366	7.48609		-22.9673	-8.9513	-17.478	-13.7809	-21.8924	-17.014	5.80768		-22.5714	-13.4805	-13.9901	-18.5828	-22.0709	-18.1391	4.30747		-23.3193
214.667	-19.8897	-21.0219	-20.1354	-18.9324	-13.7302	-18.7419	2.89874		-21.3574	-24.0476	-22.7786	-21.28	-15.235	-20.9397	3.38655		-18.6015	-19.25	-16.2204	-21.3276	-23.6187	-19.8036	2.80483		-21.6996	-2.21486	-16.9223	-22.5469	-23.7107	-17.4189	8.8828		-22.3004	-7.85376	-20.9013	-11.3242	-20.3226	-16.5405	6.5032		-22.7937	-13.8104	-15.5388	-18.3316	-22.5585	-18.6066	4.05091		-22.5843
215	-21.3936	-20.3894	-19.8971	-20.0419	-15.5992	-19.4643	2.23817		-21.8304	-23.4904	-21.23	-20.6201	-14.395	-20.3132	3.47694		-18.4112	-19.2308	-16.5283	-19.8711	-23.2099	-19.4503	2.44833		-21.6444	-2.0998	-18.6553	-23.2382	-23.3983	-17.8072	8.98502		-22.765	-8.69837	-17.0647	-14.7309	-19.9096	-16.6337	5.36426		-23.4796	-13.9951	-13.7107	-18.8476	-22.5862	-18.5238	4.60553		-22.648
215.333	-21.0511	-20.2004	-20.628	-20.3505	-16.0038	-19.6468	2.06206		-20.8157	-22.8434	-19.4396	-21.3902	-13.918	-19.6814	3.4453		-17.3446	-19.912	-16.9414	-20.2436	-23.5164	-19.5916	2.64594		-19.9949	-2.98987	-17.7202	-23.1602	-24.3196	-17.6369	8.59168		-22.0659	-8.60533	-19.9136	-18.9992	-19.6331	-17.8434	5.29141		-23.092	-14.2642	-15.7927	-19.4132	-20.4168	-18.5958	3.5644		-23.6609
215.667	-21.2519	-20.9537	-21.8936	-19.3971	-16.0942	-19.9181	2.32634		-21.6368	-22.8238	-20.5016	-20.8904	-16.4152	-20.4536	2.42486		-18.6187	-17.9639	-15.4554	-19.9586	-23.3874	-19.0768	2.9121		-20.5351	-2.30351	-16.6594	-23.6383	-23.8134	-17.3899	8.92089		-20.4935	-8.14244	-16.8824	-20.1296	-19.1656	-16.9627	5.12718		-22.542	-13.0365	-15.3884	-17.7716	-23.8764	-18.5229	4.61801		-23.5014
216	-21.7844	-21.2478	-21.8377	-18.5631	-14.9911	-19.6848	2.94853		-20.8704	-23.4663	-19.8601	-20.4837	-15.2561	-19.9873	2.98037		-19.7381	-19.6868	-17.4955	-19.3642	-24.7886	-20.2147	2.71769		-19.9309	-2.47785	-17.8036	-25.3559	-23.4098	-17.7956	9.0536		-21.3993	-8.13466	-19.9806	-16.803	-20.3863	-17.3408	5.4258		-23.4113	-11.7528	-15.0043	-18.2856	-23.2881	-18.3484	5.11669		-22.246
216.333	-22.8087	-21.8472	-20.9872	-18.2907	-14.656	-19.718	3.29235		-21.2815	-23.2158	-18.1706	-20.7669	-13.9691	-19.4808	3.56867		-18.3371	-19.887	-18.0456	-19.4974	-24.3044	-20.0143	2.5188		-21.0909	-4.63427	-17.9094	-22.6383	-23.9211	-18.0388	7.82258		-22.2177	-8.23073	-20.0264	-13.4786	-20.1564	-16.822	5.81997		-23.4501	-12.833	-15.1927	-17.3424	-22.8458	-18.3328	4.68091		-21.5998
216.667	-22.2695	-22.3643	-23.0518	-18.3303	-16.1119	-20.4256	3.0436		-20.6697	-22.8671	-17.3021	-20.277	-14.2682	-19.0768	3.33977		-18.7379	-19.0824	-17.1666	-21.6183	-22.7378	-19.8686	2.26335		-20.9133	-6.49411	-16.1284	-22.8464	-23.3899	-17.9544	7.01611		-22.1442	-8.51918	-20.3465	-11.7611	-20.0387	-16.5619	6.02714		-22.5717	-14.4774	-15.9395	-19.7259	-22.108	-18.9645	3.63173		-22.9543
217	-22.1321	-20.5517	-23.6659	-19.9081	-14.771	-20.2057	3.37		-20.7663	-23.7752	-18.9747	-19.0708	-16.2918	-19.7758	2.75016		-17.7475	-17.5229	-18.1553	-21.5017	-24.0914	-19.8038	2.89027		-20.7808	-4.86184	-17.5509	-22.6083	-24.3723	-18.0348	7.78431		-23.5502	-9.00849	-18.0604	-11.9552	-20.4123	-16.5973	6.00369		-22.8049	-13.4486	-14.091	-20.7917	-21.0997	-18.4472	4.34409		-23.0595
217.333	-21.9122	-19.4113	-21.4063	-19.6189	-14.8668	-19.4431	2.78054		-21.2755	-23.0786	-20.3672	-19.6872	-15.4983	-19.9814	2.81071		-18.3472	-18.5337	-17.9737	-20.9787	-23.0044	-19.7675	2.16227		-21.077	-4.0554	-18.0023	-22.197	-24.3938	-17.9451	8.09939		-25.218	-7.87053	-18.731	-12.9528	-20.6468	-17.0838	6.77354		-22.69	-12.1237	-14.5136	-19.5735	-20.6589	-17.9119	4.42123		-23.0332
217.667	-23.1724	-20.4645	-20.6637	-18.3978	-16.3132	-19.8023	2.58288		-21.1586	-23.5448	-20.9556	-20.1003	-14.4442	-20.0407	3.37972		-17.738	-19.2301	-18.3636	-20.8116	-21.6677	-19.5622	1.64839		-18.8967	-3.28679	-17.426	-21.3186	-25.8066	-17.347	8.47697		-19.5546	-8.44057	-17.0247	-16.4147	-20.7166	-16.4302	4.80424		-20.4033	-11.7285	-12.2644	-20.917	-20.9166	-17.2459	4.80045		-23.9956
218	-23.8144	-21.1044	-19.8407	-18.8369	-15.3459	-19.7884	3.10584		-21.7144	-22.551	-20.3283	-19.7344	-14.3354	-19.7327	3.21543		-17.7328	-19.0443	-18.5823	-19.6106	-21.6269	-19.3194	1.46167		-20.0983	-3.20984	-16.9497	-23.3164	-24.3445	-17.5837	8.54261		-21.0133	-9.11733	-19.2956	-21.3935	-19.2884	-18.0216	5.07035		-21.4208	-12.1663	-16.4236	-22.0937	-20.9298	-18.6068	4.23439		-23.5391
218.333	-21.1152	-20.0309	-19.563	-18.9977	-14.7268	-18.8867	2.45202		-20.4393	-21.3706	-19.2041	-18.7977	-15.7894	-19.1202	2.12189		-17.9816	-17.9307	-15.4697	-21.4968	-21.1394	-18.8036	2.51306		-19.9766	-2.10722	-16.3373	-21.9907	-20.626	-16.2076	8.1549		-23.3813	-9.98481	-20.1461	-23.8794	-19.4414	-19.3666	5.59274		-20.8943	-13.4101	-14.287	-21.6163	-19.6407	-17.9697	3.84043		-21.6742
218.667	-15.8883	-15.786	-18.4535	-17.6982	-12.9035	-16.1459	2.1473		-16.1959	-16.1127	-15.9614	-17.8966	-15.979	-16.4291	0.826068		-15.1298	-11.352	-15.0843	-19.1215	-12.3483	-14.6072	3.02399		-16	-2.32293	-15.0465	-19.0178	-12.3625	-12.95	6.39914		-16.5478	-7.74252	-15.8159	-20.3425	-12.8795	-14.6656	4.69608		-15.5497	-10.932	-13.3883	-19.9832	-12.0758	-14.3858	3.56879		-16.1008
219	-18.3473	-18.2242	-19.1095	-19.113	-14.1698	-17.7928	2.06739		-18.5413	-18.7402	-18.0354	-20.3371	-14.841	-18.099	2.01459		-16.6446	-12.9937	-16.5167	-18.8675	-15.7919	-16.1629	2.11264		-17.7269	-3.95775	-14.6814	-22.4083	-15.0132	-14.7575	6.78339		-19.2542	-7.98263	-14.4186	-21.1183	-15.5491	-15.6646	5.07953		-18.2968	-12.0428	-14.3617	-20.2759	-15.2934	-16.0541	3.25525		-19.3669
219.333	-21.683	-21.7722	-19.4058	-19.8366	-15.0802	-19.5556	2.71891		-21.9759	-22.9092	-19.6336	-19.6338	-14.4281	-19.7161	3.28934		-19.8051	-18.0675	-17.9675	-21.1992	-23.699	-20.1477	2.3935		-21.4486	-2.49359	-16.1411	-22.177	-24.4207	-17.3362	8.83554		-23.4325	-10.4513	-16.1864	-20.1732	-21.7028	-18.3892	5.18313		-22.8994	-13.862	-13.9464	-22.5187	-23.1848	-19.2823	4.91527		-23.6016
219.667	-22.0773	-21.7497	-19.8022	-19.9104	-14.3136	-19.5707	3.11595		-22.0641	-23.6052	-19.962	-19.6457	-16.5293	-20.3612	2.68229		-18.2832	-19.5517	-20.8523	-21.2888	-23.6556	-20.7263	2.01627		-21.2822	-2.76965	-17.5953	-23.3238	-25.1488	-18.024	8.977		-24.4983	-9.89706	-18.542	-18.9472	-22.201	-18.8171	5.55396		-22.0058	-13.8051	-15.7821	-21.5902	-21.1458	-18.8658	3.79476		-22.6032
220	-20.9203	-21.722	-20.4951	-18.0553	-14.7443	-19.1874	2.83548		-20.8048	-23.3961	-19.9104	-18.4273	-16.1251	-19.7327	2.70741		-18.7349	-19.467	-18.2532	-21.9124	-23.9449	-20.4625	2.4024		-19.8053	-4.0536	-16.5657	-23.5672	-24.3691	-17.6722	8.22861		-23.4493	-9.10886	-18.8721	-19.2046	-20.341	-18.1952	5.39092		-21.803	-13.62	-15.8055	-20.7858	-20.0397	-18.4108	3.51926		-23.5536
220.333	-20.9272	-21.9982	-20.3246	-17.7996	-16.1705	-19.444	2.39369		-21.6455	-22.3667	-20.1393	-17.4899	-14.9615	-19.3206	3.07033		-19.6403	-19.1093	-18.2566	-20.8939	-24.5322	-20.4864	2.45553		-20.9188	-5.85466	-17.0783	-25.4031	-23.8551	-18.622	7.81076		-24.2383	-7.68833	-16.9381	-15.1407	-21.7144	-17.144	6.41644		-22.8043	-13.298	-16.2731	-20.1442	-21.4914	-18.8022	3.92882		-23.2973
220.667	-21.794	-20.5338	-19.3623	-18.578	-16.1448	-19.2826	2.13432		-22.1135	-23.349	-19.7716	-17.8354	-16.0339	-19.8207	2.99955		-19.846	-19.178	-18.9718	-18.5896	-25.019	-20.3209	2.6656		-20.5126	-5.90049	-18.8458	-23.7143	-24.5993	-18.7145	7.53456		-23.3665	-8.37156	-18.5916	-16.2603	-20.3427	-17.3865	5.66765		-23.6422	-13.5605	-15.7773	-21.8585	-23.0102	-19.5697	4.58676		-22.3786
221	-21.6011	-21.5248	-20.6261	-19.1988	-15.8073	-19.7516	2.40793		-21.7589	-22.9242	-19.2304	-19.1604	-15.5776	-19.7303	2.83442		-19.2318	-19.2679	-19.087	-19.769	-26.3005	-20.7312	3.12391		-21.8301	-4.91232	-18.4556	-23.1405	-24.724	-18.6125	7.99883		-22.2432	-8.73504	-18.1162	-17.4003	-18.2461	-16.9482	4.96856		-22.857	-12.9481	-15.1727	-20.5101	-23.0628	-18.9102	4.60696		-23.0093
221.333	-22.8173	-20.9205	-22.9665	-19.7427	-13.8385	-20.0571	3.72822		-20.1639	-23.6013	-19.0554	-21.0761	-15.3569	-19.8507	3.02051		-18.4626	-18.5391	-18.0466	-21.4678	-25.208	-20.3448	3.04123		-20.8556	-3.91585	-15.6734	-24.6974	-23.1946	-17.6674	8.41452		-22.5352	-8.02591	-16.5478	-18.6804	-20.3106	-17.22	5.58838		-22.3488	-12.8633	-14.3323	-20.9611	-21.2289	-18.3469	4.39723		-23.7141
221.667	-23.1001	-20.7061	-19.6594	-19.5016	-16.0693	-19.8073	2.53663		-22.1634	-23.5008	-19.6776	-18.9955	-14.7873	-19.8249	3.35662		-18.7591	-18.9514	-19.3041	-22.8564	-24.6162	-20.8974	2.6723		-21.6235	-2.62605	-16.3081	-22.9981	-23.5803	-17.4272	8.7583		-22.8885	-8.64937	-17.6699	-18.6113	-22.0582	-17.9754	5.66304		-23.5885	-13.9582	-12.9222	-19.8371	-22.0599	-18.4732	4.79817		-23.9575
222	-23.0029	-20.8635	-19.5154	-18.9749	-16.5072	-19.7728	2.3974		-22.5896	-24.1225	-18.7282	-19.2766	-15.9595	-20.1353	3.24331		-19.2202	-18.596	-19.4327	-20.4299	-25.059	-20.5476	2.60674		-21.8961	-4.89071	-17.416	-23.8132	-23.6907	-18.3413	7.9525		-23.1681	-9.06855	-18.0599	-15.4759	-22.4837	-17.6512	5.75217		-22.7104	-13.1917	-13.9683	-19.6429	-21.1005	-18.1228	4.29533		-22.7091
222.333	-22.0138	-20.9525	-19.9122	-17.4491	-16.6314	-19.3918	2.28995		-21.904	-23.0055	-19.5744	-20.7326	-15.3242	-20.1081	2.96569		-17.3868	-19.3698	-17.7565	-21.0385	-24.9767	-20.1057	3.08421		-22.3161	-3.98626	-17.5094	-24.1183	-24.908	-18.5676	8.64288		-23.9866	-8.95539	-19.0371	-19.5712	-20.859	-18.4819	5.6613		-22.3153	-12.7643	-14.7507	-18.5982	-23.5295	-18.3916	4.6572		-23.4474
222.667	-22.3949	-22.5948	-21.4677	-19.8063	-17.409	-20.7346	2.16077		-21.6218	-23.0303	-22.2332	-20.3097	-15.3262	-20.5042	3.06059		-17.6923	-19.8296	-16.5388	-22.0257	-23.1605	-19.8494	2.79792		-22.5053	-3.01851	-16.9785	-24.0751	-25.2492	-18.3653	9.14572		-24.6033	-7.94851	-17.5991	-22.0365	-19.883	-18.4141	6.39879		-22.5793	-13.2198	-15.148	-18.714	-23.1059	-18.5534	4.38758		-24.0471
223	-22.2928	-22.3618	-20.0552	-19.7705	-16.0657	-20.1092	2.56466		-22.5149	-23.4101	-19.2952	-20.5225	-15.0893	-20.1664	3.26724		-19.3523	-18.9651	-18.6114	-21.3722	-24.8998	-20.6401	2.61061		-22.3514	-5.59003	-18.299	-23.9031	-25.2753	-19.0838	7.98334		-23.6881	-8.03954	-17.7114	-22.5229	-19.6793	-18.3283	6.21262		-23.4818	-12.2235	-16.4955	-21.5826	-23.1094	-19.3786	4.87648		-23.7135
223.333	-22.0679	-21.5885	-20.6105	-19.502	-15.4874	-19.8513	2.63026		-22.2546	-24.2196	-18.5076	-20.0555	-15.2249	-20.0524	3.46071		-19.2462	-20.6139	-17.7055	-23.0374	-25.9332	-21.3072	3.24401		-21.8058	-4.37868	-18.2301	-22.967	-24.6422	-18.4047	8.18608		-24.3966	-8.81743	-17.1943	-18.6086	-21.5729	-18.118	5.8939		-22.7568	-13.1886	-14.9768	-21.0385	-22.4507	-18.8823	4.47394		-23.5532
223.667	-22.5277	-21.9165	-20.6951	-19.4069	-16.0057	-20.1104	2.588		-21.8315	-23.635	-20.1378	-20.5673	-14.9774	-20.2298	3.2354		-19.9524	-20.8905	-18.2	-21.2463	-24.3479	-20.9274	2.24679		-20.9487	-4.80675	-17.8533	-23.3917	-24.9799	-18.3961	8.05889		-25.304	-9.7464	-17.3485	-12.8972	-22.02	-17.4632	6.3768		-22.7371	-14.2008	-13.6947	-21.0384	-22.5945	-18.8531	4.53078		-23.8611
224	-21.9493	-20.9742	-20.6405	-19.1299	-13.8931	-19.3174	3.19689		-21.3189	-22.0255	-19.9347	-19.2912	-13.1493	-19.1439	3.52195		-20.0762	-20.4111	-19.6867	-21.8488	-23.6347	-21.1315	1.62022		-22.4098	-3.10285	-17.1278	-25.4919	-24.6925	-18.565	9.23925		-24.1284	-8.65675	-19.9368	-13.9611	-19.7034	-17.2773	6.02511		-23.3813	-15.3698	-16.5558	-21.3535	-23.0675	-19.9456	3.74039		-23.6446
224.333	-21.1427	-20.8998	-19.9904	-18.2245	-15.528	-19.1571	2.32993		-22.4887	-23.0765	-19.6494	-19.337	-14.5978	-19.8299	3.36377		-19.7075	-18.3215	-18.2043	-20.6215	-22.9491	-19.9608	1.94956		-21.9544	-2.30034	-17.413	-25.1242	-23.9708	-18.1525	9.33741		-22.7017	-8.01259	-20.0271	-16.941	-21.0945	-17.7554	5.8387		-22.793	-13.2085	-16.2565	-19.3918	-24.5219	-19.2343	4.6321		-23.6015
224.667	-20.0978	-19.8522	-18.545	-19.9829	-16.0368	-18.9029	1.72033		-23.3228	-22.7899	-20.8432	-19.2189	-14.7867	-20.1923	3.43289		-19.0317	-18.8244	-17.5751	-22.5296	-23.7865	-20.3495	2.6611		-21.6271	-4.4456	-16.6879	-24.8606	-25.9078	-18.7058	8.74228		-23.5669	-7.88698	-18.4494	-15.2794	-18.8701	-16.8106	5.7998		-22.2698	-13.2464	-14.6096	-20.0563	-22.629	-18.5622	4.37032		-24.2377
225	-20.9299	-20.3356	-19.7252	-17.938	-15.2388	-18.8335	2.30056		-21.1652	-22.4118	-21.1425	-19.4317	-13.8492	-19.6001	3.38509		-18.9172	-18.8756	-18.0624	-21.9734	-24.4898	-20.4637	2.70042		-21.8544	-4.01	-16.545	-23.8606	-25.9901	-18.452	8.80141		-22.8821	-9.05417	-18.9812	-15.6181	-17.5982	-16.8268	5.09359		-22.3822	-13.4503	-14.7742	-21.4033	-20.0474	-18.4115	4.03847		-23.6211
225.333	-21.9145	-20.9823	-22.0471	-17.3288	-15.5355	-19.5616	2.95496		-22.1042	-22.8417	-19.5161	-19.4166	-16.4363	-20.063	2.53759		-19.0837	-19.1408	-20.4781	-22.4431	-23.6929	-20.9677	2.04513		-22.1192	-3.58738	-16.7277	-23.3811	-24.8889	-18.1408	8.69804		-25.111	-7.89842	-19.7531	-17.1769	-21.1688	-18.2216	6.44507		-22.7652	-14.0799	-16.8441	-21.0365	-23.8418	-19.7135	4.12543		-23.3487
225.667	-20.8678	-20.7793	-20.6659	-20.4226	-15.7008	-19.6873	2.23476		-21.9287	-24.3014	-20.0671	-20.2599	-14.8625	-20.2839	3.47435		-21.3481	-20.0674	-17.7213	-19.8995	-22.9424	-20.3957	1.92999		-21.9374	-5.02341	-17.0606	-22.9013	-24.8912	-18.3628	7.99423		-24.3526	-8.87915	-18.8209	-19.7209	-21.2735	-18.6094	5.8318		-24.5796	-12.9629	-17.3656	-22.1397	-22.013	-19.8122	4.63378		-23.1168
226	-21.0188	-20.6849	-18.7802	-21.5665	-15.3513	-19.4803	2.53519		-20.7081	-23.4894	-18.9392	-19.2919	-15.5158	-19.5889	2.89685		-20.5553	-20.7659	-19.0087	-19.5217	-23.6507	-20.7005	1.80143		-22.4577	-5.64591	-17.3009	-22.6214	-24.6036	-18.5259	7.69034		-24.9539	-9.74391	-18.2186	-18.3568	-20.6444	-18.3835	5.5442		-23.7406	-13.4854	-15.9563	-21.2145	-24.2523	-19.7298	4.79521		-22.0734
226.333	-23.3053	-20.9256	-19.4802	-21.1434	-15.1828	-20.0075	3.02345		-22.0807	-23.1438	-20.774	-20.0841	-16.0976	-20.436	2.6971		-19.9973	-18.9407	-20.8423	-19.5987	-23.6849	-20.6128	1.85025		-21.5558	-4.1411	-17.3677	-22.2363	-24.4821	-17.9566	8.14043		-24.4039	-9.30897	-18.8363	-17.7936	-20.1349	-18.0955	5.51811		-24.1984	-12.6605	-15.0153	-19.2412	-21.8834	-18.5998	4.76081		-21.0863
226.667	-22.2408	-21.5703	-19.8969	-20.7451	-15.0385	-19.8983	2.85559		-22.0649	-22.5857	-22.3083	-20.2318	-14.9608	-20.4303	3.19372		-19.8505	-19.2956	-19.2957	-20.0523	-24.8361	-20.666	2.35515		-22.8543	-3.52999	-21.953	-23.6951	-24.0875	-19.224	8.81154		-24.1656	-7.90019	-21.7135	-21.5734	-19.7432	-19.0192	6.41143		-23.6933	-12.9844	-15.3823	-19.6024	-23.301	-18.9927	4.74775		-22.7002
227	-23.3349	-21.551	-19.2462	-20.9635	-15.3279	-20.0847	3.03382		-21.1462	-23.0055	-21.4569	-20.4325	-14.4352	-20.0953	3.30068		-19.7452	-18.7037	-17.5887	-19.8166	-24.9408	-20.159	2.82304		-21.6967	-3.16852	-18.7938	-24.1515	-25.1036	-18.5828	8.95646		-23.3652	-8.13241	-19.3097	-19.0476	-19.3289	-17.8368	5.71403		-22.6872	-14.0705	-15.9782	-20.5586	-24.2353	-19.5059	4.34697		-22.9224
227.333	-21.8572	-21.782	-19.2396	-21.2964	-15.9457	-20.0242	2.51587		-21.6362	-22.4829	-20.7921	-18.4723	-13.3477	-19.3462	3.67149		-20.9013	-19.4389	-18.1519	-20.3468	-23.8413	-20.536	2.12025		-21.8006	-2.8774	-16.717	-23.2416	-25.0369	-17.9347	8.96877		-23.4076	-8.25668	-18.8089	-20.8485	-20.5486	-18.374	5.88936		-22.8365	-13.6313	-15.6563	-22.0911	-22.6971	-19.3825	4.39358		-22.8868
227.667	-20.2799	-21.6098	-19.7587	-20.1709	-15.9127	-19.5464	2.14679		-22.7177	-23.3403	-20.5876	-19.409	-13.6599	-19.9429	3.85414		-19.5736	-20.6155	-19.4914	-20.8915	-25.7538	-21.2652	2.58443		-23.4983	-2.95625	-18.8454	-22.712	-23.7882	-18.36	8.83627		-23.5053	-9.525	-20.1141	-19.2076	-22.3357	-18.9376	5.5332		-22.7877	-13.457	-12.8626	-20.7319	-22.9066	-18.5492	4.99962		-22.8137
228	-19.0263	-22.1441	-19.6109	-21.0201	-15.3258	-19.4254	2.59496		-22.838	-22.9989	-19.8081	-20.0249	-14.8605	-20.1061	3.29557		-17.5977	-19.5715	-20.4495	-19.8155	-26.8611	-20.8591	3.52051		-23.946	-2.15715	-18.8836	-23.897	-25.1265	-18.8021	9.61089		-23.4499	-9.19746	-19.9931	-14.412	-21.9083	-17.7922	5.89686		-23.0606	-13.1036	-14.0344	-21.1463	-23.953	-19.0595	5.1243		-22.9572
228.333	-22.098	-21.9578	-19.4684	-21.1937	-15.4223	-20.028	2.77909		-22.437	-22.789	-19.4193	-20.1745	-12.8894	-19.5418	3.98737		-19.6669	-20.6411	-19.6948	-20.3476	-24.4621	-20.9625	2.00089		-22.008	-2.05114	-19.2826	-23.4494	-24.3965	-18.2375	9.25208		-22.7491	-8.27821	-19.5361	-13.6119	-22.2246	-17.28	6.20357		-22.1385	-14.0587	-13.6548	-21.0089	-24.0125	-18.9747	4.79574		-23.589
228.667	-20.2736	-22.3558	-19.7884	-19.6538	-14.3452	-19.2834	2.96639		-22.9798	-23.049	-20.6518	-20.1607	-15.1059	-20.3894	3.23344		-18.684	-20.3378	-19.3065	-21.6054	-24.7288	-20.9325	2.39364		-22.811	-1.99048	-17.0351	-23.3829	-24.6417	-17.9722	9.40034		-24.1314	-10.4257	-21.8267	-18.4719	-21.1436	-19.1999	5.30363		-22.7332	-14.2505	-15.6229	-21.7476	-23.3337	-19.5376	4.2657		-23.6684
229	-21.3696	-22.2791	-21.3942	-19.7728	-13.7607	-19.7153	3.44923		-22.9614	-23.1005	-20.4013	-19.0582	-17.7604	-20.6564	2.36075		-19.0746	-19.8755	-19.0004	-20.6113	-25.0183	-20.716	2.49323		-21.0086	-3.36224	-17.3202	-23.1903	-25.3946	-18.0552	8.73759		-23.8858	-8.9537	-19.683	-18.9356	-21.9268	-18.677	5.77309		-23.1932	-13.0989	-17.1448	-22.3779	-23.4376	-19.8505	4.56435		-24.3199
229.333	-22.1939	-21.5531	-20.9666	-18.7337	-15.2706	-19.7436	2.81962		-22.0791	-23.4698	-21.3825	-18.8324	-16.4251	-20.4378	2.80436		-19.9628	-19.3932	-18.2813	-20.5198	-24.9776	-20.6269	2.56927		-21.1189	-4.07899	-18.8319	-22.7715	-26.0511	-18.5705	8.51724		-23.552	-6.7011	-22.3743	-12.9656	-21.4276	-17.4041	7.29627		-22.68	-13.7505	-14.5645	-21.0716	-23.1542	-19.0441	4.53633		-24.6119
229.667	-22.872	-21.691	-22.2247	-18.6349	-14.6217	-20.0088	3.42222		-21.7073	-24.2068	-20.8234	-19.5936	-17.0376	-20.6737	2.64392		-19.5237	-17.9712	-19.0506	-21.8422	-24.0395	-20.4854	2.43809		-22.0288	-3.39678	-19.0887	-24.6737	-25.3172	-18.9011	9.0096		-23.2229	-8.60508	-22.1514	-10.8119	-19.1072	-16.7797	6.67507		-22.683	-15.4937	-13.2753	-22.7729	-22.7075	-19.3865	4.63315		-22.7807
230	-22.1113	-20.7855	-21.6799	-18.547	-15.8424	-19.7932	2.60193		-22.1059	-24.1273	-19.5279	-20.71	-16.9516	-20.6845	2.69937		-19.142	-18.453	-18.7121	-22.3536	-24.8346	-20.6991	2.79541		-21.4952	-3.81542	-16.819	-23.2437	-25.6368	-18.202	8.66639		-24.7903	-8.26649	-23.3925	-10.7705	-18.3796	-17.1199	7.39031		-23.2196	-14.7037	-16.1809	-21.9579	-22.6116	-19.7347	3.97821		-22.8627
230.333	-20.8245	-22.0537	-20.5206	-18.7702	-14.7499	-19.3838	2.84368		-21.4819	-24.1145	-18.5849	-19.8313	-15.9179	-19.9861	3.07485		-18.7587	-19.2221	-21.4303	-19.4827	-24.6211	-20.703	2.41572		-21.5536	-4.60668	-18.2028	-23.8619	-25.7287	-18.7907	8.41156		-24.3334	-8.96399	-19.6287	-13.2254	-20.5927	-17.3488	6.16062		-22.7931	-13.5136	-17.8968	-22.3348	-22.0402	-19.7157	3.98459		-22.5464
230.667	-21.3335	-21.0006	-20.5307	-17.7927	-15.6869	-19.2689	2.44249		-21.2646	-23.6003	-19.7894	-19.5077	-15.8622	-20.0048	2.82706		-19.1571	-18.2894	-18.915	-19.5868	-24.0714	-20.0039	2.32167		-22.3381	-3.21044	-18.3969	-25.5223	-24.394	-18.7723	9.11309		-22.5479	-8.93686	-19.8519	-19.2501	-18.8439	-17.8861	5.20729		-23.642	-12.7271	-18.797	-22.8757	-23.8334	-20.375	4.73992		-22.5239
231	-22.1126	-20.9144	-20.0189	-20.1234	-14.6747	-19.5688	2.86112		-22.3096	-22.4794	-20.8002	-18.1409	-16.2877	-20.0036	2.7092		-17.4544	-18.8022	-17.5216	-20.9606	-23.4689	-19.6415	2.56764		-22.6232	-2.45049	-18.4016	-24.2579	-25.1065	-18.5679	9.37248		-21.4042	-8.88168	-19.8451	-20.3743	-19.7021	-18.0415	5.16389		-23.9344	-13.1847	-17.248	-23.7322	-21.9402	-20.0079	4.66892		-23.3294
231.333	-22.8936	-21.915	-20.271	-19.4234	-14.1652	-19.7336	3.39619		-22.8471	-22.9645	-19.7296	-17.736	-16.3797	-19.9314	2.96545		-19.5909	-19.4827	-18.9129	-20.696	-22.0077	-20.138	1.2285		-21.8097	-2.40516	-18.2927	-27.1043	-25.4176	-19.0059	9.88242		-23.9001	-8.21348	-19.9023	-19.8738	-20.6982	-18.5176	5.99287		-25.0072	-14.2314	-19.7693	-22.0846	-23.4455	-20.9076	4.19821		-23.058
231.667	-22.5708	-22.2908	-19.8085	-20.3342	-14.5528	-19.9114	3.22637		-22.882	-24.2794	-19.9418	-18.6267	-14.8247	-20.1109	3.7159		-20.0445	-19.3874	-17.1843	-19.0715	-23.4616	-19.8299	2.29157		-21.0483	-3.78504	-17.4906	-25.097	-24.6482	-18.4138	8.7368		-22.9509	-8.10333	-19.7497	-16.7364	-21.7118	-17.8504	5.93252		-24.8153	-12.8714	-17.101	-22.0858	-21.7309	-19.7209	4.72666		-23.3262
232	-23.3663	-22.9786	-20.0199	-17.1488	-14.5645	-19.6156	3.77957		-23.5034	-23.752	-18.7237	-20.2457	-14.6731	-20.1796	3.75017		-20.0257	-18.4657	-17.7304	-20.1642	-23.0003	-19.8773	2.0285		-21.3003	-5.11648	-16.6679	-23.5318	-25.0148	-18.3262	8.03005		-22.4513	-9.41291	-19.6452	-15.7176	-21.2633	-17.6981	5.28351		-24.4758	-12.2495	-18.0253	-24.0827	-22.2259	-20.2118	5.13325		-23.6526
232.333	-21.5003	-21.2905	-21.0009	-16.6078	-16.0391	-19.2877	2.71925		-23.4723	-24.0869	-18.3562	-19.4634	-13.0333	-19.6824	4.46598		-19.1104	-18.5585	-18.8406	-21.7959	-25.0147	-20.664	2.75597		-22.2177	-4.30785	-18.9769	-25.5648	-24.5072	-19.1149	8.6541		-24.6578	-9.09516	-19.9271	-15.1327	-22.3158	-18.2257	6.2034		-24.4718	-12.9919	-15.7857	-22.0415	-21.8706	-19.4323	4.81991		-23.6717
232.667	-22.6613	-20.6557	-22.2809	-17.7614	-16.2442	-19.9207	2.81962		-23.2101	-23.1584	-19.063	-20.1194	-14.9184	-20.0939	3.42604		-19.9184	-19.2199	-16.7845	-21.7046	-26.662	-20.8579	3.69333		-21.9755	-3.31688	-19.0364	-24.7802	-24.9917	-18.8201	8.9995		-23.5162	-9.16775	-21.7222	-18.1434	-21.1656	-18.743	5.6915		-23.3565	-13.3776	-15.9313	-21.3419	-22.8403	-19.3695	4.45971		-23.1495
233	-23.0742	-20.4435	-21.9924	-18.1784	-14.7817	-19.694	3.30521		-22.7216	-23.2735	-19.4647	-20.12	-15.2001	-20.156	3.21486		-19.9158	-19.2027	-18.1155	-20.9038	-26.0609	-20.8397	3.09107		-21.6091	-4.52578	-18.8622	-24.1136	-25.7035	-18.9628	8.47655		-23.4361	-9.69476	-21.6912	-13.2196	-22.0924	-18.0268	6.15932		-23.9115	-12.6757	-11.5284	-23.783	-21.6947	-18.7187	6.11734		-22.4782
233.333	-22.3902	-21.3258	-20.4403	-17.9512	-16.5585	-19.7332	2.41609		-22.6253	-22.9397	-20.2407	-20.1468	-15.6907	-20.3286	2.90015		-20.6327	-18.1774	-18.7342	-21.3671	-24.2456	-20.6314	2.40962		-21.8295	-2.90975	-19.3148	-24.9603	-25.7489	-18.9527	9.32823		-22.0591	-8.55085	-21.0842	-7.85983	-20.7224	-16.0553	7.18681		-23.2925	-13.7314	-12.6143	-23.4798	-23.3489	-19.2934	5.60158		-22.7253
233.667	-21.3828	-22.3572	-19.4474	-19.3006	-13.8042	-19.2584	3.31291		-22.3456	-23.4946	-19.3804	-20.1789	-15.2348	-20.1269	3.19203		-20.6402	-18.7496	-18.2768	-21.3359	-24.3361	-20.6677	2.41351		-22.9222	-1.61682	-18.3899	-24.6091	-24.9695	-18.5015	9.79521		-22.251	-7.73743	-19.5519	-8.70265	-18.8958	-15.4278	6.70747		-22.7799	-15.4654	-16.2067	-20.0653	-24.9194	-19.8873	4.08718		-21.9141
234	-22.7921	-22.78	-20.109	-20.1191	-13.95	-19.95	3.61039		-22.6601	-24.4431	-19.6675	-19.386	-15.1745	-20.2662	3.54383		-21.2591	-19.0191	-18.4824	-19.4135	-24.7941	-20.5936	2.56981		-22.5032	-3.42104	-17.7056	-24.1811	-24.8356	-18.5293	8.89443		-23.7613	-7.32376	-21.0173	-14.8191	-20.8181	-17.5479	6.58249		-23.3378	-14.5739	-17.3931	-19.8126	-23.2958	-19.6826	3.80046		-24.1251
234.333	-23.5867	-22.1585	-20.7645	-18.2546	-14.2951	-19.8119	3.65799		-22.6248	-23.7226	-19.4345	-19.2478	-16.1496	-20.2359	3.00749		-20.2688	-19.6588	-20.4863	-18.617	-24.5466	-20.7155	2.26109		-22.4268	-3.48669	-18.0017	-24.3197	-25.3609	-18.7191	8.96895		-25.3204	-9.10707	-19.5342	-18.3753	-22.9136	-19.0501	6.20075		-24.5919	-12.7656	-16.7928	-21.3176	-22.1006	-19.5137	4.70836		-24.8732
234.667	-23.079	-21.9232	-21.0971	-19.1944	-15.7042	-20.1996	2.88474		-23.5975	-23.6791	-18.5396	-19.7088	-13.9049	-19.886	4.05527		-18.8327	-20.4707	-18.1674	-20.0079	-24.4049	-20.3767	2.43085		-22.7583	-4.18232	-18.8737	-24.2294	-24.732	-18.9551	8.57171		-25.531	-8.8394	-18.4642	-17.1114	-21.9377	-18.3767	6.25365		-23.9263	-13.3309	-17.3039	-23.4287	-23.3852	-20.275	4.74337		-23.8323
235	-23.6271	-21.9015	-19.9421	-19.2385	-15.5801	-20.0578	3.0362		-23.8233	-23.8874	-20.0391	-18.6253	-14.7009	-20.2152	3.85582		-20.9936	-19.4833	-18.3726	-22.1082	-25.0995	-21.2114	2.59873		-22.132	-3.24406	-17.734	-23.838	-24.2192	-18.2335	8.766		-24.2013	-9.58727	-20.5241	-18.3977	-21.7045	-18.883	5.60323		-24.5912	-13.2097	-15.14	-23.1372	-23.3135	-19.8783	5.28095		-23.4708
235.333	-23.2525	-21.3487	-20.4401	-18.8436	-15.0356	-19.7841	3.096		-23.5912	-23.8399	-22.8835	-18.106	-14.2639	-20.5369	4.21322		-21.1173	-19.663	-18.3402	-19.9587	-24.1256	-20.641	2.18434		-21.9791	-2.91179	-17.5364	-23.9578	-24.4919	-18.1754	8.96087		-23.6945	-7.81086	-20.3682	-17.9394	-21.3234	-18.2273	6.17746		-23.6457	-12.1336	-14.9129	-21.9395	-22.9723	-19.1208	5.23882		-23.6634
235.667	-21.8241	-20.5217	-19.8489	-20.219	-15.0079	-19.4843	2.61063		-22.7898	-25.3948	-22.3968	-19.4721	-13.3666	-20.684	4.59819		-20.9197	-19.4292	-18.3733	-20.6242	-24.8699	-20.8433	2.4682		-22.2565	-4.25783	-16.7481	-25.0901	-24.5369	-18.5779	8.65827		-23.8239	-6.81325	-19.9372	-14.5598	-18.9357	-16.814	6.49022		-22.5648	-14.3125	-16.1906	-22.6928	-22.8514	-19.7224	4.13624		-23.7838
236	-22.1154	-21.4904	-19.5751	-19.3777	-15.1649	-19.5447	2.72058		-20.9574	-25.3653	-19.3948	-19.3539	-14.8807	-19.9904	3.76476		-20.0038	-19.9633	-18.7197	-20.991	-23.6857	-20.6727	1.86712		-22.191	-2.70641	-17.6587	-27.1469	-24.9244	-18.9255	9.73276		-24.1118	-8.1888	-17.3516	-13.3739	-17.9588	-16.197	5.89877		-23.7968	-14.6253	-16.3437	-22.0606	-21.7516	-19.7156	3.98689		-23.3408
236.333	-22.8696	-21.4517	-18.6332	-17.9053	-15.8382	-19.3396	2.81684		-20.8009	-23.9963	-19.6051	-20.7189	-14.2627	-19.8768	3.53995		-19.4851	-18.79	-21.0567	-21.7561	-24.4282	-21.1032	2.20528		-22.719	-0.497837	-18.5717	-24.8719	-25.6579	-18.4636	10.4129		-24.8018	-8.21134	-18.9794	-18.3401	-19.4995	-17.9664	6.0291		-23.8674	-13.7266	-15.3984	-22.2612	-22.2474	-19.5002	4.59353		-23.0105
236.667	-23.2319	-21.7387	-18.7937	-18.8566	-13.7414	-19.2725	3.63161		-21.4087	-23.8768	-22.4698	-21.829	-13.7276	-20.6624	3.98777		-20.345	-20.214	-21.8513	-20.4325	-24.967	-21.562	2.01567		-22.8155	-0.80634	-18.7291	-24.1448	-25.285	-18.3561	10.1185		-24.4102	-7.5483	-19.8623	-22.0455	-23.0616	-19.3856	6.82245		-22.8987	-13.8217	-14.3777	-21.4546	-22.8295	-19.0764	4.58368		-23.4161
237	-21.2175	-21.5441	-18.8798	-19.4873	-12.0891	-18.6436	3.83297		-22.6808	-23.7614	-21.0174	-20.7021	-13.5514	-20.3426	3.99562		-21.4612	-20.1909	-18.8243	-21.5466	-24.9131	-21.3872	2.26178		-23.4164	-2.84026	-18.4453	-25.0542	-26.3785	-19.2269	9.64091		-23.1021	-7.61723	-19.8757	-19.9097	-22.0991	-18.5208	6.2539		-23.4875	-13.8413	-16.7639	-21.7294	-21.3434	-19.4331	3.99225		-22.8638
237.333	-22.2422	-21.8873	-20.7753	-20.2847	-13.9369	-19.8253	3.38671		-22.463	-23.332	-19.2339	-19.7202	-11.685	-19.2868	4.59431		-20.5893	-18.9506	-18.3356	-22.3357	-23.5255	-20.7473	2.19719		-21.7615	-3.12081	-17.6507	-23.7212	-25.23	-18.2968	8.94742		-21.282	-7.71096	-21.0465	-15.9448	-22.0237	-17.6016	6.03195		-21.9174	-14.0125	-15.6042	-24.0629	-21.8042	-19.4802	4.3949		-21.8482
237.667	-23.6294	-22.0667	-21.5522	-19.7169	-15.1087	-20.4148	3.27864		-22.5051	-23.6183	-18.2055	-19.5532	-12.8078	-19.338	4.25216		-18.0865	-18.3975	-20.9131	-21.7162	-23.8052	-20.5837	2.38668		-20.2307	-2.27966	-19.4002	-23.8393	-25.3888	-18.2278	9.25336		-21.1808	-7.38158	-21.4447	-13.4891	-20.8024	-16.8597	6.2537		-20.3648	-12.8704	-16.9583	-22.9167	-24.3907	-19.5002	4.65707		-23.0232
238	-24.155	-21.7593	-21.5147	-20.4092	-13.113	-20.1902	4.1854		-22.0644	-24.0802	-19.6042	-20.7691	-11.6921	-19.642	4.74441		-20.5061	-18.5069	-20.311	-22.7698	-25.6684	-21.5524	2.75382		-21.7226	-3.82223	-19.5162	-23.3912	-25.8231	-18.8551	8.71459		-22.7826	-8.57521	-20.4635	-14.197	-19.8222	-17.1681	5.74655		-22.9024	-14.3759	-18.2287	-20.5512	-24.2755	-20.0667	3.92919		-24.3154
238.333	-25.178	-22.7878	-20.1717	-19.6122	-12.8064	-20.1112	4.6489		-22.0778	-23.971	-20.0034	-19.8591	-13.5144	-19.8851	3.94027		-20.9339	-19.4364	-18.3092	-22.2962	-25.612	-21.3176	2.83444		-22.7162	-3.79928	-18.2062	-25.787	-24.8015	-19.062	9.0167		-23.1267	-8.50743	-22.1823	-18.2792	-19.1133	-18.2418	5.8075		-23.6225	-12.6287	-18.6388	-21.2703	-24.1364	-20.0594	4.69088		-24.2747
238.667	-24.8476	-21.841	-19.719	-19.107	-13.8064	-19.8642	4.06305		-21.7151	-24.4594	-19.5039	-19.4992	-15.202	-20.0759	3.40282		-20.7438	-19.409	-19.008	-19.6913	-26.178	-21.006	2.96183		-22.2079	-3.3061	-19.0105	-25.3958	-24.774	-18.9389	9.09417		-22.4316	-6.62258	-20.2188	-18.7853	-19.4593	-17.5035	6.23542		-23.173	-12.611	-16.5557	-19.8902	-22.5393	-18.9538	4.40217		-23.4947
239	-23.3304	-21.1608	-19.2378	-18.512	-14.0867	-19.2655	3.44615		-23.2471	-24.8315	-19.8073	-19.9598	-15.098	-20.5887	3.74909		-20.2989	-18.053	-19.3638	-19.9842	-25.2014	-20.5802	2.72288		-22.6168	-3.16882	-21.1067	-23.7834	-25.0141	-19.1379	9.04295		-22.7696	-8.93747	-20.427	-15.9353	-21.1576	-17.8454	5.58755		-23.4428	-11.6008	-16.0989	-19.7088	-21.9505	-18.5604	4.7735		-23.236
239.333	-22.2708	-22.3841	-20.1901	-18.9659	-13.8806	-19.5383	3.47591		-22.6948	-24.2151	-20.842	-18.8138	-14.8953	-20.2922	3.63235		-19.905	-18.0795	-16.1676	-20.3863	-24.1087	-19.7294	2.96014		-22.8031	-1.90757	-20.6142	-24.1768	-24.2682	-18.754	9.53246		-23.8612	-8.93939	-22.4705	-15.8735	-21.7368	-18.5763	6.18989		-24.1275	-13.1447	-18.097	-21.4663	-21.8571	-19.7385	4.26936		-23.1774
239.667	-13.4628	-21.2293	-19.4036	-18.6903	-12.8478	-17.1268	3.7481		-17.5102	-20.8253	-19.8494	-17.9307	-11.5992	-17.543	3.59074		-19.1103	-20.0827	-16.6405	-19.9432	-16.7883	-18.513	1.68427		-21.3436	-1.56141	-19.0041	-22.6294	-15.4763	-16.003	8.51872		-21.2767	-7.82471	-20.3365	-19.6472	-10.4236	-15.9018	6.28159		-21.2484	-14.1042	-18.5833	-21.3931	-8.32997	-16.7318	5.54639		-14.6171
240	-8.56457	-17.7618	-18.3859	-14.5728	-10.288	-13.9146	4.38753		-8.00868	-17.151	-19.4484	-14.8113	-8.8142	-13.6467	5.06055		-18.0865	-17.4536	-19.2802	-20.5557	-9.63364	-17.0019	4.28637		-18.7548	-1.75333	-16.889	-21.1474	-9.81038	-13.671	7.89039		-19.5814	-7.47803	-21.6556	-18.941	-4.98513	-14.5282	7.69061		-18.2344	-12.9907	-13.719	-20.343	-5.61682	-14.1808	5.68716		-10.4086
240.333	-15.3802	-20.5168	-20.3958	-17.456	-12.0676	-17.1633	3.56813		-11.9378	-21.5753	-18.304	-17.0811	-11.0975	-15.9991	4.41864		-19.66	-17.7934	-18.6589	-21.5146	-15.8649	-18.6983	2.10388		-21.5025	-1.12858	-17.3626	-22.284	-16.3181	-15.7192	8.55116		-21.6027	-8.92073	-21.9225	-17.5751	-11.8557	-16.3753	5.82097		-21.8373	-12.7076	-12.8961	-22.989	-17.6426	-17.6145	4.82333		-18.5351
240.667	-23.422	-22.761	-20.1699	-20.8386	-13.7618	-20.1907	3.83402		-22.977	-24.3394	-16.9944	-19.4734	-13.9558	-19.548	4.25777		-19.3831	-18.9236	-19.4356	-21.1859	-23.8641	-20.5585	2.03937		-22.6995	-2.2691	-19.1024	-23.6545	-24.3897	-18.423	9.25565		-23.5177	-7.74884	-19.6069	-16.2681	-20.9351	-17.6153	6.10302		-23.0235	-12.9193	-17.5268	-23.6247	-23.6727	-20.1534	4.79333		-22.8195
241	-23.7855	-22.4827	-19.4343	-18.9077	-13.495	-19.621	3.98761		-22.3326	-24.8507	-17.0876	-19.4422	-12.6665	-19.2759	4.71492		-19.988	-20.4312	-17.3622	-22.5851	-22.7334	-20.62	2.20093		-22.4972	-4.42594	-18.1942	-26.0876	-24.5647	-19.1539	8.75164		-23.6379	-7.82109	-18.5503	-20.8132	-22.9304	-18.7506	6.42466		-23.1951	-13.0274	-17.4645	-22.8639	-23.8168	-20.0735	4.69033		-24.0512
241.333	-23.3235	-22.4479	-19.6507	-19.2744	-13.7337	-19.686	3.75699		-22.5132	-24.3598	-18.759	-20.2956	-13.2317	-19.8319	4.26086		-18.3438	-19.5993	-16.3025	-21.8881	-23.8971	-20.0062	2.97183		-23.9923	-5.45369	-18.487	-25.7442	-24.6836	-19.6722	8.42938		-23.9173	-7.14593	-20.1554	-14.792	-21.2023	-17.4426	6.64198		-23.8388	-12.5036	-18.4766	-21.6624	-22.9264	-19.8816	4.59646		-24.9241
241.667	-23.0084	-22.3044	-19.5172	-20.9153	-12.0875	-19.5666	4.39032		-23.1813	-24.9636	-18.975	-20.1164	-12.9028	-20.0278	4.6419		-19.6865	-19.5069	-16.9439	-20.1513	-25.177	-20.2931	3.00313		-23.5074	-4.14721	-18.205	-25.5721	-24.1883	-19.124	8.82593		-24.8188	-7.97724	-21.6697	-9.33323	-20.9153	-16.9429	7.72079		-24.4215	-13.0118	-21.3963	-22.1277	-23.3125	-20.854	4.53285		-25.2453
242	-23.0675	-22.7997	-19.6606	-20.1561	-13.4261	-19.822	3.88731		-23.5476	-24.6103	-20.69	-20.6323	-13.9543	-20.6869	4.15053		-20.6903	-21.4782	-18.2833	-20.4083	-23.9924	-20.9705	2.06188		-23.022	-2.78909	-17.6791	-23.8312	-26.3157	-18.7274	9.44991		-24.6203	-8.84242	-20.911	-9.88799	-19.666	-16.7855	7.02441		-24.2041	-13.0194	-19.1969	-21.6624	-21.9256	-20.0017	4.28719		-24.1258
242.333	-22.3658	-23.325	-19.9832	-18.6788	-15.5333	-19.9772	3.09627		-22.9354	-25.1226	-21.3663	-20.1582	-13.0848	-20.5335	4.55926		-20.7713	-20.1796	-17.5783	-23.15	-22.8689	-20.9096	2.26427		-23.101	-1.43321	-17.4328	-23.9042	-25.3363	-18.2415	9.86394		-23.98	-9.06799	-20.7695	-15.0582	-19.8439	-17.7439	5.80813		-24.1435	-12.1441	-18.326	-20.975	-22.367	-19.5911	4.67451		-24.2121
242.667	-23.2449	-21.1654	-20.0128	-18.5208	-14.8714	-19.5631	3.13941		-22.6793	-25.3844	-19.6712	-19.742	-13.5596	-20.2073	4.40481		-19.7724	-18.9066	-16.2881	-22.024	-24.9588	-20.39	3.27686		-22.9089	-3.10471	-17.5769	-24.2737	-25.0914	-18.5911	9.13847		-23.9091	-8.05206	-23.743	-22.4992	-22.042	-20.0491	6.75367		-24.0636	-13.8177	-19.4639	-20.0953	-20.7903	-19.6462	3.70905		-23.1175
243	-22.3419	-21.9998	-22.3212	-21.1642	-13.5997	-20.2854	3.76776		-23.2887	-25.0113	-19.2759	-19.313	-13.5836	-20.0945	4.41728		-19.0905	-19.5222	-17.4169	-20.6613	-25.0742	-20.353	2.88489		-22.5683	-3.73049	-19.7234	-24.5318	-24.6089	-19.0326	8.78164		-23.9284	-7.16865	-21.6456	-20.0809	-21.6155	-18.8878	6.69357		-23.4096	-13.5905	-14.2648	-21.5232	-23.2241	-19.2024	4.87684		-24.2235
243.333	-21.9035	-22.3121	-20.4652	-21.0815	-15.4022	-20.2329	2.79389		-23.1777	-24.8169	-19.8693	-18.1882	-13.1953	-19.8495	4.54946		-19.8446	-19.4342	-16.9597	-23.4425	-24.8455	-20.9053	3.1945		-22.6125	-3.55501	-18.9463	-22.5216	-26.8788	-18.9028	9.02816		-22.4231	-8.14168	-21.7526	-14.3192	-23.2847	-17.9842	6.56328		-22.8378	-13.6777	-14.2422	-21.0209	-24.2238	-19.2005	4.92097		-25.243
243.667	-22.9138	-21.8795	-20.7937	-20.3343	-14.7593	-20.1361	3.16768		-23.6469	-24.5283	-18.7757	-18.3639	-12.2298	-19.5089	4.92827		-19.8069	-20.7884	-17.9302	-22.8396	-24.1082	-21.0947	2.44399		-22.2017	-2.67193	-16.7007	-23.9306	-25.9237	-18.2857	9.3787		-23.0528	-9.91387	-20.4466	-10.9454	-21.7108	-17.2139	6.27193		-22.6315	-13.1805	-17.5612	-20.8445	-22.2328	-19.2901	3.95463		-24.6763
244	-21.819	-22.4353	-22.0231	-18.7958	-13.9598	-19.8066	3.57347		-22.5854	-23.9969	-20.902	-19.625	-10.8483	-19.5915	5.16076		-18.5629	-20.683	-17.2531	-20.6422	-24.5392	-20.3361	2.76263		-22.4147	-3.15363	-16.6805	-24.7987	-25.4339	-18.4963	9.24524		-24.285	-8.43675	-20.2498	-9.45448	-21.8454	-16.8543	7.37002		-23.2266	-13.1041	-17.1461	-20.0677	-21.7575	-19.0604	4.02455		-24.3179
244.333	-19.4093	-21.2452	-20.6599	-17.4185	-12.7644	-18.2995	3.42399		-22.6359	-23.7538	-21.5703	-18.847	-11.7425	-19.7099	4.81146		-19.5054	-18.6747	-18.4704	-21.9296	-24.4513	-20.6063	2.55146		-22.2989	-3.84944	-18.3876	-27.0753	-26.4934	-19.6209	9.48987		-22.7608	-7.2812	-20.1705	-10.3391	-23.4731	-16.805	7.47953		-23.8027	-12.3088	-17.3235	-22.3853	-22.257	-19.6154	4.76505		-23.8639
244.667	-18.1089	-22.1711	-19.2121	-18.9543	-11.6758	-18.0244	3.86597		-22.3951	-23.7412	-19.6592	-19.0226	-13.1846	-19.6005	4.07604		-19.574	-19.3106	-19.5181	-21.7995	-24.0528	-20.851	2.05741		-23.0385	-1.72181	-18.8749	-26.2332	-26.2367	-19.221	10.2385		-22.7442	-8.15161	-19.6845	-14.4227	-23.4228	-17.6852	6.40399		-24.2338	-12.5196	-12.9974	-23.6827	-22.2024	-19.1272	5.86347		-23.77
245	-20.7636	-22.1307	-20.1259	-19.1225	-13.8173	-19.192	3.19651		-23.7159	-24.1988	-21.104	-20.0007	-12.7832	-20.3605	4.58501		-19.4431	-20.3192	-16.7828	-21.5939	-25.7505	-20.7779	3.29186		-22.3248	-3.02548	-17.5284	-23.9452	-26.0885	-18.5825	9.24982		-23.859	-7.51788	-19.6521	-18.3263	-22.5912	-18.3893	6.46838		-23.8311	-13.8988	-15.1495	-22.4965	-23.202	-19.7156	4.78305		-23.0515
245.333	-22.7001	-22.5608	-21.0598	-18.8725	-12.7211	-19.5829	4.13384		-24.0027	-24.1467	-20.5388	-20.3456	-12.8963	-20.386	4.56464		-20.3114	-19.5898	-17.3809	-22.0579	-26.1526	-21.0985	3.2856		-22.5371	-4.41132	-18.2052	-24.2839	-27.4244	-19.3724	9.00235		-23.4038	-6.73238	-20	-16.7967	-21.5054	-17.6876	6.58422		-23.7931	-14.2447	-17.2091	-23.2624	-24.1866	-20.5392	4.52819		-23.3087
245.667	-24.4505	-22.4912	-19.8229	-17.7378	-12.9239	-19.4853	4.46957		-22.7456	-23.9698	-20.6583	-20.4565	-13.64	-20.2941	3.99865		-19.6506	-19.5343	-18.4745	-20.718	-23.7634	-20.4282	2.02661		-22.897	-1.34757	-19.7995	-23.7031	-26.3927	-18.828	10.0506		-23.1108	-8.23155	-19.9354	-16.4035	-22.3498	-18.0062	6.05718		-24.2711	-12.9338	-16.4922	-24.3905	-23.8233	-20.3822	5.33014		-25.0604
246	-25.4706	-20.88	-19.7642	-18.6068	-14.6423	-19.8728	3.91542		-23.1331	-24.4288	-21.0992	-19.9509	-14.9374	-20.7099	3.66577		-19.1271	-19.8259	-19.4014	-21.1107	-24.5544	-20.8039	2.23024		-23.3003	-1.75573	-21.1913	-22.667	-26.6675	-19.1164	9.90996		-22.7762	-7.39252	-20.5517	-18.7267	-21.7765	-18.2447	6.25164		-24.4937	-12.805	-15.0065	-22.4408	-23.4734	-19.6439	5.34521		-23.8812
246.333	-24.823	-21.8947	-21.4823	-20.2977	-14.7749	-20.6545	3.68431		-22.7193	-24.4756	-20.2005	-20.0499	-12.7631	-20.0417	4.46745		-19.6874	-20.4707	-20.075	-21.9649	-23.9084	-21.2213	1.73235		-23.2116	-7.4191	-21.2029	-25.1184	-26.5301	-20.6964	7.68857		-23.6208	-8.76169	-22.2535	-13.4466	-19.9791	-17.6123	6.3034		-23.8466	-14.8021	-15.4469	-21.7043	-24.4994	-20.0599	4.62806		-23.6864
246.667	-23.0653	-23.401	-20.2235	-19.9694	-15.9644	-20.5247	2.9968		-23.0657	-24.442	-20.5697	-20.4463	-11.7912	-20.063	4.92487		-20.2794	-20.2618	-16.9732	-20.8045	-23.1402	-20.2918	2.2017		-23.0343	-4.51004	-18.881	-25.058	-25.1254	-19.3218	8.65955		-22.3386	-9.78588	-21.7241	-9.1234	-22.2498	-17.0444	6.93636		-25.1164	-13.5017	-16.6686	-20.4563	-25.4728	-20.2431	5.22896		-24.6561
247	-22.5588	-22.1828	-19.9826	-17.0086	-14.1645	-19.1795	3.56889		-21.4249	-24.3413	-18.741	-18.4132	-13.7974	-19.3436	3.91467		-21.5582	-20.8696	-20.3955	-20.3076	-22.5058	-21.1273	0.916496		-22.4865	-1.65029	-17.4966	-23.7966	-26.1534	-18.3167	9.83962		-23.1216	-9.99742	-22.5619	-11.0569	-21.3013	-17.6078	6.50806		-25.5927	-12.0702	-15.4451	-22.1129	-22.6218	-19.5685	5.59721		-23.8647
247.333	-22.3791	-21.7926	-18.4536	-15.3612	-10.2286	-17.643	5.01215		-21.1476	-23.9026	-16.6892	-17.7453	-11.6451	-18.226	4.65459		-20.4988	-19.8197	-16.8937	-21.5545	-23.6071	-20.4748	2.46125		-23.256	0.121198	-17.1426	-24.686	-25.691	-18.1309	10.7297		-25.0295	-6.47307	-20.5655	-18.5508	-20.6227	-18.2483	6.99533		-24.7235	-11.4934	-14.5896	-21.0454	-22.5981	-18.89	5.60419		-23.2053
247.667	-22.8854	-22.8819	-19.9581	-17.8421	-13.2526	-19.364	4.02474		-22.7509	-25.0742	-18.8802	-20.6511	-14.3096	-20.3332	4.0871		-20.4216	-20.9845	-16.0311	-21.6225	-25.5111	-20.9142	3.38102		-23.2537	-1.93526	-17.8929	-23.7599	-26.1796	-18.6043	9.79727		-24.4057	-8.18237	-21.0015	-17.4787	-23.6827	-18.9502	6.6045		-24.6544	-13.4884	-14.1755	-21.9639	-24.1605	-19.6885	5.44683		-24.1195
248	-23.6931	-23.6895	-21.2803	-19.6331	-13.9315	-20.4455	4.02677		-24.1882	-25.8889	-21.6912	-20.6299	-15.0472	-21.4891	4.15094		-19.2668	-21.0889	-17.1901	-21.4375	-25.594	-20.9155	3.11401		-23.3466	-1.95954	-16.5848	-24.2358	-26.5238	-18.5301	9.97522		-23.9567	-7.96389	-21.9082	-13.5544	-23.9027	-18.2572	7.17208		-24.7035	-12.8416	-16.6862	-21.9539	-23.4783	-19.9327	5.00601		-23.7866
248.333	-23.8213	-22.4461	-21.0485	-20.5503	-13.7706	-20.3273	3.88129		-23.771	-24.6275	-19.9811	-19.908	-13.7509	-20.4077	4.2972		-19.5932	-20.5022	-19.7574	-20.5992	-25.5283	-21.1961	2.46197		-21.9258	-3.12337	-16.9887	-25.6526	-25.2834	-18.5948	9.32188		-23.6761	-8.30538	-20.0721	-16.0068	-18.8967	-17.3914	5.77543		-24.9585	-12.8986	-18.199	-21.4831	-23.6279	-20.2334	4.83087		-23.7666
248.667	-21.4874	-22.4064	-22.2023	-20.4721	-14.178	-20.1493	3.42276		-23.9341	-26.3555	-20.4448	-20.8022	-12.5359	-20.8145	5.22271		-20.4195	-19.8565	-19.3725	-21.3406	-24.9483	-21.1875	2.22615		-21.9164	-2.75888	-19.9136	-25.3054	-25.7529	-19.1294	9.46559		-25.8829	-7.8915	-17.3663	-14.7914	-19.1607	-17.0186	6.54886		-24.9213	-13.7913	-17.2912	-22.7396	-21.8782	-20.1243	4.5017		-23.4683
249	-21.8124	-22.4935	-23.4886	-21.1026	-15.0857	-20.7965	3.31158		-22.9714	-25.4198	-20.8631	-19.9869	-14.8475	-20.8177	3.94189		-20.3532	-20.0057	-17.5535	-20.6513	-25.6268	-20.8381	2.94465		-22.6287	-3.37713	-18.8065	-26.4271	-25.8484	-19.4176	9.46665		-24.9838	-8.19942	-18.6513	-16.4587	-20.6154	-17.7817	6.20941		-24.6414	-14.2429	-16.8701	-22.3278	-23.6359	-20.3436	4.54235		-24.5442
249.333	-25.3557	-22.3983	-21.775	-22.8823	-16.6134	-21.8049	3.20443		-24.4973	-23.9579	-22.3706	-21.2024	-15.326	-21.4708	3.67372		-21.0037	-18.5158	-18.8018	-18.971	-26.1658	-20.6916	3.21444		-22.6228	-4.49424	-19.0224	-24.7842	-25.5928	-19.3033	8.66031		-25.1232	-9.53322	-19.7833	-24.0755	-22.3424	-20.1715	6.28085		-23.9554	-13.4511	-18.913	-20.6879	-23.8838	-20.1782	4.33337		-24.2729
249.667	-19.4444	-22.358	-19.2618	-18.7402	-14.4824	-18.8574	2.82476		-20.5064	-23.39	-20.044	-16.9155	-13.141	-18.7994	3.90844		-22.3085	-17.4397	-17.4595	-19.357	-25.701	-20.4532	3.54355		-22.2166	1.40547	-18.0888	-24.2893	-24.3997	-17.5178	10.8824		-23.3112	-7.42951	-17.9308	-13.4939	-18.3504	-16.1032	5.9663		-23.816	-10.3508	-15.8095	-20.9787	-20.5168	-18.2944	5.28933		-23.3763
250	-14.2999	-19.795	-16.1581	-14.2818	-8.81774	-14.6705	3.96916		-14.7284	-20.8533	-16.537	-14.1798	-9.72125	-15.204	4.03198		-20.2863	-13.3828	-15.2553	-19.0156	-21.9244	-17.9729	3.55344		-20.8236	4.86008	-14.2203	-21.7822	-21.4861	-14.6904	11.3637		-20.6651	-0.947762	-15.0664	-9.64267	-13.6485	-11.9941	7.32994		-21.1306	-7.69377	-14.5806	-17.7961	-13.9285	-15.0259	5.00261		-22.3795
250.333	-19.8421	-21.2133	-19.4803	-16.4382	-12.6937	-17.9335	3.40894		-20.2549	-23.8956	-20.398	-19.6461	-13.952	-19.6293	3.58521		-20.0104	-18.2801	-19.6117	-20.2861	-23.6306	-20.3638	1.98181		-22.8671	0.484884	-18.342	-25.6793	-25.0552	-18.2917	10.8837		-23.5232	-4.11463	-18.9852	-11.2942	-17.3701	-15.0575	7.52249		-22.7437	-12.0949	-19.6112	-21.8807	-19.456	-19.1573	4.19678		-24.1053
250.667	-24.7079	-23.1195	-21.8846	-18.9452	-15.8686	-20.9051	3.51892		-23.73	-25.6466	-21.7026	-19.1663	-16.1733	-21.2837	3.73477		-21.0556	-20.1722	-21.3882	-20.6306	-24.9962	-21.6486	1.92623		-22.6105	-2.97974	-18.8978	-25.0999	-24.8646	-18.8905	9.23631		-24.4241	-7.20786	-21.9293	-17.7272	-22.6157	-18.7809	6.91935		-23.719	-14.4388	-19.0947	-20.5655	-22.6867	-20.1009	3.64229		-25.1477
251	-25.7227	-22.3846	-22.7799	-19.1727	-15.8837	-21.1887	3.76585		-23.4761	-25.2384	-20.6722	-19.5023	-14.7087	-20.7196	4.0507		-19.9084	-19.7787	-19.4413	-20.9192	-26.4543	-21.3004	2.93332		-22.8157	-2.00833	-18.1555	-24.9155	-24.1301	-18.405	9.53325		-24.5211	-8.16236	-22.0223	-20.0319	-21.7837	-19.3043	6.43083		-23.9088	-12.8512	-17.0384	-18.9397	-23.3021	-19.208	4.58387		-26.1604
251.333	-25.8852	-22.777	-21.2226	-19.2607	-14.943	-20.8177	4.08102		-21.4863	-24.8087	-20.6786	-21.0174	-13.7061	-20.3394	4.05785		-19.8525	-20.6491	-20.4899	-19.7678	-25.105	-21.1729	2.23159		-23.0684	-0.644797	-20.7533	-25.5998	-26.1915	-19.2516	10.6243		-24.0136	-7.79982	-20.9717	-13.588	-21.0964	-17.4939	6.64849		-24.1938	-11.7322	-18.5957	-20.2813	-23.017	-19.564	4.90273		-24.6621
251.667	-24.6334	-22.081	-20.7752	-19.0519	-13.2326	-19.9548	4.2745		-21.5928	-24.7181	-20.5783	-20.0898	-13.5508	-20.106	4.08279		-20.6897	-20.128	-21.4662	-21.5396	-23.9491	-21.5545	1.45988		-23.0752	-1.99915	-20.5764	-23.7608	-25.0016	-18.8826	9.57518		-23.9093	-9.4524	-22.8693	-14.4943	-20.15	-18.1751	6.09202		-25.3001	-11.9548	-17.0938	-21.0558	-24.1237	-19.9057	5.46211		-23.8184
252	-24.738	-22.4071	-20.504	-19.6467	-14.5993	-20.379	3.77725		-24.0439	-24.5957	-19.6421	-19.4272	-15.6175	-20.6653	3.70549		-20.9712	-21.5897	-20.2854	-23.7743	-25.7014	-22.4644	2.23256		-24.6752	-0.8265	-21.1941	-23.7445	-24.9571	-19.0795	10.311		-24.2363	-9.80088	-21.7106	-21.1962	-21.7803	-19.7449	5.68263		-24.8453	-13.2367	-17.8075	-22.3751	-22.9944	-20.2518	4.69886		-23.9638
252.333	-23.2355	-22.6777	-22.2882	-19.3411	-15.2919	-20.5669	3.31167		-23.9328	-24.8012	-19.5447	-17.8188	-14.8415	-20.1878	4.18083		-21.0164	-22.4091	-19.5697	-22.0356	-24.7594	-21.9581	1.91362		-23.7327	0.0914469	-22.2656	-25.7956	-25.0125	-19.343	10.9463		-24.3494	-9.48616	-21.0632	-23.0257	-22.4833	-20.0816	6.03898		-23.4562	-12.1072	-18.3558	-23.3409	-24.2095	-20.2939	5.13309		-24.2201
252.667	-20.9253	-23.5508	-22.4684	-16.1916	-11.359	-18.899	5.06623		-22.82	-24.8684	-18.9233	-16.1586	-13.3602	-19.2261	4.70806		-20.7637	-20.4541	-20.0169	-19.5414	-24.1647	-20.9882	1.83457		-23.272	0.191804	-18.8697	-22.0868	-24.2039	-17.6481	10.1743		-25.2487	-5.15201	-20.5429	-19.5354	-21.1042	-18.3167	7.67421		-24.1717	-11.0416	-17.0048	-21.9177	-22.213	-19.2698	5.30416		-23.2168
253	-21.6278	-22.5934	-21.6032	-16.9214	-13.8214	-19.3134	3.78291		-23.557	-24.9046	-18.0007	-18.4129	-13.1554	-19.6061	4.72485		-20.6571	-19.4119	-17.5027	-20.8068	-24.911	-20.6579	2.72115		-23.0302	0.333679	-18.772	-23.4128	-25.1996	-18.0162	10.5256		-24.9423	-6.96984	-20.3764	-15.4343	-23.3443	-18.2134	7.253		-24.0811	-12.9831	-15.2711	-22.9643	-23.1354	-19.687	5.1571		-24.1702
253.333	-24.4463	-22.7268	-20.688	-18.4353	-14.6896	-20.1972	3.81225		-24.1241	-24.0791	-18.1873	-18.6184	-13.7708	-19.7559	4.39737		-21.973	-19.6127	-18.1516	-22.2656	-24.6285	-21.3263	2.511		-22.7673	-3.44775	-17.7258	-25.2232	-26.0369	-19.0402	9.29955		-24.5315	-8.54649	-21.5986	-17.5726	-22.3004	-18.9099	6.31498		-24.4951	-14.2894	-15.365	-23.9222	-21.9789	-20.0101	4.83735		-24.2265
253.667	-25.2995	-22.7957	-20.6997	-19.2444	-13.9596	-20.3998	4.2617		-23.845	-24.2459	-19.2276	-19.4511	-15.035	-20.3609	3.79834		-20.3574	-21.1436	-19.3351	-21.788	-24.4415	-21.4131	1.92463		-21.863	-4.649	-19.2636	-24.8857	-26.7159	-19.4754	8.76447		-25.1342	-8.63665	-19.3027	-14.8578	-24.6993	-18.5261	6.95766		-24.8868	-13.5038	-15.5974	-23.6394	-24.0574	-20.337	5.35268		-26.6176
254	-23.1054	-23.9083	-19.9444	-19.1746	-12.7271	-19.772	4.4226		-23.0473	-24.6884	-21.5949	-18.7848	-13.2761	-20.2783	4.47525		-21.2881	-21.797	-21.8672	-22.1332	-24.2778	-22.2726	1.1619		-23.1914	-4.48253	-19.264	-25.9399	-26.6929	-19.9141	9.10438		-24.5502	-7.11535	-20.7356	-13.1616	-23.5948	-17.8315	7.47385		-24.6879	-13.201	-16.7091	-23.714	-23.8657	-20.4356	5.16773		-25.4212
254.333	-23.2387	-22.0111	-20.4812	-19.2394	-15.8846	-20.171	2.83435		-22.3591	-24.4835	-22.43	-19.1635	-13.653	-20.4178	4.23331		-22.2608	-21.5067	-21.2937	-21.7517	-24.7426	-22.3111	1.40623		-24.1443	-1.87526	-19.8506	-25.0125	-26.4728	-19.4711	10.1406		-23.1041	-8.28509	-22.5815	-15.8275	-23.3684	-18.6333	6.57562		-24.6825	-12.9806	-19.0445	-22.7306	-24.2487	-20.7374	4.87082		-23.8421
254.667	-22.5888	-23.4943	-22.8401	-19.1805	-14.46	-20.5128	3.77582		-22.9168	-25.3685	-20.481	-20.5059	-15.0275	-20.8599	3.83552		-21.4064	-19.6396	-20.1362	-21.8866	-26.2168	-21.8571	2.60241		-23.192	-0.660929	-20.8251	-24.9899	-27.3268	-19.3989	10.7429		-23.2408	-7.73491	-22.7103	-18.1169	-23.2196	-19.0045	6.65653		-24.0103	-12.8736	-19.6294	-21.7874	-24.2008	-20.5003	4.65282		-24.3965
255	-23.1969	-23.4986	-22.5874	-19.9747	-14.0405	-20.6596	3.95274		-23.7774	-25.4684	-19.6593	-19.4969	-15.5495	-20.7903	3.91233		-21.9965	-20.6942	-19.217	-21.0933	-25.1552	-21.6312	2.21062		-22.4891	-0.772257	-20.1255	-24.8307	-26.692	-18.9819	10.4744		-23.8481	-7.65508	-23.2486	-13.5569	-22.4055	-18.1428	7.20785		-23.6453	-13.0763	-20.8365	-22.9868	-23.0887	-20.7267	4.40869		-25.0775
255.333	-21.9241	-22.7736	-22.0102	-19.4528	-16.7152	-20.5752	2.49356		-21.8345	-25.6999	-20.3626	-20.2613	-15.2355	-20.6788	3.75669		-22.4584	-19.8575	-19.3127	-20.7957	-24.7653	-21.4379	2.21017		-22.1281	-2.57739	-20.5169	-26.1159	-25.4003	-19.3477	9.6538		-24.7176	-7.0649	-24.2373	-14.2535	-23.4786	-18.7504	7.82374		-24.4852	-11.7675	-19.7532	-21.8822	-22.2966	-20.037	4.91842		-23.9548
255.667	-20.9108	-22.1958	-22.2452	-19.7425	-17.2118	-20.4612	2.08978		-21.624	-23.4068	-19.9091	-20.1455	-14.7325	-19.9636	3.24086		-20.5365	-19.8872	-20.03	-22.1425	-27.2417	-21.9676	3.08126		-22.4567	-3.86515	-19.7144	-24.848	-25.6803	-19.3129	8.94231		-24.5733	-6.83709	-20.396	-17.7288	-22.8503	-18.4771	7.00037		-24.5402	-12.145	-16.4245	-22.9001	-22.7125	-19.7444	5.25692		-23.7308
256	-20.7476	-20.6447	-20.8244	-17.4671	-17.1711	-19.371	1.87709		-21.3805	-23.9003	-21.0499	-21.0535	-15.1994	-20.5167	3.20316		-21.902	-21.6842	-20.2805	-22.0053	-26.409	-22.4562	2.31648		-22.2991	-2.92616	-20.6578	-24.6271	-25.9329	-19.2886	9.37168		-24.1176	-7.92443	-20.6437	-16.9772	-23.1959	-18.5718	6.56392		-23.8277	-13.4022	-17.2806	-22.9177	-25.6778	-20.6212	5.10878		-24.1796
256.333	-22.2002	-23.821	-20.875	-18.7979	-16.607	-20.4602	2.83308		-23.2789	-24.2539	-20.1821	-20.6964	-15.4368	-20.7696	3.43606		-21.1746	-21.499	-20.103	-22.4331	-26.5196	-22.3458	2.47727		-23.4844	-4.30599	-21.3468	-23.4507	-25.4871	-19.615	8.68233		-24.4652	-9.68212	-23.4904	-22.4227	-22.5158	-20.5152	6.11251		-24.3155	-13.475	-16.2956	-21.3915	-23.3667	-19.7689	4.68845		-23.7553
256.667	-23.0974	-23.6957	-22.3266	-20.6748	-16.19	-21.1969	3.01968		-23.5084	-26.1565	-20.7756	-19.6156	-16.1316	-21.2375	3.81665		-19.6135	-20.3105	-20.4462	-22.3393	-26.2966	-21.8012	2.70841		-23.0965	-3.23172	-20.0325	-24.5991	-24.3276	-19.0575	9.03055		-23.8816	-7.28759	-22.8578	-20.7515	-22.528	-19.4613	6.89825		-24.2103	-13.4482	-16.7698	-21.2159	-24.5759	-20.044	4.83465		-24.1208
257	-23.4965	-23.8095	-21.5143	-20.8109	-17.411	-21.4084	2.57262		-23.7625	-27.1042	-21.1878	-19.7968	-15.7136	-21.513	4.27218		-19.4106	-19.956	-20.1211	-23.2433	-24.793	-21.5048	2.37348		-22.7592	-3.49092	-20.041	-24.5754	-24.9079	-19.1549	8.96682		-22.6192	-7.90466	-20.3966	-20.9343	-22.9638	-18.9637	6.27698		-22.9025	-13.6576	-17.9135	-21.9871	-23.6427	-20.0207	4.18985		-24.2029
257.333	-23.8343	-23.5611	-21.7287	-19.9902	-15.3407	-20.891	3.46812		-25.786	-25.234	-21.2014	-18.9777	-15.345	-21.3088	4.37221		-18.6769	-19.6616	-17.9242	-23.7901	-25.1215	-21.0349	3.21769		-19.7222	-4.36682	-19.7747	-22.8324	-25.3723	-18.4137	8.19797		-21.1866	-8.14875	-20.0955	-21.0039	-23.3284	-18.7526	6.04515		-20.5207	-12.1303	-18.5696	-22.9062	-24.2597	-19.6773	4.75185		-24.7752
257.667	-23.8607	-22.8636	-22.6833	-18.8152	-13.5251	-20.3496	4.27263		-24.5046	-24.7891	-22.2034	-19.9262	-13.8123	-21.0471	4.497		-20.6616	-20.9858	-18.9468	-21.8474	-26.152	-21.7187	2.69299		-21.3133	-1.04507	-19.1443	-22.0925	-26.0377	-17.9266	9.76067		-24.2435	-8.73398	-21.853	-19.5942	-23.3106	-19.547	6.2941		-23.9801	-13.4051	-20.3234	-21.5679	-24.0588	-20.6671	4.3631		-25.2939
258	-23.2856	-22.5382	-21.0192	-19.1009	-15.7792	-20.3446	3.01274		-23.4032	-25.0116	-21.9137	-18.2901	-14.2063	-20.565	4.33747		-22.7897	-20.2143	-17.7145	-20.9514	-26.1262	-21.5592	3.13574		-23.0356	-1.32474	-19.5134	-22.9424	-27.0445	-18.7721	10.1114		-23.9351	-7.96393	-20.4331	-22.0451	-23.1783	-19.5111	6.5884		-25.2753	-11.7929	-20.8523	-21.7588	-24.4551	-20.8269	5.37201		-25.8946
258.333	-22.2109	-23.062	-20.774	-19.0297	-16.8023	-20.3758	2.51615		-22.9978	-25.904	-21.3219	-18.8624	-13.5151	-20.5202	4.67936		-21.0662	-19.5339	-16.3225	-20.2202	-25.542	-20.5369	3.3241		-22.6749	-2.0611	-18.658	-24.0905	-25.9406	-18.685	9.67131		-24.2769	-7.37679	-21.4769	-19.1474	-21.5018	-18.7559	6.61556		-25.5196	-11.2618	-17.825	-20.8191	-23.4206	-19.7692	5.56009		-24.1918
258.667	-20.7795	-23.0114	-21.9491	-19.4704	-14.486	-19.9393	3.32194		-24.1808	-24.2574	-22.1107	-19.5139	-14.2327	-20.8591	4.17934		-20.8293	-20.1834	-19.5051	-21.3421	-25.4448	-21.4609	2.33143		-23.1205	-2.0383	-19.7616	-25.0891	-25.7191	-19.1457	9.84092		-24.3152	-8.27808	-21.7947	-16.1252	-23.1323	-18.7291	6.63316		-25.2333	-13.1721	-16.8615	-20.965	-23.9943	-20.0452	5.01828		-25.4615
259	-20.3231	-22.2055	-21.306	-20.6068	-15.5547	-19.9992	2.58856		-24.4289	-24.9772	-21.3192	-18.2307	-14.9009	-20.7714	4.25101		-20.8791	-22.358	-18.5515	-20.191	-24.4857	-21.2931	2.24883		-24.3954	-2.03639	-18.58	-23.1603	-26.818	-18.998	9.94335		-26.0754	-8.17511	-21.0246	-13.8283	-23.8333	-18.5873	7.4262		-25.017	-12.2839	-15.4405	-22.5128	-24.414	-19.9336	5.72873		-26.5981
259.333	-22.6511	-22.1178	-20.7298	-20.6479	-14.4649	-20.1223	3.27982		-23.203	-25.1446	-21.9216	-17.9438	-13.6929	-20.3812	4.57434		-22.8531	-22.6421	-19.657	-21.6041	-25.9463	-22.5405	2.28576		-23.9995	-1.80731	-18.3458	-22.8347	-27.9217	-18.9818	10.1896		-24.5189	-8.33445	-21.3062	-13.721	-23.3415	-18.2444	6.95329		-25.087	-12.3788	-16.9847	-22.4382	-23.7805	-20.1339	5.31976		-26.8243
259.667	-24.5583	-24.3628	-21.1627	-20.1041	-16.5769	-21.353	3.3068		-24.0261	-25.4509	-22.0152	-18.087	-14.0628	-20.7284	4.64328		-20.6495	-22.086	-20.2352	-23.636	-26.2311	-22.5676	2.44508		-23.5044	-1.91363	-17.3168	-25.4068	-26.453	-18.9189	10.1443		-24.7681	-7.12613	-21.5659	-16.6682	-23.3108	-18.6878	7.14802		-24.0664	-11.9774	-18.957	-25.0211	-22.782	-20.5608	5.32366		-25.0611
260	-24.0619	-24.6833	-22.5395	-17.2602	-15.6592	-20.8408	4.11388		-24.6705	-24.9682	-22.3638	-17.9397	-15.2288	-21.0342	4.29376		-20.8416	-20.5276	-20.1155	-21.0933	-26.5551	-21.8266	2.66844		-22.9044	-3.75338	-19.1481	-26.3724	-25.5228	-19.5402	9.26238		-24.544	-7.16523	-21.0384	-21.6904	-22.2771	-19.343	6.93438		-24.5257	-11.7633	-20.5238	-23.4233	-24.7263	-20.9925	5.42524		-23.9859
260.333	-23.1566	-23.2105	-22.3323	-17.4265	-14.627	-20.1506	3.90798		-24.6613	-24.9033	-22.7155	-17.9439	-17.032	-21.4512	3.72997		-22.4134	-20.7044	-19.9234	-19.964	-25.3403	-21.6691	2.28677		-23.7782	-2.30039	-19.9101	-23.4576	-25.3543	-18.9601	9.52335		-24.5828	-7.1439	-19.3834	-17.2554	-22.2329	-18.1197	6.73615		-24.803	-12.8227	-13.7024	-25.1234	-23.9732	-20.0849	6.24984		-23.3445
260.667	-23.1065	-22.4497	-19.7675	-19.0035	-14.1063	-19.6867	3.56873		-22.6874	-24.5438	-22.2148	-18.9658	-16.9573	-21.0738	3.05513		-22.1482	-22.5169	-18.7846	-20.6989	-26.4896	-22.1277	2.84586		-23.4657	-0.0850493	-19.8885	-23.3354	-25.8982	-18.5346	10.5333		-23.8937	-6.59845	-19.0945	-15.5329	-22.7942	-17.5828	6.96652		-24.2912	-13.5267	-13.0345	-23.7957	-24.4851	-19.8267	5.9835		-24.1801
261	-23.2791	-21.2847	-21.4352	-19.7838	-13.7816	-19.9129	3.64485		-23.802	-25.121	-22.3847	-17.4001	-15.082	-20.758	4.31397		-21.9915	-20.6562	-20.3339	-20.5285	-26.1413	-21.9303	2.443		-23.5838	-2.58712	-19.3057	-22.199	-25.8649	-18.7081	9.31964		-24.3467	-6.30725	-20.8468	-14.3453	-23.0746	-17.7841	7.483		-25.2036	-13.6586	-14.5407	-23.483	-24.3218	-20.2415	5.64825		-24.07
261.333	-23.6307	-22.807	-21.0971	-16.506	-14.1047	-19.6291	4.13942		-23.1645	-25.1512	-22.2436	-18.9874	-13.7804	-20.6654	4.44627		-22.2214	-20.781	-18.8491	-20.987	-25.1304	-21.5938	2.31642		-23.4237	-1.4316	-19.4793	-23.8893	-26.4679	-18.9384	10.1008		-24.4389	-6.90277	-21.2135	-13.1697	-23.8465	-17.9143	7.6225		-24.9001	-13.2863	-18.8178	-23.6238	-24.9327	-21.1121	5.04387		-24.7872
261.667	-24.2889	-23.5084	-19.5084	-18.7028	-15.4696	-20.2956	3.63027		-23.32	-25.019	-22.7964	-19.1025	-11.7088	-20.3893	5.31091		-21.9392	-21.6612	-18.1542	-23.6935	-25.1175	-22.1131	2.61876		-22.6004	-2.57772	-19.4805	-24.4613	-25.9629	-19.0166	9.50253		-24.7205	-7.56834	-20.9729	-12.7652	-22.4948	-17.7043	7.24555		-24.903	-12.9489	-17.8989	-22.289	-25.2922	-20.6664	5.22489		-23.7354
262	-24.2664	-23.0052	-20.5225	-19.8335	-14.6102	-20.4476	3.72769		-23.9143	-25.6462	-20.5821	-18.9522	-12.5561	-20.3302	5.08687		-23.9949	-21.6098	-19.9141	-22.8579	-25.7477	-22.8249	2.22836		-24.1451	-2.32648	-21.2072	-23.3545	-25.8822	-19.3831	9.68172		-23.3775	-6.54966	-23.5679	-17.8793	-23.1119	-18.8973	7.29983		-24.7219	-12.7662	-16.4723	-22.0552	-24.1165	-20.0264	5.20179		-24.5466
262.333	-21.2738	-23.0883	-21.7581	-19.2367	-13.6742	-19.8062	3.6967		-23.9121	-26.238	-19.967	-20.3794	-14.6893	-21.0372	4.39283		-24.2365	-21.7825	-20.9439	-23.6838	-25.7797	-23.2853	1.93819		-24.0972	-1.19956	-21.3589	-23.2334	-26.2997	-19.2378	10.2387		-23.1396	-6.59925	-21.3302	-17.9272	-22.0548	-18.2102	6.77695		-24.2852	-14.4885	-16.8732	-22.6538	-23.0266	-20.2655	4.3118		-24.3326
262.667	-22.2682	-23.1571	-22.2237	-19.1321	-14.5592	-20.2681	3.5374		-23.5225	-25.5469	-19.8326	-20.1643	-14.3962	-20.6925	4.2496		-20.8089	-19.7306	-20.3398	-21.942	-25.6286	-21.69	2.346		-23.2252	-5.7033	-21.3579	-22.7087	-25.3855	-19.6761	7.94446		-22.8951	-7.07212	-21.8353	-17.4634	-21.6521	-18.1836	6.5488		-25.1708	-13.8704	-16.9667	-20.8975	-24.9462	-20.3703	4.95215		-25.2816
263	-24.7768	-23.3694	-21.0102	-17.7776	-13.6167	-20.1101	4.49488		-22.6503	-25.4024	-21.2835	-19.7093	-15.5083	-20.9108	3.67319		-20.1857	-20.1782	-20.803	-20.6465	-25.372	-21.4371	2.21703		-23.5502	-1.50227	-20.3717	-24.0707	-26.4219	-19.1833	10.1166		-23.5948	-8.34179	-21.3193	-19.6383	-23.4402	-19.2669	6.32169		-25.1975	-13.5623	-14.6784	-20.8557	-24.789	-19.8166	5.48354		-27.4069
263.333	-24.0037	-22.7386	-19.5975	-19.3532	-13.8361	-19.9058	3.93891		-23.3039	-25.1002	-22.6315	-20.7013	-15.1369	-21.3748	3.82572		-20.9499	-19.837	-20.8978	-21.4608	-25.7275	-21.7746	2.28732		-23.7824	-1.03818	-18.5305	-24.458	-26.4884	-18.8595	10.3861		-25	-7.59508	-20.0854	-15.6508	-22.4362	-18.1535	6.83176		-26.1957	-13.1699	-19.5307	-21.7001	-24.4828	-21.0158	5.07652		-26.0478
263.667	-23.2939	-23.0871	-21.6332	-20.6492	-14.3539	-20.6035	3.6581		-24.6748	-25.2173	-23.4647	-19.708	-13.2029	-21.2536	4.98766		-21.4604	-20.3627	-21.9206	-25.537	-25.3469	-22.9255	2.36684		-25.2644	-1.90152	-20.3849	-22.7547	-26.0212	-19.2654	9.95694		-25.5958	-4.98152	-23.2499	-12.0072	-22.2959	-17.6261	8.78076		-24.945	-12.5023	-20.9531	-21.2928	-23.1751	-20.5737	4.78759		-24.4915
264	-22.532	-23.4185	-20.9578	-20.6288	-15.0078	-20.509	3.28013		-23.1053	-25.1709	-22.9448	-19.7993	-14.9648	-21.197	3.9775		-21.8015	-21.5397	-21.1027	-20.7006	-24.9803	-22.025	1.70472		-24.9191	-3.76398	-21.6275	-24.1312	-25.9705	-20.0825	9.26194		-25.0627	-4.52846	-22.1924	-13.0283	-21.1792	-17.1982	8.37482		-24.7218	-12.2908	-20.9926	-22.0487	-22.1239	-20.4355	4.75585		-24.6442
264.333	-23.5574	-22.4248	-20.3403	-19.448	-15.4684	-20.2478	3.12983		-23.5369	-25.1982	-21.2798	-19.6125	-14.8156	-20.8886	4.00778		-21.659	-21.8707	-17.6821	-20.5434	-24.7073	-21.2925	2.53601		-24.0852	-2.36523	-20.6342	-24.9556	-25.9759	-19.6032	9.84326		-25.2077	-6.40355	-21.8057	-18.9312	-21.28	-18.7256	7.24404		-24.3706	-11.9815	-21.3458	-22.3837	-23.4017	-20.6967	5.00091		-24.9855
264.667	-25.232	-22.972	-21.4212	-19.3042	-14.7145	-20.7288	3.99973		-23.9369	-25.4691	-20.2865	-18.6532	-13.7791	-20.425	4.61259		-22.5589	-21.1916	-17.981	-23.0824	-25.1599	-21.9948	2.65869		-23.7767	-2.82576	-20.8877	-24.3311	-26.688	-19.7018	9.65724		-25.3814	-6.68799	-23.265	-12.4198	-21.4485	-17.8405	7.95409		-24.0832	-12.7167	-19.3068	-21.8928	-23.1029	-20.2205	4.55978		-24.6029
265	-23.5442	-23.3685	-20.8807	-18.534	-14.8338	-20.2322	3.64874		-24.1701	-24.8872	-18.9661	-18.6151	-13.5522	-20.0381	4.63219		-21.6123	-20.1733	-20.8605	-22.1418	-25.5123	-22.06	2.06906		-23.1796	-2.78711	-20.9202	-24.5609	-27.2223	-19.734	9.74487		-26.8133	-6.71069	-23.8264	-10.4298	-24.2984	-18.4157	9.15401		-24.6704	-13.9707	-17.471	-23.1792	-24.4328	-20.7448	4.78393		-24.2728
265.333	-23.3097	-23.3023	-20.8223	-18.624	-13.8016	-19.972	3.96374		-24.7347	-26.2067	-19.6012	-19.3261	-16.0387	-21.1815	4.19124		-22.1683	-22.0008	-22.6955	-21.9993	-27.068	-23.1864	2.18856		-24.1773	-4.08417	-19.7724	-24.3255	-26.3845	-19.7488	9.08257		-26.4718	-6.76394	-23.663	-13.3829	-23.7018	-18.7967	8.37771		-25.018	-12.9611	-17.8872	-23.8417	-22.6422	-20.47	4.99564		-24.1278
265.667	-23.3398	-23.8822	-20.1231	-19.8875	-13.4852	-20.1436	4.14104		-24.2042	-25.3839	-19.007	-19.616	-14.7186	-20.586	4.30035		-22.9454	-22.3562	-22.0283	-21.1172	-26.651	-23.0196	2.13511		-23.4644	-2.73649	-19.9081	-24.8653	-25.5644	-19.3078	9.5168		-25.446	-7.77975	-22.1264	-16.9547	-22.1093	-18.8832	6.91016		-25.5554	-13.6553	-16.8376	-22.8485	-24.1243	-20.6042	5.10923		-24.0646
266	-24.0604	-23.339	-19.7084	-18.3627	-15.6052	-20.2151	3.51727		-24.1114	-26.2319	-18.2569	-19.9453	-13.4708	-20.4032	5.01494		-23.6131	-23.142	-21.3723	-22.2405	-26.8346	-23.4405	2.08303		-23.6062	-3.68661	-20.4273	-24.5077	-25.6699	-19.5795	9.09529		-24.7514	-8.44343	-22.0028	-15.3279	-22.3016	-18.5654	6.65165		-25.4744	-14.2308	-19.0977	-23.3752	-25.8448	-21.6046	4.91801		-23.2355
266.333	-25.0153	-22.206	-20.2248	-18.8491	-14.2109	-20.1012	4.02672		-24.4076	-25.6288	-19.2579	-19.1588	-15.3368	-20.758	4.22024		-22.0453	-20.9392	-22.3657	-22.0903	-26.4472	-22.7775	2.12271		-23.9146	-2.58028	-21.4426	-24.6389	-26.0233	-19.7199	9.72444		-25.8172	-8.25356	-22.7803	-12.278	-21.264	-18.0786	7.45515		-24.8072	-13.3859	-18.2638	-22.6301	-23.806	-20.5786	4.73282		-24.3791
266.667	-22.6529	-22.6009	-20.6693	-19.8774	-14.4553	-20.0511	3.35397		-23.1783	-25.7644	-19.9612	-19.7467	-16.125	-20.9551	3.66912		-21.8403	-21.4006	-20.2029	-22.1852	-24.3246	-21.9907	1.50433		-24.1063	-1.12012	-20.1115	-25.5663	-26.0942	-19.3997	10.4839		-26.1365	-7.53885	-18.8215	-12.7023	-21.0022	-17.2403	7.25442		-24.9718	-12.5179	-15.8175	-22.824	-22.8822	-19.8027	5.34512		-24.2392
267	-21.8159	-23.6969	-21.88	-17.0769	-15.2429	-19.9425	3.59364		-24.3559	-24.7586	-21.2789	-18.7084	-15.5172	-20.9238	3.89714		-21.0041	-21.9293	-19.9882	-22.8664	-25.3632	-22.2302	2.05186		-24.9279	-0.929202	-20.7246	-25.6872	-25.1494	-19.4837	10.5597		-26.0283	-7.28137	-18.5152	-16.3554	-21.9615	-18.0284	7.03566		-24.9367	-13.118	-16.1608	-23.9814	-22.9233	-20.2241	5.25874		-25.0486
267.333	-24.3454	-24.4028	-22.8658	-17.229	-15.3749	-20.8436	4.24238		-24.2553	-25.1882	-19.2293	-19.4326	-14.1574	-20.4526	4.44555		-22.176	-19.9908	-18.1802	-23.2567	-25.3317	-21.7871	2.78888		-23.9379	-4.58416	-20.48	-23.8324	-23.5271	-19.2723	8.33465		-24.3589	-8.06057	-21.519	-22.4446	-23.4438	-19.9654	6.73957		-25.4228	-14.5395	-16.8647	-22.5692	-25.4549	-20.9702	5.01755		-25.084
267.667	-24.2245	-23.8084	-22.6566	-18.8466	-14.8493	-20.8771	3.98186		-24.3426	-25.3693	-19.8733	-18.6647	-13.9049	-20.431	4.62893		-21.6715	-21.2965	-20.0283	-23.112	-27.1136	-22.6444	2.72947		-23.5399	-3.39375	-20.7486	-23.3648	-24.0636	-19.0221	8.83051		-24.0272	-6.91811	-23.9071	-25.5763	-22.417	-20.5691	7.7126		-25.338	-13.365	-15.2321	-23.6759	-23.7885	-20.2799	5.53904		-23.9496
268	-23.4243	-23.3689	-21.4897	-18.6201	-14.7266	-20.3259	3.69039		-23.993	-25.5242	-20.1562	-19.0061	-15.1392	-20.7637	4.12868		-22.0855	-21.3287	-21.0751	-22.4849	-25.6219	-22.5192	1.82477		-23.1755	-2.7599	-20.8074	-24.3721	-25.3682	-19.2966	9.39968		-24.8138	-7.88393	-24.6247	-20.1981	-22.6179	-20.0277	7.04004		-25.2406	-12.9999	-17.5726	-21.1634	-24.1469	-20.2247	5.01636		-23.9621
268.333	-23.4408	-24.0909	-20.5885	-18.6846	-14.2356	-20.2081	3.98947		-23.7707	-24.7405	-19.9885	-19.4645	-14.6851	-20.5299	3.99444		-22.8341	-19.4469	-22.246	-22.7698	-26.2019	-22.6997	2.40185		-24.233	-2.93547	-20.3033	-26.084	-24.5839	-19.6279	9.57266		-24.3832	-6.61216	-23.4547	-22.6098	-23.7339	-20.1587	7.59948		-25.7651	-13.2529	-20.559	-24.3044	-23.2501	-21.4263	4.94955		-25.6909
268.667	-23.7802	-23.9134	-21.6991	-19.7354	-15.1645	-20.8585	3.61451		-23.1547	-24.8925	-20.7473	-20.0191	-14.7837	-20.7194	3.84282		-23.7516	-18.9631	-19.3001	-25.6902	-26.002	-22.7414	3.40828		-23.274	-1.98184	-19.9656	-27.1106	-25.4612	-19.5587	10.1832		-25.9587	-6.50921	-21.6613	-15.3588	-20.8067	-18.0589	7.47696		-25.4099	-12.4585	-18.6419	-22.5434	-24.803	-20.7713	5.3514		-25.5357
269	-24.5128	-23.6292	-21.8435	-18.7238	-17.1976	-21.1814	3.14002		-22.3147	-26.6437	-21.3358	-19.1553	-13.4415	-20.5782	4.83055		-22.3723	-19.9923	-20.8661	-23.7903	-25.8167	-22.5675	2.32472		-23.9796	-1.86569	-20.4379	-23.6756	-26.3102	-19.2538	9.94268		-24.3016	-8.17186	-21.7942	-16.6578	-21.5055	-18.4862	6.39544		-25.2758	-13.3074	-15.3985	-22.6848	-25.4698	-20.4273	5.70117		-25.299
269.333	-24.4821	-23.1606	-20.7924	-17.6583	-15.1684	-20.2524	3.84756		-22.607	-24.8028	-22.8321	-18.8535	-15.4197	-20.903	3.74502		-20.9897	-21.1021	-20.6455	-22.7498	-24.8646	-22.0703	1.76105		-24.6911	-3.00324	-20.1161	-23.1317	-24.6871	-19.1258	9.20415		-25.1728	-6.81303	-20.956	-19.7689	-21.9828	-18.9387	7.06967		-25.7032	-13.5488	-14.5817	-22.5401	-23.7652	-20.0278	5.57063		-23.7995
269.667	-23.7451	-22.9876	-20.0064	-19.0736	-15.3632	-20.2352	3.35532		-23.0419	-24.6886	-23.8422	-18.3033	-15.0162	-20.9784	4.15116		-21.3964	-20.4077	-20.1726	-20.9177	-26.9148	-21.9619	2.80886		-24.229	-2.10596	-20.3247	-23.4795	-25.4506	-19.118	9.69682		-24.9546	-6.65422	-20.0964	-16.1547	-20.6986	-17.7117	6.92386		-25.5329	-13.5249	-15.3255	-23.2622	-21.3871	-19.8065	5.16647		-23.4952
270	-21.7747	-22.4884	-20.6766	-19.1434	-13.7557	-19.5678	3.48533		-24.2709	-25.6644	-20.8309	-19.7034	-14.0573	-20.9054	4.53658		-23.0511	-20.8664	-21.1339	-20.3163	-27.48	-22.5695	2.93184		-23.8461	-1.24097	-21.1955	-25.6806	-25.7209	-19.5368	10.3929		-24.7393	-8.6399	-19.8947	-18.098	-22.173	-18.709	6.15487		-25.3729	-13.4276	-18.2704	-24.4345	-23.1796	-20.937	5.011		-24.2615
270.333	-21.1644	-22.183	-20.7675	-19.1095	-13.9607	-19.437	3.25545		-24.0121	-25.7527	-19.8383	-19.7815	-14.6498	-20.8069	4.31953		-22.9619	-21.3598	-23.309	-22.0083	-27.1632	-23.3604	2.26128		-23.6455	-1.55481	-20.2938	-25.6114	-26.7005	-19.5612	10.3564		-23.5845	-6.80801	-24.6186	-22.616	-20.084	-19.5422	7.31455		-25.4395	-13.9597	-16.3919	-25.1642	-23.6249	-20.9161	5.355		-25.1184
270.667	-20.7832	-23.0718	-21.843	-19.0061	-16.8516	-20.3111	2.44246		-23.9735	-25.1386	-19.3415	-20.5243	-13.7107	-20.5377	4.5003		-22.2762	-21.3835	-19.8385	-24.1722	-26.2059	-22.7753	2.47645		-25.5746	-0.83722	-20.2971	-25.6629	-26.6717	-19.8087	10.8947		-25.201	-7.52668	-23.3079	-21.9967	-20.9152	-19.7895	7.0388		-25.4989	-14.1414	-19.0573	-21.7444	-23.0917	-20.7068	4.34611		-24.6181
271	-23.7502	-24.0875	-22.2792	-17.909	-14.2365	-20.4525	4.25829		-24.4915	-25.8693	-20.2422	-20.6742	-14.5483	-21.1651	4.41786		-22.0509	-22.509	-18.6057	-22.8335	-24.8641	-22.1726	2.2656		-25.0806	-1.23917	-19.7162	-25.8873	-26.2737	-19.6394	10.6211		-25.1584	-7.44994	-23.0156	-21.0467	-23.1062	-19.9553	7.14039		-25.7678	-13.3833	-17.1538	-21.0228	-23.132	-20.0919	4.89804		-25.3946
271.333	-24.2764	-23.8889	-22.1293	-17.6185	-14.2134	-20.4253	4.36455		-24.5293	-25.1088	-19.6171	-19.2079	-15.4759	-20.7878	4.02345		-22.3763	-23.3958	-19.6167	-21.1556	-23.8868	-22.0862	1.73246		-23.7054	-1.33255	-19.935	-24.725	-27.4987	-19.4393	10.4785		-26.1382	-8.07185	-21.934	-15.545	-21.4862	-18.6351	7.00784		-25.3016	-14.6453	-19.1889	-21.2087	-23.6882	-20.8065	4.16081		-23.9504
271.667	-25.3364	-24.2869	-21.8446	-19.7344	-16.5311	-21.5467	3.54963		-24.1692	-24.2729	-20.3494	-18.4323	-14.7533	-20.3954	4.03007		-23.5532	-22.0424	-21.4065	-20.1401	-24.7032	-22.3691	1.79247		-24.614	-0.516386	-19.9277	-24.9849	-26.1415	-19.2369	10.7303		-26.1138	-8.08067	-21.6254	-15.0367	-23.8385	-18.939	7.3456		-25.0975	-14.0658	-17.5641	-20.8643	-22.8013	-20.0786	4.35017		-23.4712
272	-24.3358	-23.1708	-22.5538	-20.9335	-18.3979	-21.8783	2.30064		-22.6478	-24.486	-19.9827	-19.4985	-12.8508	-19.8932	4.42835		-23.7127	-22.1441	-18.6532	-22.327	-28.0621	-22.9798	3.39893		-24.5598	-2.84443	-20.5694	-26.5316	-26.3555	-20.1722	9.97918		-26.6024	-9.08712	-24.3201	-22.2327	-21.6403	-20.7765	6.8192		-24.7725	-14.2442	-20.3335	-21.1688	-24.4398	-20.9917	4.24784		-24.1514
272.333	-24.1965	-23.704	-21.0536	-18.7665	-17.2874	-21.0016	3.01263		-24.813	-25.5194	-20.7979	-20.1615	-14.4263	-21.1436	4.43898		-23.432	-21.994	-19.8359	-23.5092	-26.7107	-23.0964	2.5096		-24.3776	-2.06703	-19.0889	-24.8877	-27.6132	-19.6069	10.2794		-25.5928	-8.72952	-20.0651	-21.892	-23.8949	-20.0349	6.65303		-24.9824	-13.4782	-19.9503	-22.9653	-23.6132	-20.9979	4.58884		-23.5974
272.667	-24.3629	-22.7339	-19.8714	-19.4613	-16.3188	-20.5497	3.11675		-24.2599	-25.689	-20.8363	-20.8257	-15.0012	-21.3224	4.12727		-22.2351	-20.9354	-21.686	-23.1237	-25.3641	-22.6689	1.70517		-23.7349	-2.81372	-19.8204	-25.2442	-28.3453	-19.9917	10.0809		-26.3583	-7.75012	-19.9607	-20.7601	-24.0973	-19.7853	7.20458		-25.3421	-13.6709	-19.6795	-24.3795	-23.5506	-21.3245	4.78835		-24.0434
273	-24.1415	-22.6218	-20.2249	-20.3975	-16.2824	-20.7336	2.97338		-24.3372	-25.5548	-21.3715	-19.7195	-14.7291	-21.1424	4.26859		-22.5304	-20.9606	-21.0194	-24.9152	-24.794	-22.8439	1.94081		-23.8844	-4.27326	-21.2719	-24.7151	-28.0657	-20.4421	9.35878		-25.7267	-8.86366	-21.609	-13.5926	-23.4684	-18.6521	7.13097		-25.8398	-14.6175	-19.5504	-25.8068	-23.074	-21.7777	4.76035		-26.4284
273.333	-23.6011	-23.2289	-21.4893	-20.1014	-15.36	-20.7561	3.32764		-25.5173	-25.5133	-20.0907	-20.7638	-13.9912	-21.1752	4.75995		-23.1531	-21.7362	-23.9381	-23.8133	-25.0876	-23.5457	1.22794		-24.7978	-1.07011	-20.4617	-24.6988	-26.5081	-19.5073	10.5451		-25.612	-7.10844	-22.6741	-13.5528	-22.2265	-18.2348	7.67759		-25.3111	-14.2454	-18.8993	-25.2052	-22.8371	-21.2996	4.72315		-26.3996
273.667	-25.3898	-22.6498	-21.0724	-19.1502	-15.0706	-20.6666	3.87366		-25.1807	-25.2583	-20.5431	-19.1963	-13.7244	-20.7806	4.78976		-22.1337	-20.7861	-22.1591	-23.3395	-25.5012	-22.7839	1.76753		-24.7433	0.49371	-21.5184	-25.7336	-27.2659	-19.7535	11.5126		-26.2413	-7.43616	-21.4329	-17.1769	-23.3068	-19.1188	7.31232		-25.447	-13.5009	-15.8058	-23.5283	-25.0106	-20.6585	5.58766		-25.1728
274	-25.2589	-23.1005	-20.3106	-18.8702	-15.1275	-20.5335	3.90384		-24.3559	-25.9172	-21.4019	-20.0099	-15.9238	-21.5217	3.9048		-22.6354	-20.5145	-22.1871	-21.351	-26.9273	-22.7231	2.48652		-23.9591	-1.83131	-21.5387	-26.228	-26.2839	-19.9682	10.3249		-25.3936	-7.22636	-23.104	-17.8271	-22.9924	-19.3087	7.3003		-24.8398	-13.9424	-17.281	-23.632	-26.9255	-21.3241	5.47489		-25.5362
274.333	-24.7218	-23.3954	-22.0539	-18.9581	-15.1085	-20.8475	3.85562		-23.3672	-26.536	-20.991	-21.0387	-15.8852	-21.5636	3.89953		-23.056	-21.4473	-21.9333	-20.6571	-25.7281	-22.5644	1.97068		-23.9201	-1.77877	-22.1181	-28.1733	-26.5953	-20.5171	10.7335		-24.0633	-7.96535	-22.7215	-13.7022	-22.8733	-18.2651	7.09964		-24.4748	-13.6018	-19.8398	-25.0022	-26.7444	-21.9326	5.31086		-25.7271
274.667	-22.6308	-22.9815	-23.4749	-18.927	-15.6454	-20.7319	3.36604		-22.0125	-25.7688	-22.4539	-19.7503	-15.1279	-21.0227	3.9345		-22.8434	-21.2057	-23.1016	-23.8369	-24.2477	-23.0471	1.17264		-23.163	-1.18286	-20.6613	-25.7049	-26.3816	-19.4187	10.4416		-25.7416	-9.40009	-23.2646	-14.6568	-22.0489	-19.0224	6.78142		-25.5247	-12.9041	-22.6791	-22.8302	-24.3669	-21.661	5.03329		-25.5854
275	-20.1111	-22.6714	-22.5003	-19.2128	-15.0329	-19.9057	3.10837		-20.4212	-24.4881	-21.2568	-19.0905	-12.8635	-19.624	4.27052		-22.0652	-21.1752	-24.023	-23.4678	-24.6288	-23.072	1.42269		-24.2029	-3.10735	-21.7838	-26.4821	-25.8868	-20.2926	9.77819		-24.9805	-8.37969	-24.2758	-16.3102	-21.0159	-18.9924	6.84999		-26.377	-13.7529	-19.894	-23.2066	-21.9103	-21.0282	4.69972		-25.4559
275.333	-22.0624	-24.9765	-22.4848	-18.5412	-15.7907	-20.7711	3.60785		-22.8753	-26.1876	-21.642	-17.7729	-11.7107	-20.0377	5.54338		-22.6715	-21.4289	-23.3933	-22.816	-24.477	-22.9573	1.11101		-25.3284	-4.04655	-23.3213	-23.9471	-27.1126	-20.7512	9.45096		-23.6859	-8.16833	-24.3003	-12.5532	-23.0636	-18.3543	7.4727		-24.638	-15.1575	-21.6945	-25.443	-24.3839	-22.2634	4.21492		-25.1073
275.667	-24.0305	-22.5673	-21.9822	-20.1104	-15.8177	-20.9016	3.17037		-24.8396	-26.6186	-21.4186	-20.2911	-13.7058	-21.3747	4.98728		-21.9326	-21.0642	-22.526	-20.8327	-24.9399	-22.2591	1.64523		-25.4789	-5.2726	-22.7082	-20.2386	-25.745	-19.8887	8.47422		-24.7328	-7.8195	-25.381	-16.308	-22.2107	-19.2904	7.34369		-25.0059	-14.0799	-21.7742	-22.5053	-24.8468	-21.6424	4.45913		-25.2366
276	-25.7703	-23.5854	-20.6505	-18.577	-15.0611	-20.7288	4.19333		-25.0487	-26.2617	-21.7806	-20.1	-14.2921	-21.4966	4.72385		-20.9594	-22.3428	-19.9675	-24.2771	-25.706	-22.6506	2.35239		-24.2475	-5.23009	-20.4597	-18.4644	-27.3497	-19.1503	8.50249		-25.7447	-8.70878	-24.8503	-15.5308	-21.0184	-19.1706	7.09911		-25.6599	-13.6788	-20.7705	-22.4831	-26.5508	-21.8286	5.12213		-25.5385
276.333	-24.1195	-24.8643	-20.2504	-19.1836	-13.681	-20.4198	4.48355		-25.5592	-25.5913	-21.2593	-18.4795	-13.0692	-20.7917	5.26704		-22.4766	-22.9928	-18.286	-24.0226	-26.1311	-22.7818	2.87693		-24.5268	-3.21465	-19.2831	-22.0887	-27.0698	-19.2366	9.4099		-25.8507	-8.44746	-22.6079	-16.4719	-22.3182	-19.1392	6.86676		-25.4077	-14.9536	-18.3775	-24.0747	-24.2183	-21.4064	4.52354		-25.7629
276.667	-24.3386	-23.4728	-21.655	-17.5895	-13.5097	-20.1131	4.51369		-24.2075	-25.7843	-20.3156	-19.0803	-13.0569	-20.4889	4.9779		-23.0814	-20.6533	-18.81	-21.0041	-26.0877	-21.9273	2.77641		-24.4132	-3.04227	-20.7084	-19.9712	-27.561	-19.1392	9.50009		-24.9129	-7.84998	-22.3311	-18.258	-22.5114	-19.1727	6.76598		-25.8038	-14.9784	-17.9389	-23.4843	-26.3798	-21.717	5.03115		-25.2314
277	-25.0034	-24.3362	-21.1205	-18.6151	-14.0221	-20.6195	4.49519		-23.941	-26.3848	-21.6716	-20.5635	-13.624	-21.237	4.80655		-20.082	-21.271	-19.2689	-20.6367	-25.8111	-21.4139	2.5659		-22.1951	-2.84938	-20.4459	-16.9317	-26.3306	-17.7505	8.99099		-21.3875	-8.06818	-22.9277	-14.3518	-23.5196	-18.051	6.67384		-22.5447	-14.0115	-18.6344	-24.118	-25.5626	-20.9742	4.67327		-25.0688
277.333	-25.4216	-25.4048	-21.8072	-18.9443	-14.172	-21.15	4.75236		-24.5384	-25.9901	-22.6009	-20.1602	-12.849	-21.2277	5.16889		-22.6868	-20.9912	-20.2707	-24.0363	-25.916	-22.7802	2.28679		-23.3538	-2.95139	-21.341	-22.3581	-27.216	-19.4441	9.48403		-23.8657	-8.72898	-24.0044	-12.39	-25.2316	-18.8441	7.69117		-22.8771	-13.3255	-19.5465	-24.7597	-25.6544	-21.2326	5.00155		-26.2846
277.667	-23.9229	-23.7757	-22.6287	-19.7926	-13.6672	-20.7574	4.29634		-23.9079	-25.0537	-21.5241	-19.9265	-13.6234	-20.8071	4.48729		-21.9992	-21.4886	-22.507	-23.3322	-25.4826	-22.9619	1.56489		-24.5189	-2.20895	-22.3136	-18.9308	-26.6702	-18.9285	9.77483		-25.9162	-8.84492	-22.9108	-13.7325	-24.1614	-19.1132	7.42591		-25.4677	-13.3255	-19.448	-24.4883	-25.0857	-21.563	5.20918		-24.748
278	-24.1159	-23.1767	-21.6956	-20.4291	-15.6269	-21.0088	3.32136		-23.5978	-25.4195	-20.2745	-19.8829	-15.6778	-20.9705	3.75421		-21.55	-20.7187	-19.4875	-25.4872	-25.2508	-22.4988	2.72217		-23.5656	-4.3629	-21.4825	-19.7465	-27.3616	-19.3038	8.82135		-24.9047	-6.79128	-21.4994	-17.6336	-22.7619	-18.7182	7.17265		-25.8373	-14.503	-18.8948	-24.6594	-26.0979	-21.9985	5.10973		-24.2606
278.333	-24.5774	-23.9033	-21.8662	-20.2001	-14.6325	-21.0359	3.97354		-24.1142	-25.4198	-20.1859	-19.7567	-15.0396	-20.9032	4.09023		-21.2757	-21.8798	-19.0392	-23.1	-25.6659	-22.1921	2.43772		-24.3414	-3.56268	-21.4601	-23.0813	-27.4754	-19.9842	9.44114		-25.3684	-8.42739	-20.6519	-17.4002	-22.6218	-18.8939	6.53233		-26.3361	-14.7794	-19.0594	-23.8728	-23.5806	-21.5256	4.59528		-25.1865
278.667	-25.1294	-24.4378	-21.7402	-20.3418	-15.5402	-21.4379	3.83085		-25.2081	-26.9325	-21.1579	-19.3068	-14.2609	-21.3732	5.01282		-21.7998	-21.5347	-21.0395	-23.6823	-25.4395	-22.6992	1.83002		-24.6762	-7.41243	-20.4861	-27.2098	-25.9519	-21.1473	8.08355		-25.7394	-7.99702	-20.5516	-20.7843	-22.7118	-19.5568	6.78793		-26.7501	-13.5634	-19.6295	-24.8759	-23.9035	-21.7445	5.2661		-23.7032
279	-23.9303	-25.2201	-23.0353	-21.2577	-15.3156	-21.7518	3.87592		-23.8525	-26.61	-20.5144	-19.888	-15.7296	-21.3189	4.13367		-22.3984	-21.8631	-20.1207	-23.6366	-24.8253	-22.5688	1.78552		-23.8649	-4.51475	-20.5295	-25.8191	-25.3593	-20.0175	8.91057		-26.7741	-8.08813	-22.1104	-23.0054	-23.3131	-20.6582	7.24702		-25.5693	-13.4028	-16.7123	-23.3486	-24.8204	-20.7707	5.40437		-24.7549
279.333	-22.2312	-25.5779	-22.2193	-21.9018	-14.1564	-21.2173	4.22408		-23.8188	-26.0132	-19.5455	-20.6124	-12.8576	-20.5695	5.01786		-22.9718	-22.2216	-21.4541	-22.7198	-24.3746	-22.7484	1.07796		-23.7469	-2.87354	-20.4476	-24.42	-26.4523	-19.5881	9.59004		-25.7091	-7.62015	-22.9565	-23.7578	-23.6681	-20.7423	7.40634		-25.6076	-13.698	-16.4793	-22.6522	-24.3363	-20.5547	5.19266		-26.7036
279.667	-25.1819	-20.9429	-20.8336	-20.9361	-13.2402	-20.227	4.3229		-23.8172	-26.2533	-19.7929	-20.0683	-12.5938	-20.5051	5.17924		-23.6588	-21.9783	-18.5943	-24.0613	-24.812	-22.6209	2.47888		-24.2839	-3.25579	-19.7539	-26.0881	-26.5928	-19.9949	9.73796		-26.4686	-6.71396	-24.2224	-23.621	-26.1438	-21.4339	8.31815		-26.1322	-14.6951	-19.2326	-24.2064	-24.314	-21.7161	4.68816		-25.9363
280	-24.2641	-15.7393	-22.1338	-19.0264	-12.9155	-18.8158	4.61022		-25.0344	-26.4705	-20.5472	-19.2772	-13.5585	-20.9775	5.11734		-21.3144	-22.4968	-19.544	-23.3828	-25.8534	-22.5183	2.35406		-25.2473	-1.21138	-19.9725	-27.3052	-27.0596	-20.1592	10.9957		-25.3965	-8.75525	-22.9188	-21.494	-23.1338	-20.3397	6.62499		-25.8237	-12.8689	-18.9001	-22.4014	-25.4364	-21.0861	5.37126		-25.5922
280.333	-23.5295	-21.1448	-21.9419	-20.2636	-14.4776	-20.2715	3.45458		-24.1256	-27.5826	-19.1048	-19.3056	-13.7818	-20.7801	5.27788		-23.1474	-21.0512	-23.748	-21.9644	-26.0276	-23.1877	1.90013		-25.1347	-2.72883	-21.2497	-26.3129	-25.9833	-20.2819	10.0184		-25.1808	-8.49785	-22.7843	-17.3267	-22.0771	-19.1733	6.61318		-25.4636	-13.0109	-16.6684	-21.9099	-23.7438	-20.1593	5.18013		-24.6308
280.667	-22.8522	-24.2165	-21.4243	-19.7545	-14.3298	-20.5155	3.83488		-23.0886	-26.2106	-19.6999	-20.6423	-14.7213	-20.8725	4.26236		-25.3196	-21.3954	-22.9506	-20.9246	-24.8109	-23.0802	1.96928		-24.7077	-5.6599	-22.4436	-26.2846	-26.2442	-21.068	8.75436		-26.8084	-8.35803	-24.0568	-16.078	-22.4316	-19.5466	7.39281		-25.157	-13.5391	-17.7344	-22.4282	-22.3771	-20.2472	4.60194		-25.5602
281	-20.9622	-20.2755	-21.0155	-20.5524	-14.1528	-19.3917	2.94439		-20.8093	-21.4306	-18.8355	-18.9482	-13.256	-18.6559	3.22542		-20.3692	-15.591	-20.5566	-20.6258	-11.6516	-17.7588	4.02676		-20.8961	-6.32401	-18.7464	-25.7238	-19.0437	-18.1468	7.17482		-20.9263	-7.74573	-20.2618	-14.8694	-17.0816	-16.177	5.31168		-21.1442	-13.4093	-18.6446	-22.6198	-17.1841	-18.6004	3.59101		-22.6517
281.333	-19.979	-18.6149	-19.7491	-18.5329	-14.1195	-18.1991	2.3716		-18.2784	-18.8534	-17.8997	-19.1374	-13.8515	-17.6041	2.15267		-17.5875	-13.7707	-17.553	-20.1898	-10.862	-15.9926	3.66928		-18.5311	-2.51128	-16.4385	-25.0233	-15.2846	-15.5578	8.20821		-18.9712	-7.8661	-18.9965	-15.124	-14.8944	-15.1704	4.54191		-19.1457	-13.0734	-14.2733	-22.5317	-14.7133	-16.7475	3.9676		-19.3794
281.667	-25.0642	-23.8144	-21.1878	-18.4609	-16.2401	-20.9535	3.65946		-22.9431	-24.3311	-21.0332	-20.9432	-14.0885	-20.6678	3.93997		-22.1178	-20.1357	-20.1835	-24.1375	-23.0466	-21.9242	1.76244		-23.8195	-3.39752	-19.1345	-26.116	-24.107	-19.3149	9.25886		-25.5158	-8.22576	-20.3193	-13.507	-22.4562	-18.0048	7.02579		-25.3752	-14.5543	-15.4793	-22.7015	-22.6828	-20.1586	4.83102		-24.8194
282	-24.17	-24.9802	-21.591	-18.6453	-16.8561	-21.2485	3.48741		-24.1573	-25.3091	-21.5894	-21.5635	-13.6963	-21.2631	4.5332		-23.5305	-21.6544	-23.3596	-22.3338	-26.6189	-23.4994	1.90487		-24.4629	-3.0962	-20.2535	-25.3523	-27.2917	-20.0913	9.84243		-25.6263	-9.93025	-23.8492	-14.1295	-21.802	-19.0675	6.73114		-26.3133	-14.2012	-18.151	-22.6485	-24.7101	-21.2048	4.97102		-26.4991
282.333	-24.7726	-25.0955	-21.9069	-20.0912	-14.704	-21.314	4.23679		-24.2681	-26.8858	-20.372	-20.0847	-16.3347	-21.589	4.08		-22.7841	-21.1323	-24.0436	-23.8838	-26.3805	-23.6449	1.92051		-25.6502	-3.40114	-20.9058	-24.7615	-26.5238	-20.2485	9.65908		-26.2264	-9.2443	-25.2274	-21.4154	-22.1147	-20.8456	6.79482		-26.7349	-14.1107	-19.476	-23.4443	-24.6309	-21.6794	4.9881		-25.6106
282.667	-24.5787	-24.6916	-21.5918	-19.1822	-14.5118	-20.9112	4.24696		-25.0334	-26.5404	-19.6975	-21.1037	-14.7351	-21.422	4.66449		-22.6611	-20.5507	-23.0241	-23.1739	-27.432	-23.3683	2.50544		-25.6974	-2.00584	-19.9361	-26.7396	-25.9159	-20.059	10.4482		-25.9607	-8.29101	-23.3487	-17.987	-23.7631	-19.8701	7.10585		-26.2175	-14.3178	-19.8324	-22.4187	-24.9812	-21.5535	4.73202		-26.5215
283	-23.2715	-24.3841	-20.5728	-20.5098	-14.4746	-20.6426	3.83985		-24.8316	-26.6141	-21.3354	-19.9026	-17.1529	-21.9673	3.796		-24.1785	-20.7483	-21.6869	-24.3648	-26.0522	-23.4061	2.15274		-24.7467	-1.11777	-19.0883	-26.5578	-25.5669	-19.4155	10.6324		-25.88	-9.56011	-23.4347	-14.0253	-23.5616	-19.2923	7.09297		-25.4497	-14.7257	-18.2182	-21.063	-27.2799	-21.3473	5.14158		-27.0078
283.333	-23.265	-24.2483	-19.7661	-20.5434	-15.2142	-20.6074	3.53969		-22.7586	-26.9253	-22.3473	-20.0081	-14.8141	-21.3707	4.43228		-23.9497	-21.7424	-20.6045	-23.9669	-25.0049	-23.0537	1.81399		-25.5208	-3.30934	-20.2018	-26.3562	-26.1912	-20.3159	9.84036		-26.1501	-8.00712	-23.1926	-15.2113	-23.007	-19.1136	7.41437		-25.428	-15.298	-17.5817	-22.0403	-24.3101	-20.9316	4.35376		-25.7442
283.667	-25.2981	-24.5171	-19.8977	-19.9983	-15.1353	-20.9693	4.10648		-22.9632	-26.3088	-22.8073	-19.7219	-15.0656	-21.3734	4.22663		-22.7674	-21.6946	-20.2207	-23.8819	-25.9864	-22.9102	2.18739		-26.3193	-3.73961	-19.8514	-26.3253	-27.5675	-20.7606	9.98421		-26.1963	-8.02606	-22.5766	-21.3097	-24.7202	-20.5658	7.25952		-26.1055	-14.475	-19.5191	-23.4632	-23.6443	-21.4414	4.553		-25.3455
284	-25.2229	-24.7411	-21.9785	-19.1405	-15.9188	-21.4003	3.91345		-22.865	-25.364	-21.8435	-19.9748	-15.1096	-21.0314	3.83986		-22.575	-20.4194	-19.2914	-21.9423	-27.0877	-22.2632	2.98776		-26.5864	-2.55395	-20.5915	-26.7558	-28.3787	-20.9733	10.7145		-25.4377	-7.95215	-21.574	-20.014	-22.6538	-19.5263	6.76605		-25.8971	-13.5195	-18.0524	-23.2943	-24.2999	-21.0126	5.11812		-25.0607
284.333	-24.422	-23.5436	-23.2404	-18.8094	-14.6341	-20.9299	4.13821		-23.1356	-25.7767	-21.0438	-20.3083	-15.2054	-21.094	3.91763		-21.5836	-21.4058	-20.8623	-22.8946	-27.9782	-22.9449	2.91102		-25.8978	-3.53073	-22.069	-27.2171	-26.5314	-21.0492	9.99428		-25.2897	-9.59574	-22.4801	-18.3795	-26.3685	-20.4227	6.79469		-25.9732	-13.4255	-18.3726	-23.5753	-25.4422	-21.3577	5.35569		-24.5937
284.667	-25.0466	-24.4902	-22.7251	-18.2587	-16.3381	-21.3717	3.87588		-24.9085	-26.3382	-21.8947	-20.1351	-14.1158	-21.4785	4.78457		-22.8609	-21.8766	-22.442	-23.85	-27.5141	-23.7087	2.24617		-25.36	-6.03497	-22.2064	-28.1765	-25.9977	-21.5551	8.93526		-26.244	-10.4562	-23.6795	-20.3302	-21.7347	-20.4889	6.03188		-25.3566	-14.82	-18.0153	-24.1738	-24.6785	-21.4088	4.71302		-24.7553
285	-25.4754	-24.2571	-22.5006	-19.473	-16.3666	-21.6146	3.7014		-24.8953	-26.3738	-21.9021	-20.7213	-14.8751	-21.7535	4.46145		-22.7403	-23.6571	-21.2038	-21.5796	-26.7127	-23.1787	2.20043		-25.1928	-5.13453	-22.6158	-29.1825	-27.771	-21.9793	9.74562		-26.675	-9.25022	-23.7533	-16.657	-21.8032	-19.6277	6.85447		-25.8861	-14.1742	-19.3639	-24.4599	-23.7526	-21.5274	4.77754		-24.4756
285.333	-25.9623	-25.2033	-22.4555	-19.0906	-14.2947	-21.4013	4.80137		-24.7096	-27.5928	-22.3035	-22.6228	-15.6295	-22.5716	4.41733		-21.7653	-23.2794	-20.2252	-23.0536	-26.3341	-22.9315	2.25819		-25.1427	-5.20564	-21.6533	-27.1164	-28.492	-21.522	9.47665		-26.3954	-8.55031	-25.2529	-20.137	-22.9662	-20.6604	7.1803		-26.4077	-13.6067	-19.5252	-23.1044	-25.3464	-21.5981	5.18677		-25.139
285.667	-24.4241	-25.7339	-22.9417	-20.9316	-13.0283	-21.4119	5.01517		-24.4991	-27.9439	-22.4753	-19.3657	-16.2861	-22.114	4.50901		-22.6861	-20.7047	-21.8075	-23.1933	-26.9459	-23.0675	2.36505		-25.29	-2.75573	-20.2636	-27.0253	-28.0183	-20.6706	10.4501		-25.5331	-8.92236	-23.8089	-17.9489	-21.7591	-19.5945	6.60145		-25.9899	-13.7551	-19.4596	-24.6364	-23.1984	-21.4078	4.92405		-26.8341
286	-23.0484	-25.1509	-24.7218	-19.6705	-14.0661	-21.3315	4.59821		-24.6278	-27.257	-21.5006	-18.7505	-15.303	-21.4878	4.71404		-21.2838	-22.2382	-19.2841	-22.4106	-29.0551	-22.8544	3.68236		-24.9406	-3.59914	-20.2465	-25.8903	-26.9459	-20.3245	9.69372		-24.7401	-9.62279	-22.4158	-10.2713	-22.1631	-17.8426	7.28089		-26.2728	-14.0069	-20.6904	-24.7785	-25.8934	-22.3284	5.15269		-26.5253
286.333	-24.3249	-24.8509	-21.9097	-19.1635	-15.4929	-21.1484	3.88277		-24.685	-25.8531	-21.1552	-18.7784	-14.7423	-21.0428	4.50669		-21.5569	-23.9327	-17.8941	-21.6811	-28.6798	-22.7489	3.95937		-24.9186	-6.85382	-20.3177	-25.9484	-26.5144	-20.9106	8.22786		-26.0711	-9.44858	-22.9828	-9.71245	-23.0432	-18.2516	8.01402		-26.9765	-14.8364	-19.64	-25.9778	-24.107	-22.3076	5.03591		-26.4684
286.667	-25.2987	-24.5709	-23.1385	-20.7972	-15.0064	-21.7623	4.14916		-25.7691	-26.0622	-21.5268	-20.4473	-14.8448	-21.7301	4.58737		-22.7161	-22.1635	-21.3311	-24.3457	-26.0198	-23.3152	1.87075		-25.3478	-2.30606	-20.8722	-25.8079	-27.7001	-20.4068	10.4239		-27.0421	-8.5946	-21.3316	-13.0254	-22.4978	-18.4983	7.50093		-25.7406	-15.2172	-19.395	-24.8849	-23.4465	-21.7369	4.38328		-25.4098
287	-25.3162	-24.3539	-23.7211	-20.0202	-14.7416	-21.6306	4.34228		-24.5924	-26.1509	-20.469	-21.4248	-15.6846	-21.6643	4.06036		-24.3751	-22.2419	-23.3258	-24.2943	-25.8753	-24.0225	1.34972		-25.2687	-2.7083	-21.3316	-25.7187	-26.9309	-20.3916	10.1058		-26.3544	-9.51409	-20.1279	-15.7648	-23.0331	-18.9589	6.55869		-26.3579	-15.0438	-20.0334	-23.9879	-25.1484	-22.1143	4.61101		-26.6219
287.333	-25.2337	-25.5184	-22.6475	-19.3039	-14.1722	-21.3751	4.73936		-24.0122	-26.8416	-21.5338	-21.5325	-16.2683	-22.0377	3.89781		-23.6781	-22.5132	-19.5271	-22.2844	-26.8019	-22.9609	2.63234		-25.4017	-4.21983	-19.3463	-26.025	-27.9968	-20.5979	9.70929		-26.2857	-8.26724	-21.7414	-17.6754	-22.765	-19.3469	6.91226		-26.5895	-13.9859	-20.8671	-22.9181	-25.5212	-21.9764	4.9953		-25.0511
287.667	-25.166	-25.7143	-21.345	-18.2088	-15.3125	-21.1493	4.46446		-23.9707	-26.6266	-20.9413	-21.5535	-15.946	-21.8076	3.97102		-24.586	-22.3542	-20.083	-22.732	-28.5928	-23.6696	3.18399		-25.9344	-4.09691	-22.3129	-25.9509	-26.9596	-21.051	9.64109		-26.2321	-7.63463	-23.0996	-18.5452	-23.0972	-19.7218	7.29163		-26.076	-14.3856	-19.6103	-21.3529	-23.7256	-21.0301	4.44397		-25.0835
288	-25.1904	-25.1362	-22.607	-19.3515	-15.3536	-21.5278	4.19695		-24.6707	-26.0574	-20.5215	-21.73	-16.7503	-21.946	3.65371		-23.33	-23.2899	-23.594	-22.8404	-28.2995	-24.2708	2.26835		-25.7185	-2.13698	-23.6	-27.0135	-26.2521	-20.9442	10.5897		-26.6383	-8.22326	-22.9464	-16.3526	-24.3759	-19.7073	7.47434		-25.5062	-14.3014	-19.5171	-23.2653	-24.4048	-21.399	4.56355		-24.9033
288.333	-26.4478	-24.2879	-23.2104	-19.337	-17.1084	-22.0783	3.79047		-25.1647	-26.121	-22.4235	-21.1157	-14.9712	-21.9592	4.3976		-23.2998	-21.7213	-22.8603	-22.1531	-28.2415	-23.6552	2.63574		-25.9468	-0.96076	-21.8085	-26.6185	-28.3053	-20.728	11.3055		-26.943	-8.67242	-22.6628	-14.5288	-23.5445	-19.2703	7.47405		-26.6048	-14.8733	-19.9544	-25.2173	-25.1584	-22.3616	4.89515		-24.735
288.667	-24.3942	-23.3182	-23.2527	-19.3376	-15.7186	-21.2042	3.61999		-25.3443	-26.9506	-22.2063	-20.3607	-14.8164	-21.9356	4.74357		-23.2263	-21.7581	-21.7788	-22.5867	-27.4115	-23.3523	2.35036		-25.0395	-3.35394	-20.3248	-27.309	-27.9214	-20.7897	10.1937		-27.1348	-9.15155	-24.1486	-16.0438	-22.7135	-19.8385	7.22306		-26.7558	-15.743	-20.8393	-24.6783	-23.469	-22.2971	4.24279		-24.2135
289	-22.7891	-23.2475	-21.5187	-19.7807	-15.0662	-20.4804	3.31165		-24.5208	-26.7903	-22.8833	-18.8174	-14.5886	-21.5201	4.84736		-25.2754	-22.7032	-21.5258	-23.3492	-27.3591	-24.0425	2.29826		-25.3128	-6.70991	-22.4808	-25.6729	-26.7086	-21.377	8.34735		-26.8185	-8.71777	-23.4371	-16.497	-25.0818	-20.1104	7.47711		-25.5618	-14.8421	-20.117	-24.1507	-25.2969	-21.9937	4.55419		-23.7068
289.333	-24.2506	-24.914	-21.4494	-20.5376	-14.2715	-21.0846	4.22901		-24.197	-26.8568	-21.9892	-18.6299	-15.7487	-21.4843	4.40232		-23.1557	-21.5826	-21.4772	-23.5628	-26.7956	-23.3148	2.15524		-25.2743	-4.91886	-20.4925	-25.451	-26.9925	-20.6258	9.11252		-26.8821	-10.2117	-23.4546	-10.1183	-25.6515	-19.2637	8.39621		-25.5852	-14.9576	-20.2141	-24.893	-24.4481	-22.0196	4.47213		-26.0751
289.667	-24.4851	-24.7858	-22.7489	-19.5302	-14.8178	-21.2735	4.16961		-24.1305	-26.5119	-22.7045	-19.6223	-15.8766	-21.7692	4.13143		-23.5795	-21.6533	-20.5393	-23.2508	-25.9051	-22.9856	2.04363		-25.8631	-4.44673	-19.1688	-24.2406	-27.3458	-20.213	9.3366		-26.9857	-10.6002	-23.5325	-8.66029	-24.4903	-18.8538	8.54136		-26.5863	-15.4584	-18.9599	-23.8088	-25.5092	-22.0645	4.70727		-26.704
290	-25.6749	-24.958	-22.5295	-21.2166	-15.7624	-22.0283	3.93867		-24.523	-25.9205	-21.569	-22.5421	-14.4435	-21.7996	4.44731		-24.0457	-22.0925	-21.3652	-23.4744	-27.1938	-23.6343	2.25778		-25.4565	-4.8374	-20.7159	-24.4228	-27.095	-20.5055	9.06661		-26.3737	-8.58964	-23.3929	-12.1093	-23.3351	-18.7601	7.87451		-26.2986	-14.7275	-21.0413	-24.8686	-24.0994	-22.2071	4.60184		-25.7003
290.333	-25.6797	-25.0607	-23.6997	-21.5464	-17.127	-22.6227	3.45726		-24.4114	-26.4454	-22.4407	-20.6634	-13.557	-21.5036	4.93987		-23.9822	-22.1797	-22.8275	-23.0111	-26.1366	-23.6274	1.54414		-25.2845	-6.1587	-21.1814	-26.6443	-26.1814	-21.0901	8.62146		-26.077	-9.31634	-24.7425	-18.3404	-22.9843	-20.2921	6.79696		-25.8084	-14.2114	-20.5052	-23.7365	-24.8802	-21.8283	4.70546		-27.6308
290.667	-25.8682	-24.8228	-24.5511	-21.3019	-15.0092	-22.3106	4.42479		-24.2042	-27.362	-22.6745	-19.2755	-13.7807	-21.4594	5.18612		-24.3738	-21.9461	-22.3924	-22.1459	-25.6851	-23.3086	1.64546		-25.4692	-7.15014	-20.5489	-26.4997	-27.399	-21.4134	8.40142		-24.9805	-9.18847	-25.6615	-16.067	-22.5477	-19.689	6.98609		-26.0045	-13.1567	-20.9586	-22.4158	-25.1092	-21.5289	5.10036		-27.8513
291	-24.188	-25.0388	-22.909	-20.1589	-16.8741	-21.8338	3.33068		-25.0271	-27.3276	-22.4397	-20.1842	-15.4622	-22.0882	4.5755		-23.31	-21.9413	-19.4029	-21.4577	-25.8052	-22.3834	2.37189		-25.3989	-3.90657	-19.5349	-26.255	-27.7685	-20.5728	9.82594		-25.8076	-7.30481	-25.3098	-15.6619	-25.7645	-19.9697	8.29359		-26.082	-12.7716	-21.1287	-22.7722	-25.0704	-21.565	5.28353		-25.7088
291.333	-23.5363	-25.5978	-21.6138	-19.7738	-16.4242	-21.3892	3.52256		-25.0206	-27.3222	-22.9328	-18.9716	-15.4354	-21.9365	4.75826		-23.9434	-21.093	-18.5091	-22.3206	-25.7846	-22.3302	2.7689		-25.4237	-3.95398	-20.7924	-25.2323	-28.7668	-20.8338	9.85236		-25.4219	-7.70759	-21.7081	-17.9498	-24.1573	-19.3889	7.12457		-27.118	-14.4645	-18.319	-22.1463	-24.834	-21.3764	5.06547		-25.2691
291.667	-22.0934	-25.1773	-22.3359	-21.187	-15.2675	-21.2122	3.64354		-23.1343	-25.9146	-22.3404	-19.1191	-15.1907	-21.1398	4.11379		-24.2729	-22.061	-20.3917	-24.1807	-28.0216	-23.7856	2.86486		-24.3243	-5.15792	-21.6296	-25.5544	-28.5433	-21.0419	9.22028		-26.841	-8.03624	-21.0585	-13.8696	-22.7821	-18.5175	7.50641		-26.8057	-14.2233	-18.8521	-21.0951	-24.4038	-21.076	4.8941		-26.6242
292	-21.9715	-24.1894	-22.6628	-21.4923	-14.5208	-20.9674	3.74493		-22.5556	-25.9329	-20.4862	-19.5307	-13.6008	-20.4212	4.53457		-22.6674	-23.2362	-22.0557	-24.1236	-28.2234	-24.0613	2.44811		-25.296	-4.45926	-21.1083	-25.7174	-27.3279	-20.7818	9.40906		-26.2841	-7.99592	-22.1928	-11.4468	-23.2061	-18.2251	8.00127		-26.8426	-14.8561	-20.1097	-23.575	-23.6511	-21.8069	4.5574		-26.919
292.333	-23.743	-25.1139	-22.9664	-20.302	-15.9071	-21.6065	3.63664		-24.5201	-26.3146	-22.1553	-20.6351	-16.2878	-21.9826	3.85621		-22.8893	-22.627	-20.0658	-22.5506	-27.7941	-23.1854	2.81846		-25.4188	-4.90229	-21.7282	-25.5695	-26.6101	-20.8458	9.10257		-26.3739	-10.0939	-22.3681	-11.302	-24.0133	-18.8302	7.57109		-26.484	-15.4794	-22.6607	-24.5166	-26.9997	-23.2281	4.65969		-25.9108
292.667	-23.2038	-25.056	-23.9563	-19.6498	-16.3161	-21.6364	3.59807		-24.7537	-26.7448	-22.9343	-20.679	-16.0205	-22.2265	4.12954		-24.1575	-23.2278	-22.6557	-23.285	-25.375	-23.7402	1.0598		-25.8505	-4.24737	-22.6545	-25.0862	-25.8825	-20.7442	9.31563		-26.885	-9.74967	-21.6622	-12.9495	-21.994	-18.6481	7.06723		-25.5101	-14.1711	-19.6364	-24.1937	-26.4414	-21.9905	5.09259		-25.3337
293	-24.2002	-24.9175	-23.4729	-19.9445	-16.6164	-21.8303	3.48519		-25.1161	-27.0414	-22.1815	-19.0179	-14.8401	-21.6394	4.86482		-24.4959	-23.0546	-22.2818	-22.3142	-25.6539	-23.5601	1.4749		-25.3273	-4.63267	-21.3309	-25.8802	-25.6318	-20.5606	9.09711		-27.2127	-9.62871	-22.9799	-18.0612	-22.881	-20.1527	6.71581		-25.961	-13.9864	-17.2969	-22.9335	-24.8172	-20.999	5.14356		-25.6511
293.333	-24.8859	-24.0167	-22.2348	-20.1016	-14.908	-21.2294	3.98064		-25.5168	-26.8738	-22.4027	-19.1362	-16.5989	-22.1057	4.28956		-22.6524	-22.2836	-20.1153	-22.8223	-26.1196	-22.7986	2.15153		-25.8217	-3.98635	-21.2636	-26.2102	-27.8253	-21.0214	9.82995		-26.4996	-9.77173	-24.884	-23.2119	-25.4417	-21.9618	6.91738		-26.5478	-14.7558	-19.8706	-24.614	-24.3435	-22.0263	4.74386		-28.4196
293.667	-24.7845	-23.7711	-21.8426	-18.8342	-18.1341	-21.4733	2.93663		-24.0039	-26.7098	-23.2081	-21.2757	-16.129	-22.2653	3.94649		-23.0286	-22.444	-21.1733	-26.0825	-26.7851	-23.9027	2.41873		-25.6795	-3.04798	-21.9314	-24.9946	-29.0639	-20.9435	10.32		-26.3621	-8.6263	-24.9821	-18.0496	-24.6956	-20.5431	7.39993		-26.4293	-15.3723	-18.2002	-24.7562	-24.1252	-21.7766	4.7394		-28.2887
294	-25.663	-24.7003	-22.6247	-20.2144	-15.4038	-21.7212	4.10516		-25.4928	-25.6237	-21.3646	-20.5265	-14.5336	-21.5082	4.53994		-23.3641	-22.7737	-21.9639	-23.6146	-28.6232	-24.0679	2.62458		-25.5366	-2.44828	-22.2851	-25.8182	-28.1079	-20.8392	10.4882		-25.768	-8.86413	-23.5757	-14.0813	-24.539	-19.3656	7.47807		-26.8611	-14.9092	-17.2134	-26.9051	-25.06	-22.1898	5.7023		-26.0904
294.333	-24.1089	-24.6338	-23.2338	-19.7731	-15.1029	-21.3705	3.98293		-25.1236	-25.4288	-22.995	-22.2242	-15.1267	-22.1796	4.17237		-23.8342	-22.9574	-21.7154	-22.8981	-27.106	-23.7022	2.04647		-25.8553	-2.9042	-21.4184	-25.991	-28.7374	-20.9813	10.4401		-27.1203	-8.89465	-25.8166	-10.4145	-22.6662	-18.9825	8.68437		-27.1478	-13.7243	-18.4824	-25.5875	-23.6728	-21.723	5.53727		-25.4036
294.667	-23.0629	-23.097	-21.9282	-20.0636	-15.8075	-20.7918	3.04701		-23.1324	-25.4067	-22.7801	-21.3535	-15.6118	-21.6569	3.67883		-24.0814	-22.1955	-19.1122	-22.1061	-27.905	-23.08	3.23099		-24.7497	-4.34873	-20.3703	-26.0727	-27.8257	-20.6734	9.53297		-29.0335	-8.1218	-25.6187	-10.7463	-22.9113	-19.2863	9.29816		-27.2974	-14.1744	-17.9149	-24.5978	-23.6259	-21.5221	5.34417		-24.825
295	-25.6669	-23.8418	-21.6129	-22.6393	-15.6494	-21.8821	3.79661		-25.8464	-26.4429	-21.7576	-20.5495	-14.5193	-21.8231	4.80889		-23.3845	-22.179	-20.379	-22.076	-27.3355	-23.0708	2.61329		-24.2966	-4.86942	-21.492	-24.5567	-26.722	-20.3874	8.87158		-28.092	-9.10876	-24.4374	-11.2439	-22.1652	-19.0095	8.37021		-26.7935	-13.7343	-22.8874	-25.4942	-26.1308	-23.008	5.39163		-26.0044
295.333	-25.9137	-24.3246	-22.4033	-21.1904	-17.1861	-22.2036	3.3356		-24.3079	-27.3991	-22.3462	-22.1585	-15.5962	-22.3616	4.32947		-23.8151	-21.8945	-21.0088	-24.4425	-26.5009	-23.5324	2.16629		-24.6592	-3.53855	-21.2526	-25.6273	-27.0029	-20.4161	9.6708		-27.382	-8.52143	-23.0024	-12.0635	-22.5836	-18.7106	8.00962		-26.2049	-13.5665	-22.3328	-25.3996	-25.1542	-22.5316	5.22036		-27.71
295.667	-26.4735	-24.4924	-24.8183	-21.0113	-16.8559	-22.7303	3.83861		-23.561	-26.7366	-23.3204	-20.5842	-14.7587	-21.7922	4.49557		-25.3115	-22.4691	-20.637	-23.4627	-27.0587	-23.7878	2.4896		-26.1767	-4.49742	-20.7301	-28.0934	-27.6092	-21.4213	9.90348		-26.8426	-8.7216	-22.1275	-19.0902	-25.3958	-20.4356	7.2032		-26.7125	-14.4833	-19.3738	-25.1091	-24.4916	-22.0341	5.03671		-27.2289
296	-26.0247	-24.0879	-22.8105	-19.2625	-16.9714	-21.8314	3.66923		-24.108	-27.1751	-24.4155	-20.1596	-15.1014	-22.1919	4.68654		-23.9294	-21.6415	-20.5637	-22.8862	-27.6287	-23.3299	2.71746		-26.8123	-2.36089	-20.9935	-27.7246	-29.5678	-21.4918	11.1649		-24.6617	-8.87204	-22.0447	-18.5522	-25.8512	-19.9964	6.82048		-26.727	-14.4315	-18.2125	-21.8179	-25.423	-21.3224	5.08491		-28.8505
296.333	-24.8966	-24.9619	-23.242	-19.2341	-17.3473	-21.9364	3.46347		-23.8011	-27.0958	-23.0521	-21.7723	-14.2309	-21.9905	4.76255		-24.2437	-21.5406	-22.0028	-24.1903	-25.9881	-23.5931	1.82057		-25.6318	-2.74248	-23.2286	-26.6495	-26.8871	-21.0279	10.3238		-25.8015	-8.87964	-23.0847	-14.9718	-26.0064	-19.7488	7.54783		-27.0269	-14.3235	-19.2547	-21.753	-25.7102	-21.6137	5.11896		-28.2568
296.667	-24.9289	-25.1141	-23.3159	-20.2295	-15.9282	-21.9033	3.87176		-23.4925	-26.3756	-22.6639	-20.5341	-12.6603	-21.1453	5.18508		-23.8047	-23.3911	-22.3901	-25.5835	-26.0079	-24.2355	1.52173		-24.4058	-3.06041	-23.643	-26.3899	-27.6012	-21.0201	10.1617		-25.6639	-8.11035	-23.3891	-13.3757	-25.1464	-19.1371	7.93051		-25.2998	-14.7848	-19.6812	-23.2697	-25.1305	-21.6332	4.44592		-27.7335
297	-22.4465	-23.8145	-20.9677	-19.0334	-15.3372	-20.3199	3.30293		-22.9908	-26.4844	-20.7993	-19.5852	-14.2688	-20.8257	4.50669		-24.2119	-21.85	-21.8551	-24.514	-27.3915	-23.9645	2.2928		-23.1321	-4.2651	-23.6372	-24.4253	-28.4739	-20.7867	9.4726		-23.9277	-8.66607	-23.0197	-13.1473	-24.225	-18.5972	7.21064		-24.3713	-15.2855	-19.2537	-24.9589	-23.4157	-21.457	4.10897		-26.4295
297.333	-21.8686	-23.1361	-20.5898	-19.2111	-14.9613	-19.9534	3.14937		-21.6396	-26.0481	-20.9294	-18.2517	-15.1839	-20.4105	4.04786		-25.3106	-21.6531	-21.4898	-22.6777	-26.9556	-23.6174	2.41239		-25.8103	-5.73269	-20.8748	-26.237	-26.9925	-21.1294	8.93724		-27.0055	-8.45132	-22.9517	-18.2054	-21.5199	-19.6268	6.99993		-25.3918	-14.4577	-17.9042	-24.0937	-20.3113	-20.4318	4.47505		-26.0499
297.667	-25.8916	-24.7994	-23.1093	-20.716	-15.5282	-22.0089	4.11534		-24.2117	-27.2641	-23.0087	-19.0639	-14.8032	-21.6703	4.83452		-24.9343	-21.2827	-22.5135	-22.2386	-27.1506	-23.624	2.38684		-26.523	-5.25501	-21.0746	-26.4248	-27.3481	-21.3251	9.32218		-25.7704	-9.68574	-24.1097	-16.476	-22.9675	-19.8019	6.66333		-26.2451	-16.2893	-17.926	-25.9172	-25.4112	-22.3577	4.83661		-27.1105
298	-26.199	-25.1223	-24.7021	-20.3816	-16.9304	-22.6671	3.89799		-24.6165	-26.7664	-23.7531	-20.9611	-16.2736	-22.4741	4.04304		-25.6787	-22.3947	-21.7805	-22.8233	-26.861	-23.9076	2.22756		-26.3899	-4.37336	-20.1488	-27.8175	-27.1415	-21.1742	9.87755		-25.9958	-8.61551	-24.1352	-10.7597	-24.0187	-18.705	8.30366		-27.8643	-15.5525	-20.5745	-25.3013	-25.7999	-23.0185	4.95335		-27.2578
298.333	-24.6548	-26.1595	-23.2288	-20.3543	-16.4997	-22.1794	3.82948		-24.7672	-27.1145	-23.1146	-20.6604	-15.773	-22.2859	4.33642		-23.1409	-22.4278	-20.7838	-25.9405	-27.289	-23.9164	2.65057		-26.1564	-3.8265	-21.6197	-27.0757	-27.0188	-21.1394	9.9366		-25.9903	-7.84876	-23.4668	-13.4826	-23.0389	-18.7655	7.74026		-26.9876	-14.087	-21.3517	-23.7685	-24.2849	-22.0959	4.90445		-26.9986
298.667	-24.7486	-26.3622	-24.1234	-22.2882	-15.6728	-22.639	4.15835		-26.5028	-27.577	-22.7554	-21.4966	-14.8664	-22.6396	5.02604		-23.7944	-22.5638	-22.721	-22.9835	-27.4755	-23.9077	2.05003		-26.2454	-4.47081	-21.6853	-26.6197	-26.8619	-21.1766	9.57844		-26.654	-8.88023	-22.4164	-20.5287	-23.2881	-20.3535	6.78656		-27.1924	-14.4915	-20.4221	-25.4212	-23.0625	-22.1179	4.96467		-26.6597
299	-23.6737	-26.1165	-23.4532	-19.992	-15.9393	-21.8349	3.95243		-25.3051	-27.0255	-21.6966	-21.0815	-13.3702	-21.6958	5.27082		-24.5833	-22.7458	-21.3094	-24.8093	-27.9609	-24.2817	2.50497		-26.2147	-6.44608	-21.4481	-26.8539	-27.7453	-21.7416	8.89141		-26.9263	-8.09391	-21.5049	-15.1431	-23.8794	-19.1095	7.52774		-27.0964	-15.3327	-18.8289	-25.9652	-23.7334	-22.1913	4.97562		-26.0852
299.333	-24.4544	-25.4321	-22.9141	-18.6205	-15.1407	-21.3123	4.32278		-25.3005	-26.7974	-21.5758	-21.1433	-13.8268	-21.7288	5.03128		-25.1744	-22.806	-19.5664	-25.4277	-28.362	-24.2673	3.28518		-25.2515	-4.61076	-21.2874	-27.8165	-28.2871	-21.4507	9.81474		-27.2347	-8.18723	-23.9395	-13.781	-23.5551	-19.3395	8.00837		-27.1334	-15.5865	-19.9838	-24.0828	-24.6473	-22.2867	4.54105		-26.0733
299.667	-12.5377	-21.7232	-16.9869	-18.3022	-13.9829	-16.7066	3.62589		-15.7243	-21.6612	-15.5972	-20.2858	-14.042	-17.4621	3.30908		-23.5163	-22.2095	-20.2144	-24.6888	-21.4975	-22.4253	1.73991		-25.4501	-6.80857	-19.4704	-26.536	-20.9942	-19.8519	7.8676		-24.7956	-7.75313	-17.4533	-11.859	-15.5877	-15.4898	6.39339		-24.6336	-15.2257	-16.1297	-22.0962	-12.6576	-18.1485	5.01023		-12.6418
300	-8.16903	-16.557	-14.5952	-14.0325	-11.7081	-13.0124	3.21208		-7.14619	-16.3519	-14.41	-15.8382	-11.4458	-13.0384	3.80637		-23.4708	-21.1661	-15.8163	-21.9076	-15.1154	-19.4953	3.77937		-24.0718	-0.919956	-14.5335	-23.0558	-15.912	-15.6986	9.27428		-23.4488	-5.98651	-15.3319	-11.7439	-11.2275	-13.5477	6.46189		-23.7011	-12.4818	-13.1844	-21.7805	-9.50498	-16.1306	6.22752		-8.391
300.333	-17.0984	-20.7036	-21.1684	-17.8748	-15.45	-18.459	2.43032		-12.222	-20.8851	-21.542	-19.8624	-15.2874	-17.9598	4.03339		-24.0594	-21.2219	-20.5345	-25.1997	-21.1042	-22.4239	2.06976		-25.7959	-4.47021	-19.1492	-26.2852	-22.502	-19.6405	8.95277		-27.1991	-9.17428	-20.9329	-14.9881	-17.8787	-18.0346	6.71189		-25.9286	-13.7723	-15.8922	-23.2384	-18.7163	-19.5095	5.04326		-18.2234
300.667	-26.5781	-24.7892	-24.28	-20.0168	-15.5941	-22.2516	4.43251		-25.0923	-27.1538	-21.2075	-21.2961	-17.1023	-22.3704	3.89067		-23.7522	-22.6284	-25.9621	-23.9701	-27.0737	-24.6773	1.79913		-25.6055	-5.8426	-20.5927	-25.9032	-28.1789	-21.2246	9.03396		-28.5694	-9.74451	-24.4987	-19.3764	-23.5794	-21.1537	7.16579		-26.8178	-15.1684	-20.3106	-25.966	-24.6433	-22.5812	4.84157		-27.3683
301	-26.1342	-24.5851	-25.613	-20.448	-15.4243	-22.4409	4.51399		-25.7905	-26.6812	-21.5009	-21.1071	-16.0925	-22.2345	4.24122		-23.4767	-23.149	-26.2296	-25.3171	-28.4281	-25.3201	2.15633		-26.0457	-6.00714	-21.9159	-26.1156	-28.2817	-21.6732	9.05553		-27.7162	-8.70985	-22.2956	-22.9918	-23.5327	-21.0492	7.21463		-26.5973	-15.1963	-19.2793	-24.9717	-25.571	-22.3231	4.89611		-26.2438
301.333	-25.8444	-25.5805	-24.6723	-20.1597	-15.5491	-22.3612	4.44662		-25.5087	-26.3941	-22.4663	-22.2269	-16.9495	-22.7091	3.70411		-24.8395	-23.3177	-24.5254	-22.346	-28.3516	-24.676	2.28218		-25.8797	-4.42207	-23.1288	-25.3833	-28.7141	-21.5056	9.75467		-27.0103	-8.37359	-23.3824	-19.9031	-24.8773	-20.7093	7.36614		-27.0474	-16.2861	-21.3573	-24.5549	-24.3408	-22.7173	4.12225		-26.2125
301.667	-25.4938	-25.2491	-23.7185	-20.9381	-17.3604	-22.552	3.42225		-24.2512	-26.866	-24.5095	-20.4407	-17.0912	-22.6317	3.85927		-24.4785	-24.0983	-22.0078	-22.0759	-28.1345	-24.159	2.49386		-25.9116	-3.12504	-21.4315	-25.5285	-27.7236	-20.744	10.1145		-26.9753	-8.53814	-22.9509	-17.4801	-25.6053	-20.3099	7.51708		-26.2947	-15.3507	-20.1767	-25.457	-25.2379	-22.5034	4.66771		-25.6345
302	-24.9941	-24.5784	-23.8755	-22.0931	-16.9018	-22.4886	3.31423		-25.9944	-27.944	-22.0875	-19.6819	-15.7819	-22.2979	4.87054		-24.4243	-22.4548	-23.0548	-22.4957	-28.1908	-24.1241	2.40881		-26.1008	-6.58565	-21.7943	-25.7216	-28.1446	-21.6694	8.73959		-27.0348	-9.39301	-24.5137	-18.2561	-23.517	-20.5429	7.00548		-27.2296	-14.9951	-22.0874	-26.0917	-23.7808	-22.8369	4.81758		-24.8713
302.333	-24.0809	-25.3334	-23.2681	-20.8112	-18.1537	-22.3295	2.85985		-25.5579	-27.7035	-20.504	-21.4428	-14.1872	-21.8791	5.21306		-24.365	-22.9569	-21.6263	-22.5392	-26.4954	-23.5966	1.89755		-25.9802	-6.15171	-20.4714	-27.5734	-28.6853	-21.7724	9.28498		-28.2341	-9.56695	-22.2334	-18.638	-23.6865	-20.4718	6.99944		-27.1001	-14.1223	-21.8127	-24.6008	-23.9328	-22.3137	4.95257		-26.1051
302.667	-21.3574	-24.097	-22.1721	-21.0349	-16.419	-21.0161	2.83189		-22.592	-25.9184	-21.7811	-21.3867	-15.6333	-21.4623	3.71545		-24.1568	-23.7804	-25.6415	-23.6742	-27.8753	-25.0257	1.77706		-26.4295	-2.6656	-19.4604	-27.584	-28.1362	-20.8551	10.7491		-28.5	-8.30239	-19.7695	-12.9215	-22.7563	-18.4499	7.98163		-26.8534	-14.2147	-20.9607	-22.912	-21.6505	-21.3183	4.5792		-25.381
303	-23.6979	-25.1791	-22.2023	-19.9299	-16.2908	-21.46	3.48038		-23.4769	-25.6965	-22.1807	-21.4632	-18.2612	-22.2157	2.7346		-23.8591	-22.5175	-23.6789	-22.9568	-27.424	-24.0873	1.94257		-26.4327	-2.39579	-21.4173	-27.4477	-27.9216	-21.123	10.7844		-28.5007	-9.25362	-22.0373	-13.2768	-22.9012	-19.1939	7.78244		-27.4734	-15.9264	-21.9163	-23.5476	-23.5188	-22.4765	4.19584		-25.9906
303.333	-25.1263	-26.1795	-24.6724	-20.213	-16.2759	-22.4934	4.15707		-24.9632	-27.0677	-21.488	-21.5267	-16.2326	-22.2556	4.11958		-24.3727	-20.2262	-22.5323	-23.5281	-26.6714	-23.4661	2.37003		-26.2818	-1.23568	-20.9989	-28.0979	-28.8705	-21.097	11.5196		-27.8359	-8.31603	-20.9244	-17.6173	-24.4583	-19.8304	7.48633		-28.2454	-15.8664	-21.9991	-25.6665	-25.2339	-23.4023	4.76173		-26.1603
303.667	-25.6977	-25.8721	-23.8211	-19.6343	-16.9345	-22.3919	3.95193		-25.2651	-27.0833	-21.3715	-20.4267	-17.7805	-22.3854	3.7561		-24.3123	-21.4539	-21.8537	-24.5042	-28.4587	-24.1166	2.79523		-25.7521	-2.88684	-22.3965	-26.9057	-28.7586	-21.34	10.5725		-27.3351	-9.40822	-23.2477	-18.0338	-24.2156	-20.4481	7.02087		-27.3373	-16.0112	-20.3431	-24.1713	-25.1562	-22.6038	4.47076		-26.9476
304	-25.3057	-26.4307	-23.0212	-21.62	-15.705	-22.4165	4.19836		-25.5681	-26.8978	-22.661	-20.4147	-17.2885	-22.566	3.88156		-24.8675	-22.8922	-20.2369	-25.0302	-28.7177	-24.3489	3.1165		-26.1415	-5.36976	-21.1095	-27.4347	-28.397	-21.6905	9.54578		-27.5003	-7.69123	-23.1502	-19.9826	-23.0717	-20.2792	7.52878		-27.3981	-16.1007	-22.0473	-27.1083	-26.6056	-23.852	4.85027		-26.8507
304.333	-25.7711	-26.7127	-23.4575	-21.9954	-16.888	-22.9649	3.87403		-25.2391	-27.0721	-22.6519	-20.97	-18.0164	-22.7899	3.55153		-24.7816	-23.5591	-24.2766	-24.2698	-27.9313	-24.9637	1.71511		-26.5465	-7.75072	-20.1573	-25.6651	-28.7317	-21.7703	8.44975		-27.5767	-7.52497	-23.545	-16.7186	-22.7033	-19.6137	7.7931		-27.7185	-16.608	-19.0018	-28.4923	-26.7208	-23.7083	5.4911		-25.6823
304.667	-24.5289	-26.4649	-22.6044	-21.4546	-16.2421	-22.259	3.8669		-26.194	-26.9002	-21.7172	-20.8514	-18.1245	-22.7574	3.71321		-25.2062	-23.2585	-23.3161	-24.6051	-27.9245	-24.8621	1.90556		-27.0303	-4.47331	-22.836	-25.2243	-28.3153	-21.5758	9.77967		-26.3492	-8.31104	-22.1589	-12.5668	-23.1684	-18.5109	7.67805		-27.1746	-16.0036	-19.0932	-24.1636	-26.72	-22.631	4.90285		-25.0553
305	-26.8	-26.8792	-23.1762	-21.2149	-16.0061	-22.8153	4.51245		-25.1261	-26.7343	-23.4944	-22.6624	-17.4696	-23.0974	3.51288		-24.2772	-23.0852	-21.7004	-25.5346	-27.3416	-24.3878	2.1778		-25.5559	-4.31639	-23.1106	-27.8276	-28.2352	-21.8092	9.99056		-26.8669	-8.53793	-23.0619	-12.9315	-24.5504	-19.1897	7.98899		-27.1036	-15.7436	-21.9013	-25.282	-23.9664	-22.7994	4.37727		-28.0236
305.333	-24.5051	-26.043	-22.481	-20.9689	-16.333	-22.0662	3.74194		-23.1774	-26.5203	-23.1034	-21.6626	-15.9031	-22.0734	3.88254		-25.1215	-22.8214	-21.3883	-23.78	-26.7565	-23.9735	2.06825		-25.3013	-5.77381	-20.7788	-27.1194	-28.6571	-21.5261	9.2882		-27.5632	-8.49349	-21.2049	-20.5043	-22.3278	-20.0187	7.01293		-28.1532	-15.1703	-17.8427	-24.0639	-23.8781	-21.8216	5.23011		-27.4218
305.667	-24.5045	-24.6346	-24.1346	-21.6941	-17.7661	-22.5468	2.92808		-24.9531	-27.714	-22.8299	-21.4172	-17.511	-22.885	3.82866		-25.4414	-23.0258	-20.0586	-24.3438	-28.3882	-24.2515	3.06673		-25.6252	-5.32756	-21.4121	-26.7978	-28.7598	-21.5845	9.47771		-27.8176	-8.70868	-24.188	-17.601	-23.2186	-20.3068	7.44635		-28.1134	-15.3543	-20.114	-23.7928	-24.1846	-22.3118	4.81136		-26.6436
306	-26.9483	-24.7544	-23.6931	-20.6708	-17.9817	-22.8097	3.52047		-24.548	-28.2736	-22.946	-20.2785	-16.8051	-22.5702	4.33213		-24.9445	-23.2204	-20.6511	-24.6971	-28.1388	-24.3304	2.72877		-25.0937	-4.06852	-21.4433	-27.7585	-28.9607	-21.4649	10.1439		-26.952	-9.94036	-22.7877	-10.7549	-23.1165	-18.7103	7.81291		-28.6204	-14.5041	-19.923	-24.8376	-26.4288	-22.8628	5.66294		-26.9426
306.333	-26.6671	-26.2214	-23.8863	-20.8529	-15.1713	-22.5598	4.73128		-24.7295	-27.2619	-22.7479	-19.831	-15.7329	-22.0606	4.46263		-25.8331	-21.9683	-23.0871	-26.3179	-27.4591	-24.9331	2.30794		-25.851	-4.6292	-20.3901	-28.3843	-27.9801	-21.4469	9.92672		-26.9077	-9.8246	-25.7248	-10.127	-24.6545	-19.4477	8.68397		-29.9994	-15.7806	-21.6291	-26.3433	-26.2286	-23.9962	5.46878		-26.151
306.667	-25.6821	-25.3773	-23.3122	-21.3761	-15.5582	-22.2612	4.13011		-25.2359	-27.0686	-23.3992	-21.238	-16.2801	-22.6444	4.16359		-25.2376	-22.2074	-24.2239	-24.8602	-28.0629	-24.9184	2.11096		-26.1155	-7.17865	-22.6945	-28.276	-28.8002	-22.613	8.95606		-27.7723	-9.82553	-23.5473	-12.6366	-24.9432	-19.745	7.98189		-27.8043	-15.7829	-19.1508	-24.9317	-26.6996	-22.8739	5.17985		-26.9664
307	-24.8215	-26.5758	-23.283	-22.1505	-15.9175	-22.5497	4.06368		-24.6263	-27.3801	-23.0454	-20.9327	-15.8955	-22.376	4.3195		-25.3581	-22.9104	-23.6337	-23.5006	-27.1718	-24.5149	1.74283		-25.7854	-7.35536	-22.7463	-27.6123	-28.1958	-22.339	8.64092		-27.278	-8.81541	-24.1213	-15.8066	-24.9414	-20.1925	7.69523		-27.0967	-14.8517	-17.8968	-23.1084	-23.6099	-21.3127	4.88286		-26.3605
307.333	-25.4492	-26.9676	-22.3547	-21.0323	-18.1906	-22.7989	3.49846		-26.2229	-26.6335	-24.7821	-19.5764	-15.4059	-22.5242	4.87404		-25.2115	-22.8743	-20.5934	-25.7775	-26.4317	-24.1777	2.41116		-26.2121	-6.74614	-21.7423	-27.6949	-27.5083	-21.9808	8.84958		-27.8081	-7.82345	-22.5668	-18.4688	-26.0235	-20.5381	7.95304		-26.9047	-16.54	-20.0927	-23.6277	-25.4869	-22.5304	4.2103		-26.3907
307.667	-25.3074	-26.0014	-22.0913	-20.5396	-18.9251	-22.573	3.03745		-26.5252	-26.892	-23.0908	-20.5589	-16.6912	-22.7516	4.273		-25.4138	-23.3872	-19.1713	-26.6856	-27.4086	-24.4133	3.30408		-25.9517	-4.2977	-22.7774	-27.5148	-27.9032	-21.689	9.92936		-27.8943	-9.65699	-22.9718	-22.9741	-23.6631	-21.4321	6.89455		-27.8687	-15.5059	-20.2038	-25.0365	-24.6838	-22.6597	4.84995		-27.3331
308	-23.7612	-25.2836	-22.8811	-19.7337	-19.5897	-22.2499	2.51463		-24.6633	-27.1406	-22.4362	-21.6193	-16.2565	-22.4232	4.06038		-24.6163	-23.8932	-20.1335	-23.3519	-27.8923	-23.9774	2.7798		-26.1436	-5.17984	-23.6656	-26.8323	-28.8039	-22.1251	9.6492		-27.0577	-10.6808	-21.1338	-24.5167	-24.4173	-21.5613	6.43563		-28.2037	-14.4111	-18.8345	-25.0606	-26.5981	-22.6216	5.80248		-25.7947
308.333	-23.2761	-26.0631	-22.1968	-21.3463	-15.766	-21.7296	3.77824		-23.3922	-27.2351	-21.17	-20.2138	-17.6161	-21.9254	3.61991		-23.9413	-25.4084	-23.0655	-25.1357	-27.5305	-25.0163	1.69194		-26.0972	-4.12313	-23.9709	-28.1689	-28.4101	-22.1541	10.2382		-26.8755	-8.47232	-23.1233	-21.8804	-26.3025	-21.3308	7.4886		-29.0027	-15.2737	-18.0307	-24.5687	-26.108	-22.5967	5.73869		-25.7801
308.667	-26.2378	-25.4772	-23.4263	-21.9522	-16.7979	-22.7783	3.74567		-25.6522	-28.2463	-20.7884	-20.6698	-16.4975	-22.3708	4.61468		-24.5635	-22.805	-25.5475	-23.4408	-27.7812	-24.8276	1.9574		-26.018	-3.41722	-24.1594	-26.8318	-26.9142	-21.4681	10.1515		-28.1891	-8.19958	-23.1295	-15.4939	-24.7692	-19.9563	8.04901		-27.2254	-15.0315	-18.4868	-25.3987	-28.4265	-22.9138	5.84987		-27.4554
309	-27.2788	-24.9426	-23.2592	-20.8581	-17.9218	-22.8521	3.61994		-24.9603	-27.7668	-21.5314	-22.0049	-16.2567	-22.504	4.29983		-24.8643	-21.7638	-24.3105	-24.2954	-27.0037	-24.4475	1.86761		-26.4539	-2.68701	-22.2357	-26.9189	-27.3944	-21.138	10.5174		-27.635	-8.32031	-22.3965	-11.027	-22.8198	-18.4397	8.31785		-27.7194	-13.7628	-19.1663	-23.9949	-28.0153	-22.5317	6.06924		-26.3433
309.333	-26.8482	-24.8281	-22.4869	-21.3013	-17.2085	-22.5346	3.66598		-25.1131	-27.9529	-22.2038	-23.3792	-16.6506	-23.0599	4.18541		-24.0194	-22.494	-22.4614	-25.2642	-26.8681	-24.2214	1.88514		-26.1168	-3.52995	-23.2474	-26.0385	-28.3816	-21.4628	10.1887		-27.6743	-9.08067	-22.4548	-10.1357	-25.1053	-18.8902	8.67988		-26.6981	-14.9821	-20.5054	-24.4847	-26.1519	-22.5644	4.88304		-26.4291
309.667	-27.1124	-24.9538	-23.4203	-20.4998	-17.2349	-22.6443	3.86525		-24.7119	-27.8854	-22.6313	-22.3249	-16.595	-22.8297	4.13124		-24.1326	-23.5387	-20.9216	-24.7891	-28.4476	-24.3659	2.71299		-26.6768	-4.56491	-24.1602	-25.334	-27.5248	-21.6521	9.63788		-27.8393	-9.56979	-22.3518	-13.0882	-27.72	-20.1138	8.41251		-27.0421	-14.6473	-21.1943	-26.6385	-25.412	-22.9868	5.20628		-26.3916
310	-27.7534	-27.1992	-24.3822	-21.8118	-15.8156	-23.3924	4.85788		-25.4061	-27.6852	-23.9379	-20.0912	-14.793	-22.3827	5.06286		-26.4602	-23.3682	-19.6622	-24.0534	-28.7669	-24.4622	3.42513		-26.8972	-3.80929	-21.9916	-27.616	-28.8722	-21.8373	10.4105		-27.5643	-10.9043	-25.002	-21.9495	-24.6886	-22.0217	6.52528		-27.3445	-15.1204	-20.2857	-26.9209	-26.6674	-23.2678	5.40356		-26.3414
310.333	-27.7284	-27.1199	-23.8653	-21.8837	-15.9006	-23.2996	4.77702		-25.2038	-28.3065	-24.1875	-19.8018	-14.0798	-22.3159	5.52008		-24.7357	-23.6422	-19.8207	-26.6468	-28.0645	-24.582	3.16102		-27.4023	-2.9661	-22.087	-26.751	-27.8848	-21.4182	10.5711		-28.123	-11.183	-22.9089	-16.4193	-25.0718	-20.7412	6.85533		-27.0041	-15.9343	-21.2928	-26.3116	-25.613	-23.2312	4.64754		-26.6678
310.667	-26.7992	-26.3555	-22.6269	-22.6231	-16.9249	-23.0659	3.96421		-25.3548	-28.8414	-23.99	-20.6396	-16.4114	-23.0475	4.73332		-24.2755	-22.681	-19.5102	-24.5962	-28.1175	-23.836	3.12845		-27.0444	-6.3979	-21.9969	-27.457	-27.4311	-22.0654	9.05711		-27.4049	-9.13335	-25.2855	-15.8114	-25.7564	-20.6783	7.89357		-28.1517	-16.1823	-21.5914	-26.0148	-26.3128	-23.6506	4.8206		-27.5885
311	-25.3829	-25.019	-22.6015	-21.4593	-17.7552	-22.4436	3.0922		-24.6744	-28.4086	-22.8493	-23.0212	-15.6197	-22.9146	4.65058		-25.1479	-23.4361	-19.6929	-22.6216	-26.6714	-23.514	2.64773		-27.4032	-6.63177	-21.9172	-28.0201	-27.2382	-22.2421	9.06601		-26.7889	-9.56859	-22.639	-18.0066	-24.4007	-20.2808	6.79731		-26.79	-14.9663	-19.82	-24.3454	-26.279	-22.4401	5.00027		-27.1479
311.333	-24.1986	-25.6139	-25.2613	-20.0934	-15.6711	-22.1677	4.24499		-24.7288	-27.9119	-22.037	-22.2229	-16.2921	-22.6385	4.2717		-24.7145	-25.0224	-20.3652	-23.7542	-27.2494	-24.2212	2.50708		-26.8138	-2.69336	-22.5739	-28.113	-27.6762	-21.5741	10.7811		-27.3501	-9.7288	-22.2818	-16.855	-26.058	-20.4548	7.25061		-27.2016	-14.7757	-20.3391	-22.6439	-24.161	-21.8243	4.66196		-26.9654
311.667	-24.1202	-26.5573	-25.288	-19.5768	-15.1568	-22.1398	4.70845		-25.8095	-27.0871	-21.6783	-20.2657	-15.364	-22.0409	4.67787		-25.3372	-23.3207	-23.1352	-23.9769	-28.6188	-24.8778	2.26269		-27.7178	-1.10238	-22.5472	-26.8502	-28.312	-21.3059	11.518		-27.3802	-8.4696	-20.1816	-18.5632	-26.1633	-20.1516	7.53965		-28.2639	-15.117	-20.908	-22.3774	-24.5564	-22.2445	4.85241		-26.9248
312	-25.4523	-24.7707	-23.4695	-18.3619	-16.1	-21.6309	4.15691		-25.4983	-26.8583	-20.9735	-21.1269	-15.7597	-22.0434	4.37574		-24.6956	-22.7798	-25.2979	-26.0004	-27.5656	-25.2679	1.75608		-27.0263	-1.74807	-23.0675	-26.1549	-28.023	-21.2039	11.0331		-28.1983	-8.64211	-22.6832	-19.8961	-25.2112	-20.9262	7.52149		-27.7206	-14.8573	-19.6244	-22.3171	-25.0262	-21.9091	4.96496		-26.1334
312.333	-27.2564	-25.8952	-22.7152	-18.2339	-15.7245	-21.9651	4.92122		-25.6946	-27.5565	-21.1314	-20.3832	-16.3194	-22.217	4.47008		-24.3433	-23.6577	-22.9259	-25.2908	-27.9892	-24.8414	1.964		-25.839	-4.53955	-21.832	-28.8288	-27.8098	-21.7698	9.99694		-27.838	-9.10211	-22.3523	-16.0509	-25.8605	-20.2407	7.67108		-28.0566	-16.5292	-18.2969	-23.1073	-23.9828	-21.9946	4.62284		-27.0108
312.667	-25.2032	-26.0325	-21.8597	-18.7945	-17.2534	-21.8287	3.84707		-25.3354	-27.2182	-22.0686	-20.1545	-15.747	-22.1047	4.49474		-25.6867	-24.1026	-21.3975	-24.1826	-28.7972	-24.8333	2.70201		-26.2337	-7.22567	-22.3605	-27.7259	-28.4097	-22.3911	8.79546		-27.5093	-8.66275	-20.997	-17.5866	-23.8485	-19.7208	7.17919		-28.1746	-15.606	-21.0573	-25.1911	-24.9206	-22.9899	4.84023		-26.8996
313	-25.9759	-26.3298	-21.9032	-19.4201	-16.7147	-22.0688	4.15724		-25.7575	-26.4991	-22.2619	-20.459	-17.7951	-22.5545	3.63824		-25.4179	-22.6967	-22.799	-23.4266	-28.1837	-24.5048	2.32966		-26.2096	-6.47049	-24.0351	-26.6852	-27.4969	-22.1795	8.87459		-27.3217	-10.1291	-20.7886	-16.4516	-23.6807	-19.6743	6.6572		-26.9395	-14.9306	-18.8972	-26.8317	-24.1495	-22.3497	5.27629		-27.1733
313.333	-23.794	-26.2151	-23.1732	-19.757	-16.1363	-21.8151	3.92442		-25.8962	-26.8786	-22.9883	-20.8498	-15.912	-22.505	4.38945		-24.1958	-22.9552	-22.9577	-25.1642	-27.9521	-24.645	2.06828		-26.4212	-4.66526	-22.9721	-26.6432	-27.5844	-21.6572	9.65845		-26.646	-10.0455	-24.8386	-26.9831	-24.1251	-22.5277	7.08003		-27.3276	-16.5414	-19.6655	-26.7445	-26.9297	-23.4417	5.00121		-27.5007
313.667	-23.9898	-25.9209	-23.1261	-18.229	-15.5468	-21.3625	4.31373		-24.489	-27.8965	-22.1452	-21.1744	-16.5359	-22.4482	4.19877		-24.2829	-21.9708	-20.1613	-24.9055	-27.3814	-23.7404	2.77713		-25.9769	-2.76749	-22.6513	-27.2976	-26.7856	-21.0958	10.4044		-26.9842	-7.81678	-20.8218	-12.5796	-24.4279	-18.526	8.08842		-27.2078	-16.4824	-17.9452	-25.7451	-25.598	-22.5957	4.98005		-27.2099
314	-25.7761	-26.7538	-24.384	-18.5308	-17.1921	-22.5273	4.36752		-25.236	-28.0771	-21.4994	-20.2793	-16.1745	-22.2532	4.58884		-23.88	-21.3425	-22.89	-24.4254	-27.3862	-23.9848	2.23354		-27.0123	-4.98703	-22.0522	-26.7833	-27.3114	-21.6292	9.5521		-27.6521	-6.74307	-21.8479	-9.74018	-25.3774	-18.2721	9.4468		-27.0512	-16.4989	-17.8843	-24.8154	-25.4192	-22.3338	4.79001		-27.3343
314.333	-25.8208	-26.548	-22.7324	-19.4388	-17.4259	-22.3932	3.95375		-25.2697	-27.2104	-21.617	-20.0864	-15.7078	-21.9783	4.50657		-23.7487	-23.363	-22.9951	-23.4756	-28.0319	-24.3229	2.09099		-26.6213	-3.29025	-22.724	-25.1595	-27.4735	-21.0537	10.0921		-27.1668	-6.90812	-22.4723	-12.9825	-23.9193	-18.6898	8.43945		-28.0481	-16.0409	-18.6186	-24.7674	-24.4693	-22.3889	4.91235		-28.4992
314.667	-25.1625	-26.2819	-22.3455	-21.2599	-16.2132	-22.2526	3.94243		-25.7489	-28.1455	-23.089	-20.2628	-15.6158	-22.5724	4.87712		-25.4709	-23.2162	-23.0725	-24.122	-26.7476	-24.5258	1.56682		-26.5084	-2.80098	-22.9325	-24.5137	-28.7935	-21.1098	10.4679		-26.5926	-7.71195	-24.4092	-16.0652	-21.6003	-19.2759	7.57169		-27.5083	-14.524	-19.7042	-24.1163	-26.9392	-22.5584	5.45018		-29.282
315	-24.7108	-27.4266	-24.2184	-19.7866	-15.7367	-22.3758	4.61355		-25.8652	-27.9354	-21.4606	-19.9236	-15.8339	-22.2037	4.81102		-24.3236	-22.8409	-24.9914	-25.0974	-27.0365	-24.858	1.51455		-26.437	-4.18224	-23.8841	-26.0725	-28.9446	-21.9041	10.0682		-26.3717	-8.0201	-24.9879	-12.9748	-26.4408	-19.7591	8.65366		-26.4099	-14.4469	-20.9773	-24.372	-27.6974	-22.7807	5.30523		-28.095
315.333	-25.9236	-27.1955	-22.5478	-19.6355	-16.096	-22.2797	4.54823		-25.2338	-27.5987	-20.5822	-21.2484	-16.9395	-22.3205	4.16754		-24.7457	-21.7832	-26.013	-26.9918	-28.5024	-25.6072	2.54113		-26.1087	-3.86768	-24.9612	-25.612	-28.4216	-21.7942	10.1057		-26.7523	-8.95405	-24.7323	-14.5687	-27.0033	-20.4021	8.18135		-26.9924	-15.0083	-20.6687	-24.7253	-27.2356	-22.9261	5.15098		-26.4408
315.667	-26.346	-26.6596	-21.3347	-19.7301	-15.9543	-22.0049	4.54821		-25.9858	-27.3613	-21.6747	-20.8248	-17.1503	-22.5994	4.11826		-25.1566	-22.1253	-25.2917	-23.8463	-27.1499	-24.714	1.8653		-25.13	-3.54851	-22.01	-27.7462	-26.8359	-21.0541	10.0273		-26.9321	-8.24367	-22.189	-22.9988	-25.7065	-21.214	7.50409		-27.3389	-15.2741	-19.9325	-26.1865	-27.6688	-23.2802	5.46542		-27.0321
316	-25.4079	-24.4875	-22.3572	-19.6757	-15.9552	-21.5767	3.83979		-23.9067	-25.8634	-22.0506	-19.9672	-16.0273	-21.563	3.78866		-24.4074	-24.0966	-23.9455	-24.0489	-28.1451	-24.9287	1.80625		-25.3555	-4.2097	-22.5823	-27.2461	-27.4022	-21.3592	9.78194		-26.8869	-8.38984	-22.3163	-20.5056	-22.8105	-20.1818	6.99248		-27.7232	-14.5721	-20.6743	-25.7981	-27.2998	-23.2135	5.5865		-27.0648
316.333	-25.1092	-24.4833	-22.592	-19.4091	-14.8176	-21.2823	4.23992		-24.9744	-26.7758	-23.2514	-19.3576	-15.2012	-21.9121	4.64727		-25.5668	-23.7767	-25.2594	-24.243	-26.9184	-25.1529	1.22695		-25.4633	-2.85007	-22.162	-26.9213	-28.4507	-21.1695	10.5015		-28.8697	-8.27303	-23.5469	-17.4494	-23.9811	-20.424	7.90933		-26.9223	-14.6978	-20.9637	-25.0142	-27.339	-22.9874	5.27591		-27.3472
316.667	-22.6418	-25.6743	-24.4041	-19.4177	-14.3746	-21.3025	4.52974		-25.5135	-27.9639	-23.9658	-19.9469	-14.9355	-22.4651	5.11903		-22.8781	-22.3632	-25.0346	-25.2614	-25.6924	-24.246	1.51337		-23.6379	-4.28902	-21.5335	-27.9464	-28.3077	-21.1429	9.84953		-25.0762	-9.09619	-22.6528	-26.5241	-25.8439	-21.8387	7.2717		-24.0918	-14.7367	-20.9403	-24.3134	-27.6257	-22.3416	4.86495		-27.9261
317	-23.8717	-25.5525	-24.0676	-20.416	-14.512	-21.6839	4.42943		-25.442	-28.0792	-21.5091	-19.157	-14.801	-21.7977	5.21412		-24.7976	-22.6364	-23.891	-24.3179	-27.7946	-24.6875	1.91341		-24.9388	-2.65072	-22.6078	-27.3946	-27.4767	-21.0137	10.4598		-26.2918	-9.11401	-22.833	-15.0948	-27.1529	-20.0973	7.76683		-25.6869	-13.7568	-19.0956	-24.7447	-28.0869	-22.2742	5.79195		-27.3445
317.333	-26.153	-25.3967	-22.2085	-21.604	-14.303	-21.933	4.69593		-25.4707	-28.7218	-22.4305	-20.6196	-15.4558	-22.5397	5.01722		-25.5168	-23.2129	-23.5933	-23.8484	-27.6201	-24.7583	1.82609		-26.4339	-1.27181	-24.4101	-25.9519	-28.1563	-21.2448	11.2449		-27.4726	-9.36352	-22.7255	-11.3341	-26.4164	-19.4624	8.53267		-28.155	-14.8035	-18.8979	-26.1072	-26.9953	-22.9918	5.83527		-27.7446
317.667	-26.2873	-26.3064	-22.4988	-21.042	-14.2814	-22.0832	4.94053		-26.3829	-28.191	-21.3764	-20.8043	-13.6239	-22.0757	5.68963		-24.9689	-23.1232	-24.3108	-23.7088	-26.4933	-24.521	1.29886		-26.8344	-2.56103	-22.7366	-24.1915	-28.9869	-21.0621	10.6185		-26.951	-10.712	-23.1296	-11.5444	-27.1622	-19.8998	8.17193		-28.5082	-15.2754	-21.4242	-24.9342	-26.3102	-23.2904	5.16646		-26.7032
318	-25.8053	-25.6647	-22.6852	-20.7897	-14.8611	-21.9612	4.49445		-26.6791	-27.8339	-22.1886	-22.2842	-14.1028	-22.6177	5.39683		-24.611	-22.3849	-23.7639	-26.0873	-26.3459	-24.6386	1.64761		-26.3102	-3.63871	-21.4298	-26.9676	-27.29	-21.1273	10.061		-26.5166	-8.17397	-22.3531	-16.3547	-22.3675	-19.1532	7.12681		-27.6575	-14.5044	-18.4549	-23.1115	-27.0877	-22.1632	5.65124		-25.9423
318.333	-26.5101	-25.9719	-21.7115	-21.6243	-14.8637	-22.1363	4.66841		-27.3146	-27.7983	-21.1501	-20.0569	-14.9959	-22.2631	5.36364		-25.4347	-21.7949	-22.9966	-23.9736	-28.1928	-24.4785	2.46796		-26.432	-3.25749	-21.7355	-27.9013	-28.0484	-21.4749	10.5003		-27.0385	-8.26782	-25.8111	-19.4131	-21.9326	-20.4926	7.4803		-27.5988	-14.4042	-19.7723	-24.1911	-26.0883	-22.411	5.35433		-26.7597
318.667	-25.6781	-25.0484	-22.692	-19.8599	-15.8145	-21.8186	4.0613		-25.817	-27.0948	-20.3374	-21.1271	-14.1335	-21.702	5.13542		-24.8746	-21.9644	-24.5687	-24.5432	-28.4755	-24.8853	2.32585		-27.1846	-2.64821	-23.26	-27.1458	-29.294	-21.9065	10.984		-26.7596	-8.17665	-24.748	-14.4777	-23.8393	-19.6003	7.94457		-28.4366	-14.9151	-21.6337	-25.1002	-26.0436	-23.2258	5.24901		-28.6409
319	-24.9055	-25.3251	-22.4779	-18.0319	-16.5459	-21.4573	3.99206		-23.9948	-27.1459	-22.8177	-20.7736	-15.6397	-22.0743	4.2737		-24.4665	-22.7854	-23.9377	-23.9343	-28.6882	-24.7624	2.27894		-26.9726	-2.82321	-23.546	-29.4332	-27.9021	-22.1354	11.0098		-26.6346	-10.1997	-24.7587	-13.9923	-25.1659	-20.1502	7.50626		-27.8766	-15.6969	-19.0825	-25.7756	-26.0127	-22.8888	5.22452		-27.8923
319.333	-25.9313	-26.2132	-23.2113	-20.3774	-16.4485	-22.4363	4.09797		-24.301	-27.5682	-23.3121	-20.4486	-15.0371	-22.1334	4.71225		-24.1915	-22.7332	-20.6819	-23.8745	-28.2426	-23.9447	2.76817		-26.6249	-5.21319	-23.5239	-29.9607	-25.8784	-22.2402	9.79331		-27.2157	-8.72964	-22.7433	-15.273	-24.6121	-19.7147	7.57995		-26.951	-15.3318	-19.6129	-23.4711	-26.7465	-22.4227	4.96177		-28.0978
319.667	-27.521	-26.3796	-24.9033	-20.0943	-15.9366	-22.967	4.84283		-24.2903	-28.2659	-22.344	-20.0488	-15.2719	-22.0442	4.83969		-25.4184	-23.1618	-20.5825	-24.7037	-28.4671	-24.4667	2.90496		-26.5878	-6.26098	-22.6348	-29.3324	-26.5556	-22.2743	9.2643		-29.4341	-8.41014	-25.508	-18.5295	-23.8245	-21.1412	8.12315		-26.5929	-14.6116	-21.5758	-24.2695	-25.6408	-22.5381	4.81721		-27.2917
320	-27.918	-27.0399	-23.5446	-18.4088	-16.0207	-22.5864	5.23783		-25.3495	-28.2517	-21.9732	-22.3305	-15.8763	-22.7562	4.61122		-25.1106	-22.1897	-22.1328	-23.8579	-26.2993	-23.9181	1.82142		-26.5041	-3.31151	-22.5625	-27.8735	-28.0185	-21.654	10.4879		-28.4399	-8.61121	-23.3733	-19.2539	-24.021	-20.7399	7.52169		-27.1094	-14.7194	-20.8759	-24.4604	-26.9566	-22.8243	5.18652		-27.6414
320.333	-27.122	-27.0824	-21.4622	-20.6243	-15.6434	-22.3869	4.84526		-27.0061	-28.1961	-22.6334	-21.8005	-13.8386	-22.695	5.65879		-26.0766	-22.0867	-24.8475	-24.2608	-26.5733	-24.769	1.76245		-27.065	-1.51715	-23.4881	-27.0374	-28.2533	-21.4722	11.2971		-27.3883	-9.22463	-24.9119	-17.5365	-24.5826	-20.7288	7.40331		-27.4301	-15.3951	-22.3388	-25.0417	-26.4965	-23.3404	4.84022		-27.0245
320.667	-26.4993	-27.3558	-21.4158	-21.0894	-15.2504	-22.3221	4.8769		-26.7858	-27.6819	-23.0321	-22.3686	-13.9561	-22.7649	5.43528		-27.1392	-23.0761	-24.2026	-25.2748	-28.8759	-25.7137	2.31648		-28.0283	-2.28203	-23.1321	-26.3905	-28.7419	-21.715	11.0764		-27.3649	-6.99126	-21.7597	-17.5719	-25.0056	-19.7387	8.01836		-27.5418	-16.0513	-21.2822	-27.3265	-25.7045	-23.5813	4.90425		-28.1395
321	-27.3395	-27.2438	-22.3437	-20.2857	-16.4449	-22.7315	4.67032		-26.8845	-27.8516	-23.0046	-21.5364	-14.7613	-22.8077	5.20719		-25.103	-22.2961	-22.8262	-24.3103	-28.6999	-24.6471	2.52929		-26.7388	-3.45792	-23.56	-28.9467	-28.359	-22.2125	10.6907		-26.1845	-8.03026	-24.3308	-18.1394	-24.2369	-20.1844	7.44181		-28.7944	-16.4893	-19.6543	-25.6606	-26.7922	-23.4781	5.18349		-27.8545
321.333	-27.0435	-26.0404	-22.9086	-21.5432	-16.0419	-22.7155	4.35131		-27.2875	-27.8059	-24.5638	-21.3334	-16.498	-23.4977	4.68347		-24.2802	-23.6637	-23.4573	-24.4365	-27.6057	-24.6887	1.68124		-27.2097	-3.24106	-22.5525	-28.6116	-29.3438	-22.1917	10.9179		-27.058	-9.46698	-24.7358	-20.2983	-24.1261	-21.137	6.96126		-27.5494	-16.0317	-20.7455	-26.9393	-26.2712	-23.5074	4.98166		-27.8963
321.667	-26.9526	-26.077	-21.8934	-20.4248	-15.8041	-22.2304	4.52127		-27.0564	-28.1714	-23.0415	-19.9329	-15.9524	-22.8309	5.05304		-24.3551	-23.7885	-25.0459	-25.0419	-27.1399	-25.0743	1.26874		-27.7982	-7.01125	-22.7636	-26.8737	-29.3975	-22.7689	9.1431		-26.5936	-10.0639	-25.0322	-19.0265	-27.3373	-21.6107	7.23424		-27.315	-15.3902	-21.5	-25.7619	-27.6813	-23.5297	5.17007		-27.1634
322	-27.0807	-26.0626	-23.48	-19.7791	-16.8059	-22.6417	4.31167		-25.1099	-28.0263	-22.7544	-19.6645	-15.2506	-22.1611	4.9355		-24.1512	-21.4881	-21.2517	-26.6847	-27.6953	-24.2542	2.93366		-26.7186	-3.51024	-23.2051	-26.8286	-27.5206	-21.5566	10.2274		-27.986	-9.1472	-22.6901	-14.5074	-25.6159	-19.9893	7.91362		-29.0245	-16.1929	-19.4027	-25.2459	-25.4413	-23.0614	5.16133		-27.052
322.333	-25.4897	-26.8125	-22.6443	-20.5306	-14.7369	-22.0428	4.76066		-25.0653	-28.6261	-21.193	-20.6086	-16.438	-22.3862	4.63893		-26.0938	-21.1814	-22.2333	-26.2526	-27.7547	-24.7032	2.83503		-26.4078	-2.06135	-23.5047	-26.1094	-28.0426	-21.2252	10.8356		-29.1104	-8.37232	-23.1012	-12.9644	-25.8651	-19.8827	8.8268		-28.5729	-16.2351	-21.1535	-28.0061	-26.7223	-24.138	5.30736		-27.284
322.667	-26.0791	-27.0035	-23.4734	-19.6743	-12.9689	-21.8398	5.71592		-25.7827	-29.3448	-22.5545	-19.167	-14.1125	-22.1923	5.88674		-27.5599	-22.29	-25.3709	-24.3777	-30.9409	-26.1079	3.30072		-26.3917	-2.9152	-23.2721	-27.9912	-29.0915	-21.9323	10.8547		-27.8471	-8.72214	-23.7427	-18.0353	-26.2101	-20.9115	7.76283		-28.649	-14.9835	-19.9017	-26.2082	-25.7849	-23.1055	5.56256		-27.1163
323	-26.2448	-26.5558	-22.3949	-20.0401	-13.709	-21.7889	5.27466		-26.0282	-29.0518	-22.8276	-19.5599	-15.1705	-22.5276	5.42777		-26.8047	-22.8111	-23.2099	-24.9305	-30.5802	-25.6673	3.16898		-27.3487	-4.67945	-22.959	-26.2246	-28.7503	-21.9924	9.9114		-27.3279	-9.81122	-24.9457	-26.8455	-25.9098	-22.968	7.4113		-28.3338	-15.3213	-21.5744	-25.2165	-27.7203	-23.6333	5.35334		-27.7614
323.333	-26.4226	-26.7357	-22.9691	-19.8067	-13.149	-21.8166	5.61044		-27.3015	-27.8895	-23.116	-21.7303	-14.5821	-22.9239	5.35881		-25.6697	-23.237	-24.5911	-26.0539	-27.2672	-25.3638	1.52587		-28.1761	-6.38287	-23.7238	-25.4802	-29.7852	-22.7096	9.42356		-28.4886	-10.1557	-22.1817	-19.3501	-25.9929	-21.2338	7.11427		-27.9856	-16.2412	-19.7205	-25.5602	-26.2872	-23.159	4.96304		-28.0906
323.667	-26.4154	-26.6125	-22.6291	-20.4044	-14.2401	-22.0603	5.09681		-26.7912	-27.5544	-22.4887	-19.7906	-14.5837	-22.2417	5.33005		-26.0681	-23.26	-24.4091	-25.847	-28.6829	-25.6534	2.04108		-27.3744	-2.18631	-21.8687	-26.2206	-30.0744	-21.5449	11.2189		-27.881	-10.1721	-22.4575	-18.4736	-22.8104	-20.3589	6.60154		-28.1389	-16.4857	-20.0203	-25.2823	-26.8916	-23.3638	4.93492		-27.1718
324	-26.9576	-26.8858	-21.3337	-20.7708	-16.1016	-22.4099	4.59225		-26.7353	-28.4851	-23.3761	-19.0973	-17.043	-22.9474	4.87039		-27.0541	-23.3972	-23.6289	-25.8927	-28.686	-25.7318	2.25686		-26.4229	-4.73504	-23.0478	-28.8328	-27.6783	-22.1434	9.96955		-27.597	-8.65763	-23.7384	-17.8252	-24.0319	-20.37	7.427		-27.7803	-15.3756	-20.7408	-25.3286	-26.7315	-23.1914	5.12957		-27.47
324.333	-27.7341	-26.2555	-22.0589	-21.5838	-15.5962	-22.6457	4.74581		-26.3261	-28.1357	-23.236	-20.9882	-15.6429	-22.8658	4.88818		-25.3914	-23.6923	-24.151	-23.5375	-28.1353	-24.9815	1.90731		-26.902	-3.49452	-23.9287	-27.0022	-28.3522	-21.9359	10.435		-28.8457	-9.94043	-22.6282	-15.4117	-26.0196	-20.5691	7.77845		-27.2425	-15.6175	-19.5367	-25.1611	-25.5955	-22.6307	4.87901		-28.2333
324.667	-24.5034	-25.5567	-20.833	-21.0525	-16.755	-21.7401	3.47667		-23.5354	-27.2335	-22.3801	-20.1	-16.0626	-21.8623	4.14307		-25.2419	-23.6724	-21.4295	-24.4832	-27.7552	-24.5164	2.30537		-27.2079	-5.95466	-22.171	-27.13	-28.6829	-22.2293	9.42495		-28.5126	-9.41183	-23.0028	-14.9658	-23.8009	-19.9388	7.63811		-27.2669	-17.0325	-21.7729	-25.1296	-26.1602	-23.4724	4.14514		-28.341
325	-19.4875	-24.4718	-21.7744	-19.9427	-16.0637	-20.348	3.09436		-19.3724	-25.3314	-23.8831	-19.4893	-16.5275	-20.9208	3.60475		-23.8705	-24.2263	-21.5788	-25.9741	-28.1297	-24.7559	2.45077		-27.5587	-5.79334	-21.7013	-27.471	-28.9441	-22.2937	9.63543		-27.7728	-8.02043	-21.5509	-20.2453	-19.784	-19.4747	7.15994		-27.0772	-16.8697	-23.1206	-24.9947	-20.9505	-22.6025	3.92451		-26.9809
325.333	-24.2797	-25.7774	-24.0693	-18.7112	-16.1867	-21.8048	4.1282		-24.3748	-27.4186	-23.2466	-20.7216	-17.0351	-22.5593	3.91392		-24.696	-24.6895	-23.4199	-26.3524	-28.7847	-25.5885	2.06802		-27.6462	-3.46372	-23.2448	-29.5946	-26.8069	-22.1512	10.6969		-26.8161	-8.36429	-23.2313	-12.7622	-24.3539	-19.1056	8.05656		-27.0083	-15.7049	-21.7897	-27.442	-23.2913	-23.0472	4.75803		-27.6389
325.667	-26.8369	-27.1061	-24.7136	-19.5561	-16.1359	-22.8697	4.83244		-26.831	-27.5556	-22.5587	-21.4595	-16.6124	-23.0034	4.43845		-26.1484	-24.8519	-22.1229	-25.1735	-27.3658	-25.1325	1.94663		-27.4486	-2.7324	-21.2454	-28.1621	-27.2382	-21.3653	10.7807		-26.2196	-9.51827	-22.3606	-10.8443	-23.6287	-18.5143	7.74727		-26.9942	-14.7594	-20.3014	-26.8327	-26.2379	-23.0251	5.39245		-26.7254
326	-26.452	-27.3412	-24.0647	-20.7438	-14.7037	-22.6611	5.12937		-26.467	-27.8522	-23.2391	-20.1825	-16.0964	-22.7675	4.76834		-26.17	-25.0067	-25.9416	-25.3511	-26.3227	-25.7584	0.559535		-27.5104	-3.90466	-21.3723	-26.3063	-29.6056	-21.7399	10.4193		-26.8458	-10.5068	-23.9547	-13.7807	-25.5484	-20.1273	7.44997		-28.5508	-15.2434	-21.981	-26.2765	-27.7397	-23.9583	5.49144		-26.0106
326.333	-27.1112	-26.9241	-23.3484	-20.8161	-17.5371	-23.1474	4.09043		-26.7181	-28.3292	-23.1108	-20.8453	-16.1888	-23.0384	4.82867		-25.5864	-24.9349	-24.7034	-24.3281	-28.0776	-25.5261	1.49795		-27.6083	-4.10886	-22.5781	-26.0953	-28.8953	-21.8572	10.1992		-27.7425	-10.7784	-21.2275	-23.8681	-26.4989	-22.0231	6.76804		-27.9513	-16.0721	-19.9467	-24.4128	-28.7501	-23.4266	5.3848		-26.2698
326.667	-26.4896	-26.7777	-22.2564	-22.6435	-16.9615	-23.0257	3.98711		-27.1065	-28.8191	-23.3452	-21.4581	-16.2334	-23.3925	4.95575		-25.59	-24.9485	-23.591	-25.3387	-28.2523	-25.5441	1.69911		-26.4315	-2.83601	-24.5831	-28.167	-27.3297	-21.8694	10.7229		-28.9202	-10.9191	-22.2594	-22.8104	-23.8535	-21.7525	6.60547		-28.4627	-15.1436	-20.4561	-23.5477	-27.6124	-23.0445	5.46806		-26.8144
327	-25.7654	-26.3695	-24.4852	-21.6136	-18.2407	-23.2949	3.36692		-27.513	-28.1731	-22.5337	-20.7092	-15.3171	-22.8492	5.27986		-24.9111	-24.8114	-25.5842	-24.349	-29.387	-25.8085	2.04851		-25.9409	-2.95232	-23.4047	-27.6292	-28.6236	-21.7101	10.6707		-27.4881	-10.0677	-23.459	-19.3402	-26.3337	-21.3377	7.04077		-28.5967	-15.1663	-20.8969	-26.9274	-28.5033	-24.0181	5.86602		-28.1647
327.333	-25.635	-25.9248	-24.1898	-21.5734	-16.7917	-22.8229	3.786		-26.8929	-27.5241	-22.8638	-19.9608	-16.2083	-22.69	4.75719		-25.1369	-26.7647	-24.9309	-24.5153	-29.001	-26.0697	1.8479		-26.8319	-5.42557	-23.5717	-27.9289	-28.2302	-22.3977	9.66574		-29.0116	-10.5519	-25.6659	-14.9081	-24.7604	-20.9796	7.84809		-29.3973	-15.1055	-21.4542	-27.0309	-28.1058	-24.2187	5.92724		-27.6191
327.667	-24.6983	-25.3601	-24.2233	-21.6435	-17.547	-22.6944	3.20385		-25.053	-27.0021	-24.5975	-19.2522	-15.9802	-22.377	4.58712		-26.5043	-25.417	-24.2405	-24.7841	-27.0628	-25.6017	1.17313		-27.1067	-2.98753	-23.6593	-26.8373	-26.6675	-21.4517	10.4162		-27.2939	-9.66135	-23.4767	-19.1138	-24.6763	-20.8444	6.91493		-28.4991	-15.9367	-20.6582	-24.6305	-26.0515	-23.1552	4.93619		-26.8458
328	-24.8133	-26.0762	-22.9267	-19.9303	-16.898	-22.1289	3.72894		-24.7917	-27.3121	-23.7165	-20.467	-16.8067	-22.6188	4.07318		-26.6223	-25.2569	-21.3205	-27.5933	-26.0441	-25.3674	2.41749		-26.9983	-1.60063	-22.7484	-28.0379	-27.3853	-21.3541	11.2367		-28.5647	-8.80057	-24.0546	-13.5092	-25.0629	-19.9984	8.41106		-25.9603	-16.6894	-19.8642	-24.7909	-26.0066	-22.6623	4.18622		-26.3436
328.333	-25.3052	-26.3953	-25.5916	-20.3466	-16.1946	-22.7666	4.37721		-23.6088	-26.3776	-21.3273	-21.8495	-16.1874	-21.8701	3.73927		-26.9998	-23.5494	-24.3835	-24.0532	-25.6367	-24.9245	1.39258		-26.0524	-3.64486	-22.7639	-27.6321	-28.0729	-21.6332	10.2694		-27.2161	-8.82992	-24.3555	-8.79069	-23.2998	-18.4984	8.9593		-25.7087	-15.31	-19.7643	-26.3229	-26.1683	-22.6548	4.93524		-26.5267
328.667	-24.3264	-25.7319	-24.8936	-21.2726	-15.4297	-22.3308	4.20899		-25.2023	-26.9674	-21.8531	-21.461	-15.1294	-22.1226	4.53797		-26.1665	-22.493	-25.3737	-24.4062	-26.2269	-24.9333	1.5509		-25.3079	-5.83023	-23.5765	-26.907	-26.599	-21.6441	8.93707		-25.5212	-9.4904	-25.222	-12.4955	-23.8537	-19.3166	7.69802		-25.9663	-15.9445	-21.2257	-26.4314	-24.6384	-22.8413	4.36061		-26.4401
329	-25.9682	-24.0052	-23.2438	-22.8215	-15.5701	-22.3217	3.9628		-25.3615	-25.7419	-22.5351	-20.5468	-16.3507	-22.1072	3.85865		-24.9049	-23.6687	-26.0225	-24.5339	-28.0013	-25.4263	1.66911		-24.453	-6.69219	-23.5414	-26.404	-25.1951	-21.2571	8.20924		-25.348	-9.54974	-21.8358	-19.6619	-22.753	-19.8297	6.0977		-25.4525	-16.275	-20.5934	-27.8549	-21.2825	-22.2917	4.50121		-25.5275
329.333	-25.9939	-23.8061	-23.9827	-22.3405	-18.5607	-22.9368	2.77046		-25.9579	-25.6975	-23.7812	-21.9916	-18.9521	-23.2761	2.90077		-24.5066	-21.1655	-23.1554	-23.7872	-24.7278	-23.4685	1.4289		-25.4924	-6.12666	-22.7069	-25.8014	-25.416	-21.1087	8.46768		-26.7125	-10.935	-23.3909	-11.4488	-20.7154	-18.6405	7.12607		-25.9864	-16.1219	-19.8644	-27.1476	-23.7635	-22.5767	4.55378		-25.1727
329.667	-25.0505	-25.1403	-25.3787	-23.3064	-16.7682	-23.1288	3.64999		-25.11	-25.3576	-24.3158	-22.3016	-17.5071	-22.9184	3.25454		-24.1897	-21.6537	-23.0414	-24.6046	-22.0897	-23.1158	1.28121		-25.4038	-5.86561	-24.2303	-25.666	-23.6131	-20.9558	8.47744		-26.7229	-10.3435	-24.3948	-9.29882	-20.5022	-18.2524	8.01964		-26.2247	-16.0334	-20.9284	-25.2331	-25.4633	-22.7766	4.30203		-25.3465
330	-25.7414	-26.0514	-24.0615	-22.9888	-17.1298	-23.1946	3.61329		-25.9092	-26.3491	-22.1008	-22.7598	-18.412	-23.1062	3.22257		-24.8461	-22.8421	-21.7225	-25.4417	-21.5184	-23.2742	1.79209		-25.6166	-5.39936	-24.2792	-25.5999	-23.9534	-20.9697	8.73676		-24.9698	-8.68542	-24.1141	-11.0379	-23.6463	-18.4907	7.93519		-26.1352	-16.1721	-20.4722	-25.2493	-25.1304	-22.6318	4.23553		-24.7746
330.333	-26.6573	-26.4701	-23.1741	-21.4983	-19.0303	-23.366	3.27075		-24.5364	-26.8697	-22.6576	-23.0412	-17.3428	-22.8895	3.51414		-24.672	-23.6974	-24.1594	-25.4193	-21.903	-23.9702	1.32061		-26.8028	-5.82515	-23.6955	-26.5659	-24.7731	-21.5325	8.87428		-27.3888	-9.74948	-22.7008	-16.6148	-23.8635	-20.0635	6.95212		-26.7688	-16.1593	-19.8574	-25.7155	-23.2469	-22.3496	4.36448		-25.6625
330.667	-25.7102	-26.0444	-22.2023	-20.4026	-17.6567	-22.4032	3.56252		-24.5975	-28.1991	-22.1805	-20.816	-17.4933	-22.6573	4.0237		-25.2275	-23.6364	-25.4798	-26.6839	-24.4687	-25.0992	1.14128		-26.72	-5.44885	-23.6482	-26.9302	-25.1431	-21.5781	9.11361		-29.5788	-9.51933	-21.5814	-23.5958	-23.2784	-21.5107	7.35467		-26.3391	-15.4496	-18.5865	-26.195	-24.4398	-22.202	4.91766		-27.6138
331	-24.9249	-27.6929	-22.9449	-21.1891	-15.7797	-22.5063	4.47006		-24.8759	-28.1618	-22.8986	-20.2085	-17.2168	-22.6723	4.20935		-26.3433	-25.4498	-24.0437	-26.7918	-26.5687	-25.8395	1.12575		-27.5141	-6.05054	-24.1953	-26.9928	-27.7426	-22.4991	9.30417		-27.3515	-8.55036	-25.6882	-16.2939	-23.1457	-20.2059	7.76068		-27.3885	-16.0006	-20.8672	-25.3562	-25.4636	-23.0152	4.59402		-27.1926
331.333	-26.7291	-28.1653	-25.3435	-21.4309	-16.9198	-23.7177	4.55343		-26.1975	-27.3919	-23.954	-20.4812	-17.0408	-23.0131	4.25084		-25.5111	-25.7005	-22.0647	-24.6176	-26.7941	-24.9376	1.7828		-27.1408	-5.77625	-23.3703	-26.4823	-29.0678	-22.3675	9.49849		-28.1988	-9.6516	-22.9059	-17.2698	-21.539	-19.913	6.93793		-28.4499	-15.2295	-23.1981	-25.1162	-26.0979	-23.6183	5.05682		-28.1362
331.667	-27.4977	-28.2023	-23.9057	-20.7495	-16.3622	-23.3435	4.91548		-25.9409	-28.4635	-22.8035	-21.5428	-16.2692	-23.004	4.63586		-25.64	-25.1452	-22.1978	-24.5302	-26.1695	-24.7365	1.54306		-27.8304	-5.78697	-23.406	-28.5223	-28.4333	-22.7958	9.74159		-28.0726	-10.2082	-22.1182	-12.001	-23.9868	-19.2774	7.79102		-27.7092	-15.8095	-22.3212	-26.4752	-25.8534	-23.6337	4.8102		-28.2188
332	-26.9073	-26.4595	-23.9109	-20.9056	-16.6311	-22.9629	4.2722		-26.1564	-28.7269	-22.9085	-20.9949	-16.4463	-23.0466	4.73625		-25.9163	-23.8978	-23.8371	-24.501	-28.4774	-25.3259	1.95045		-27.4972	-6.40966	-25.6188	-27.8368	-28.4641	-23.1653	9.42653		-27.9055	-10.5281	-22.2064	-9.81166	-24.7957	-19.0495	8.35709		-27.937	-17.1478	-19.7805	-25.9506	-26.0662	-23.3764	4.64722		-29.0667
332.333	-28.0876	-26.7455	-23.3422	-23.7156	-16.7344	-23.7251	4.39234		-26.4194	-28.3973	-22.9104	-23.6603	-16.0488	-23.4872	4.70103		-26.0794	-22.8753	-22.6752	-26.1851	-26.466	-24.8562	1.9062		-27.2896	-4.39255	-24.5485	-28.1012	-28.1727	-22.5009	10.2295		-28.1032	-10.6079	-24.2566	-10.9408	-23.7274	-19.5272	8.16754		-27.9596	-16.58	-22.9945	-24.6901	-26.7974	-23.8043	4.46811		-28.944
332.667	-28.3673	-26.5779	-23.2673	-24.5139	-16.4538	-23.836	4.56428		-26.4922	-27.7958	-24.7826	-22.4728	-15.5871	-23.4261	4.81388		-26.4779	-22.3191	-23.1317	-26.3303	-26.3441	-24.9206	2.02525		-27.4337	-3.8163	-22.7472	-26.5929	-28.1899	-21.756	10.245		-29.4258	-11.5558	-21.8032	-14.0527	-23.9323	-20.154	7.31636		-27.982	-17.433	-20.8787	-25.9522	-25.9196	-23.6331	4.34588		-28.5277
333	-25.0044	-27.3504	-23.2306	-23.5075	-16.9135	-23.2013	3.87611		-28.0043	-28.1616	-26.4606	-21.21	-14.8504	-23.7374	5.71318		-26.7948	-24.0882	-22.4661	-26.512	-28.0365	-25.5795	2.25281		-26.742	-6.17502	-24.5201	-26.627	-28.1727	-22.4474	9.18937		-30.4288	-11.1873	-23.5905	-18.8671	-25.5667	-21.9281	7.29724		-28.1692	-16.4028	-24.0354	-27.2731	-27.4325	-24.6626	4.88367		-27.9338
333.333	-24.337	-26.1186	-24.735	-20.2493	-18.5938	-22.8067	3.21391		-26.6289	-27.822	-23.3047	-22.8192	-14.8386	-23.0827	5.07739		-26.2912	-23.7192	-21.6058	-26.1024	-28.7572	-25.2952	2.72602		-27.8487	-4.98256	-23.1064	-27.0519	-28.6025	-22.3184	9.92007		-28.4409	-10.3462	-24.246	-19.4426	-25.2959	-21.5543	7.04894		-28.2844	-16.1783	-22.1774	-26.6624	-26.7702	-24.0145	4.94007		-29.4383
333.667	-27.3111	-27.7206	-25.4691	-19.6766	-19.2243	-23.8803	4.13497		-26.4462	-28.9304	-23.2976	-22.698	-16.1716	-23.5087	4.81037		-26.7038	-24.9301	-22.4981	-25.7773	-28.741	-25.7301	2.29684		-28.3238	-3.52048	-23.6619	-27.2822	-29.3987	-22.4374	10.7927		-27.4054	-10.7373	-26.0574	-16.7093	-25.1368	-21.2092	7.19781		-28.1245	-17.5509	-22.4685	-23.7224	-26.411	-23.6555	4.06952		-28.4382
334	-27.8482	-26.7702	-24.752	-22.5836	-16.9709	-23.785	4.30788		-27.0716	-29.5829	-25.371	-20.1654	-16.6811	-23.7744	5.25594		-26.3832	-25.0706	-24.4652	-26.5547	-29.8892	-26.4726	2.10258		-27.8005	-6.82531	-22.5868	-27.9653	-29.7719	-22.99	9.42535		-27.68	-10.5433	-22.3795	-18.2277	-24.7378	-20.7136	6.65423		-28.4957	-15.5209	-21.9233	-25.0187	-27.4171	-23.6751	5.2107		-27.5772
334.333	-27.9079	-26.9721	-24.2194	-21.6625	-16.7013	-23.4927	4.51667		-26.3399	-28.7865	-24.4862	-19.6339	-15.4592	-22.9411	5.36248		-26.044	-25.416	-21.916	-25.3666	-28.727	-25.4939	2.42794		-28.1531	-6.44249	-22.9294	-28.3888	-28.6388	-22.9105	9.50666		-28.2913	-10.921	-24.9579	-21.2107	-25.4981	-22.1758	6.77827		-29.2208	-14.5078	-21.7998	-24.7487	-28.0762	-23.6706	5.89139		-28.0848
334.667	-27.7359	-28.4332	-24.6732	-19.7213	-17.0561	-23.5239	4.98636		-26.1186	-28.5701	-24.1884	-19.6383	-13.992	-22.5015	5.77424		-26.9349	-26.4536	-20.3455	-26.4255	-28.9526	-25.8224	3.23242		-28.4696	-5.83419	-21.8697	-27.6722	-31.3457	-23.0383	10.2144		-28.5046	-10.7233	-24.1076	-13.7268	-24.3782	-20.2881	7.63816		-28.4924	-15.0633	-20.9878	-24.8616	-26.7591	-23.2329	5.35097		-28.3539
335	-27.0661	-27.4361	-24.8161	-22.921	-17.7603	-23.9999	3.93613		-27.5042	-29.35	-24.0367	-20.3848	-15.6096	-23.3771	5.53242		-27.6486	-26.0036	-20.1688	-26.6166	-29.2314	-25.9338	3.44679		-28.5659	-6.3906	-21.0635	-27.2055	-28.686	-22.3823	9.46984		-29.3215	-9.82579	-23.2637	-11.6364	-26.5162	-20.1127	8.85162		-28.2336	-16.495	-20.4951	-24.2845	-27.0026	-23.3021	4.82684		-28.5991
335.333	-25.8203	-27.4864	-24.5563	-24.0011	-17.6296	-23.8987	3.75196		-27.3856	-29.0593	-23.9024	-21.1366	-18.8445	-24.0657	4.23749		-27.5041	-25.7399	-21.4764	-25.0878	-27.5627	-25.4742	2.4842		-27.4528	-4.87268	-23.7057	-28.1659	-28.1228	-22.464	10.0052		-27.9587	-9.62446	-22.0777	-13.7026	-26.747	-20.0221	8.0698		-28.437	-15.5482	-19.8765	-23.9504	-26.8376	-22.9299	5.25482		-29.813
335.667	-27.0487	-27.3435	-25.7289	-22.1517	-17.7776	-24.0101	4.04958		-27.6679	-29.4851	-23.0017	-21.5497	-16.2105	-23.583	5.2523		-26.8052	-26.0061	-21.4486	-25.2451	-27.7597	-25.453	2.4256		-27.7361	-6.48632	-24.6816	-30.794	-30.1107	-23.9617	10.0579		-27.9813	-10.1564	-22.5179	-24.8992	-27.4807	-22.6071	7.29583		-27.9797	-16.0068	-21.4764	-23.5586	-28.6929	-23.5429	5.17859		-28.709
336	-27.8262	-27.9793	-24.4246	-22.3002	-17.3589	-23.9778	4.40584		-27.7476	-29.8185	-22.6191	-21.7299	-14.9817	-23.3794	5.79575		-26.2032	-25.3153	-21.8169	-25.6078	-28.6692	-25.5225	2.45698		-28.0708	-4.95505	-24.5451	-27.8538	-28.7264	-22.8302	10.1233		-28.7555	-9.91561	-21.4606	-15.7113	-27.7918	-20.727	8.01484		-26.9884	-16.0763	-20.9567	-25.6047	-26.8213	-23.2895	4.71667		-27.0571
336.333	-28.5805	-28.8718	-25.1922	-20.3125	-19.1654	-24.4245	4.5334		-27.564	-29.5797	-24.2739	-21.7009	-16.866	-23.9969	5.00226		-24.5751	-24.6557	-23.122	-26.2492	-28.9024	-25.5009	2.20004		-26.1286	-4.82089	-25.6923	-27.9135	-28.6799	-22.6471	10.0411		-25.371	-10.2507	-22.6088	-14.9303	-26.136	-19.8594	6.96337		-26.264	-15.9522	-18.3447	-25.5751	-26.5831	-22.5438	5.01062		-27.6302
[truncated: 491 more rows]
[truncated: 13 more columns]

## Sheet: Fig. 4e
Subject	Alpha modulation ratio	RAM std	Alpha modulation ratio	RAM std	Alpha modulation ratio	RAM std	Alpha modulation ratio	RAM std
[truncated: 7 more rows]

## Sheet: Fig. 4f
Time	Current
s	μA
	Average
0	-10.8172
1	-9.10899
2	-8.1626
[truncated: 3,598 more rows]

## Sheet: ED_FIG10b, d
Frequency	Power spectral density	Power spectral density	Power spectral density	Power spectral density	Power spectral density	Power spectral density	Power spectral density	Power spectral density	Power spectral density	Power spectral density	Power spectral density	Power spectral density	Power spectral density	Power spectral density	Power spectral density	Power spectral density	Power spectral density	Power spectral density	Power spectral density	Power spectral density	Power spectral density	Power spectral density	Power spectral density	Power spectral density
[truncated: 1,503 more rows]

[truncated: 9 more sheets: ED_FIG10e, g, ED_FIG10h, j, ED_FIG10k, m, ED_FIG10n, p, Fig. 4g, ED_FIG10c, Fig. 4g, ED_FIG10f, Fig. 4g, ED_FIG10i, Fig. 4g, ED_FIG10l, Fig. 4g, ED_FIG10o]
